# Supplementary material for: The diabetes gene Tcf7l2 organizes gene expression in the liver and regulates amino acid metabolism
Source: Mol Metab. 2025 Jul 15;99:102208. doi: 10.1016/j.molmet.2025.102208 (PMC12318266; doi:10.1016/j.molmet.2025.102208)
Supplement: Multimedia component 7 [file mmc7.xlsx]

## Sheet: AUC of metabolites
Figure 1M,N (Western Diet), Suppl.Figure 1M,N (Chow Diet)
Sample	Group	AA_Arginine	AA_Asparagine	AA_Glycine	AA_L-Alanine	AA_L-Aspartate	AA_L-Glutamate	AA_L-Glutamine	AA_L-(Iso)leucine	AA_L-Proline	AA_L-Serine	AA_L-Threonine	AA_L-Tryptophan	AA_L-Tyrosine	AA_L-Valine	AA_Lysine	AA_Methionine	AA_Phenylalanine	AAD_2-Oxobutyric acid	AAD_3-Methylhistidine	AAD_3-nitrotyrosine	AAD_4-Guanidinobutanoic acid	AAD_5-aminolevulinic acid	AAD_5-aminovalerate	AAD_Betaine	AAD_Carnosine	AAD_cis-4-Hydroxy-D-proline	AAD_Cystathionine	AAD_Homoserine	AAD_L-Cysteic acid	AAD_N,N-Dimethylarginine	AAD_N-Acetylalanine	AAD_N-Acetylasparagine	AAD_N-acetylaspartate	AAD_N-acetylglycine	AAD_N-Alpha-acetyllysine	AAD_N-formyl-L-methionine	AAD_Norvaline	AAD_O-Acetylserine	AAD_Pipecolic acid	AAD_S-Adenosyl-L-homocysteine	AAD_Taurine	AAD_trans-4-Hydroxy-L-proline	AAD_Trimethyllysine	ANS_CDP-ethanolamine	ANS_CMP-2-aminoethylphosphonate	ANS_Cyclic ADP-ribose	ANS_D-Glucosamine	ANS_dTDP-D-glucose
1	CON-CHOW	13882814	27908206	5370055	456095777	276624972	1527718827	1505332724	557924448	88529170	18213795	20989786	120449238	132354760	230207429	33894376	29214891	315450481	4961106	8312418	2796052	7936836	56475510	4765620	319137389	591256	21458881	686109	23284505	345881	1510920	62236469	39332623	26476284	37530492	5316813	40781401	205431323	43794443	5989856	84985793	11457283623	11344606	259549	25095751	171820	598500369	564023216	2824271
2	CON-CHOW	13092866	21886780	10893292	567816863	478174261	2058781831	3997353765	521588248	73257696	28124937	28485736	82203225	98597435	164591982	44406681	51854682	248004001	4560167	5439895	1914945	12866644	95954362	4912674	166539928	666594	23274436	822283	29231707	239529	1986050	95553389	58237520	11467643	78500836	6002600	72116694	164352009	80547507	6792513	69572024	14262411068	10006615	324838	58781655	159603	664140105	273619653	2734036
3	CON-CHOW	9668448	17032113	7586877	413535652	293447318	1509324718	1772465897	272670231	43343513	17588069	14002433	67825876	87700815	75374506	32067094	34536178	177531650	5262304	8245159	1995557	5853132	55881326	4622640	163904071	1094795	24205149	274751	16343502	135219	1883888	59376137	40772905	15448061	51241373	5168480	55310143	75279237	52187150	6035032	45948241	14533811143	8063664	140976	49868099	174046	630453260	267093912	2595840
4	CON-CHOW	10488463	14957501	7618926	361190476	251134896	1616723455	2266766743	208921940	32210693	14459959	10414461	57777164	59665757	69306686	27555320	39102385	149596307	8687013	5936544	1279209	6488235	53071384	4192766	99697371	812659	18372639	283235	12434678	261633	1485268	52385876	39972473	19011507	51951572	4946851	11731497	68328641	44784046	5680817	45235028	19076947831	6555569	179361	46537933	318676	537580643	159214183	2107889
5	CON-CHOW	10089560	15722483	7772495	287895913	261601720	1435755846	1702007264	207224234	38105794	20658935	15435712	63091183	61010582	74358165	24070921	39442511	147794124	7401494	7928132	1198598	10032759	62697051	6540634	211360150	1541529	24340250	344783	18236974	558094	1611566	69406798	36496051	24830630	51908366	5876057	53757848	74028387	56251438	6492402	47830667	10401512373	7770394	182381	53726583	637233	575441306	357701771	2931904
6	CON-CHOW	9761832	20655322	6576858	510756162	611673429	1907193134	1784970905	315436948	71734791	16798866	11576122	64968177	89732594	116264354	46086016	38429493	219179227	2998274	8116227	2020126	6027208	61813146	3168164	213300648	433935	25940807	869809	13939543	367829	1693340	68757638	52119522	21870881	45490948	7002813	36874967	116104208	43624497	6278192	60045516	19375081653	10400206	133787	42384863	121907	529470116	375280523	2409626
7	L-KO-CHOW	15116172	21801257	8319007	553397208	482336399	1558638291	2025004250	507260431	89097098	17660698	17645925	70729568	106353494	137655455	45644766	54578837	230864455	5652272	6768081	2427208	35043772	59579098	7370205	237033958	4631379	26567000	1433374	20685246	162865	2722668	68900904	50859694	11338775	57470955	6502098	59847397	137587938	48377473	6283764	53742049	8705784129	8986758	110482	22785813	117410	602387396	409538259	2245031
8	L-KO-CHOW	13550621	17559065	8812094	595201954	730443050	1864643186	1585341409	330802232	74266326	19025357	13221199	60083668	82064519	100555620	27731269	47053198	179781072	7783267	6398426	2151324	27968038	65531484	7116485	174604307	576954	24227773	1533174	15630843	50727	1819204	70599733	42589879	10690555	60507968	5504672	46721104	100184797	52620874	4833059	43571653	8708025527	8717214	239353	14929795	36634	602380011	305823685	1500098
9	L-KO-CHOW	15265142	21574580	9718455	552670871	583814602	2288188769	1729039886	383567637	85778457	18416940	12005769	67652001	105382584	127224031	40960055	54189650	231773752	11262939	7118574	2347741	47611912	90727102	12631842	220085662	1231010	31778151	790104	14561216	78493	3919788	96685921	63640553	14951106	68826222	7594563	57593198	126948240	58630451	7454262	56435813	13980622052	10574464	268650	35388540	177684	702370919	377302280	3122876
10	L-KO-CHOW	12889800	17916749	9697934	526508214	647090180	1699938043	1962487473	303849579	68031232	14698894	10295358	51803792	76785440	83575076	35582491	56410129	192425723	7090152	6322763	1917973	30731967	73353089	6548315	220602201	607535	26123688	849474	12368193	71619	2419528	76809164	58682630	11838117	66106300	6022495	72289143	83399737	50925085	5571505	40066380	13441337105	7227577	88165	23995630	89688	502646088	382213082	2223230
11	L-KO-CHOW	12465499	23149655	8134163	468926073	304414744	1298890196	1643951843	543445626	81078156	19997191	22019263	66412501	86622993	171765763	40078802	47362847	212273182	3968792	5920712	2083459	39114730	83483508	5729887	202104823	631569	20624092	1118450	22879085	127400	2184472	85187258	46423356	7531563	55540443	5695478	62298769	170085683	53324389	4979688	60705842	12163524636	8240791	91830	30222210	69306	511154387	358639973	2232270
12	L-KO-CHOW	14816518	21911404	9244757	461854832	427261947	1723774494	1434197159	483073332	70280876	17693636	14363847	70441520	108927180	127989422	33948995	46563963	247745895	6313271	6631992	2519741	29392956	84450126	5329890	163544477	721848	22840604	552562	16593199	122244	2426002	86977080	50216139	13962858	62567983	4922815	51742100	127653424	50864098	4999065	52270745	9647322789	7137521	223302	38043844	254047	524932208	287174246	2742160
13	CON-WTD	9042317	14391051	4038853	215337313	260545893	1565729947	1515206592	211647582	37881684	11033229	16549536	48199922	39930808	67247362	21558689	27541104	136036761	6801467	4550190	1041218	11990	37068173	2406080	56299309	339724	13560987	1158446	18683501	165159	473388	44077722	30193158	47828038	21571997	2912427	38958055	67009416	43766251	1710813	26623493	15160110261	4319979	62814	17911023	87271	417499482	100696238	1519714
14	CON-WTD	8986253	16225200	4364802	241732891	519255378	2006899195	2023987890	450491320	55268833	19344887	31778869	53708747	79983025	113890188	22367222	29527243	162436673	4903872	3764525	2178829	977547	56730447	3885632	61562915	351837	11509995	1338202	32822910	23963	432469	62316543	26936324	18395306	24609125	2834619	48042893	112999448	48382425	1572265	30483510	9210851224	3859566	35551	17101128	55904	502169798	111258799	1392801
15	CON-WTD	13589882	17395576	4119851	150751205	296761785	2015435455	1708714687	298818544	26543120	21777289	21872011	56020318	51286717	120419721	25466332	31861256	137969740	4866150	4824003	1322865	218442	36722898	3254664	137372962	642900	10852594	932210	24022373	95236	602176	42805555	36524337	20833316	22639646	4095710	48052498	119921711	56729151	2352357	29255542	19492954824	4663910	119167	17452035	95156	522920845	248124921	1562055
16	CON-WTD	12880744	20793711	5275959	290989774	502855300	1510867554	1566921728	547845844	42825380	22341037	30610976	63734845	72124985	179523820	40277567	33485903	179005712	0	5133942	1761445	184538	57289466	4106060	94524945	828274	11867768	1387221	31492965	81486	941338	62483125	34283956	18738498	33681903	3646941	54226015	179112333	55550235	1770200	37178517	15146046986	4412287	198422	35933447	164259	375426139	167766452	1577217
17	CON-WTD	9073228	19801748	6790306	184165762	421534044	1483833503	2280063872	404903617	29817107	20456921	25141910	63448007	57776868	110317340	26967012	29355409	172608194	0	5296490	1347010	1578754	45908680	0	104737763	658497	10526977	535637	26014557	148570	684615	51475691	21005827	18087157	45008242	4300777	55590235	110003833	36628303	2471827	30891356	17030384544	4316932	200531	22657511	208469	597855800	188291893	1499740
18	CON-WTD	12671713	17354448	5967756	268244024	370223435	1803758216	1984566462	507361659	33906154	17658793	26444634	65878648	58667266	165931712	26176141	20439567	169047859	4451345	5120462	1524201	1978586	64887381	2575714	157851804	422522	11860963	770390	27379139	116798	703493	67681124	29486410	23748428	38151071	2943123	65800445	165600618	47676431	1780898	32106227	7798306107	4813541	270817	19693049	175849	491590291	282972154	1728869
19	L-KO-WTD	7252624	20720823	4312590	314872121	354150874	1814997921	1040884450	379952951	99343166	14684525	20843410	68041265	71308208	114778835	30337348	43999030	210124899	0	8227707	1655548	2943019	38168884	6029460	104435786	435755	20355097	2095648	21802344	145130	1009947	45314481	35962751	11617516	26002341	5692031	49357611	113106801	42435714	2506405	41546072	9805014662	4983576	47219	24605319	244723	457558864	187479155	1803006
20	L-KO-WTD	9646887	14484393	4005853	366075460	605839086	1958176624	1102004184	226192392	71478271	11458654	14834678	48836365	73251419	80399452	34215159	40002847	148219703	6172727	6922680	1772536	3429409	32302627	3447718	84992760	404809	13985351	2371724	15759397	66047	1047745	39485537	30357322	10532889	23194883	5372617	28752949	80143755	35506444	2658285	32676574	17830226172	5573292	105709	23725874	192318	495852306	153003534	1460999
21	L-KO-WTD	10183153	17947293	4904477	353414496	660996285	2073563685	1217796192	337906188	51787395	13312452	16042747	70445149	65915634	149663965	29375430	40459478	158835717	5890688	6103205	1695180	4215386	63905125	4276602	64211263	487875	25145043	1919260	18847593	126467	1715988	71335406	29876068	17123174	28688059	6275556	46312170	148423056	47789376	3179014	40219932	10026345642	6037240	214409	48658378	380586	539501587	114645188	2282493
22	L-KO-WTD	11135515	16962593	3828989	230807228	353915287	1413447633	704158995	248821929	55315328	12958654	16107593	54537619	60907883	89439863	29602908	37895113	159316281	5205991	5789029	1651659	939959	38473693	7054865	83815339	667250	22812333	1704451	17044264	63974	1195274	46679884	35777439	11533411	21958187	6043236	41832913	89341000	42851710	2159073	30190663	13196221538	4781150	500791	27036060	556211	396486311	150721083	1399474
23	L-KO-WTD	11287301	19591220	4932720	393647560	394148938	1450006373	1126737508	558082454	65956761	21188948	23511548	62750492	104452500	149096761	39947031	44488288	223552184	3683564	6200187	2400224	1271798	56608829	2521903	108111391	462987	11031314	3352360	24250902	165049	929149	61159525	31409540	12083060	29601414	5211191	51469949	148782976	56163407	2750375	35430460	17259405341	4435361	177459	43591075	380516	422486101	192706993	1319038
24	L-KO-WTD	12883241	16616515	5426203	474302639	672564870	1827872268	1192683325	417539666	73086856	16730778	29602930	68206385	83212407	144612088	36491935	44108536	199012205	4244280	6300187	2272560	3140713	54300616	5998952	83363205	402497	15945333	3554552	30504964	67029	860084	57417743	34093639	14710187	34846572	7044867	29671252	144073502	56578711	2252390	30886667	6769674460	5129766	179621	16377374	101780	618853789	147803384	1896799
[truncated: 135 more columns]

## Sheet: Abbrevation Metabolite Class
Abbreviation​	Metabolite Class
AA​	Amino Acids (proteinogenic)​
AAD​	Amino Acids metabolism and derivatives​
ANS​	Amino sugar & Nucleotide sugar metabolism​
CF​	Cofactors​
Cre​	Creatine metabolism​
Gly​	Glycolysis & Gluconeogenesis metabolism​
Mev​	Mevalonate pathway​
Mis​	Miscellaneous​
PPP​	Pentose Phosphate Pathway​
Pur​	Purine metabolism​
Pyr​	Pyrimidine metabolism​
RX​	Redox​
TCA​	TCA cycle​
UC​	Urea Cycle​

## Sheet: Significant metabolites WTD
Figure 1M,N (Western Diet)
Metabolite	Class	Category	log2FC (WTD L-KO/CON)	-log10(pval) (WTD CON vs L-KO)
Ornithine	UC	Urea Cycle	2.00074	6.16268
N-Alpha-acetyllysine	AAD	Amino & Nucleotide	0.781507	4.16956
Methionine	AA	Amino acid	0.543246	3.90688
L-Glutamine	AA	Amino acid	-0.158949	3.54461
Cystathionine	AAD	Amino & Nucleotide	1.29267	2.80732
L-carnitine	Mis	Miscellaneous	0.629342	2.79239
3-Methylhistidine	AAD	Amino & Nucleotide	0.462894	2.75455
L-Proline	AA	Amino acid	0.882067	2.54397
UMP	Pyr	Purine/Pyrimidine	-0.523919	2.12305
N,N-Dimethylarginine	AAD	Amino & Nucleotide	0.816477	2.09944
L-Alanine	AA	Amino acid	0.359235	2.09931
Creatine	Cre	Miscellaneous	0.537892	2.08788
Pipecolic acid	AAD	Amino & Nucleotide	0.411419	1.8682
4-Guanidinobutanoic acid	AAD	Amino & Nucleotide	1.68722	1.83734
Acetyl-L-carnitine	Mis	Miscellaneous	0.388237	1.81319
cis-4-Hydroxy-D-proline	AAD	Amino & Nucleotide	0.638839	1.78224
trans-4-Hydroxy-L-proline	AAD	Amino & Nucleotide	0.229707	1.73427
Citrulline	UC	Urea Cycle	0.413987	1.71554
Uridine	Pyr	Purine/Pyrimidine	-0.709887	1.69169
Cytosine	Pyr	Purine/Pyrimidine	-0.413547	1.68488
N-Acetylneuraminate	ANS	Amino & Nucleotide	0.61959	1.63743
Argininosuccinic acid	UC	Urea Cycle	0.58023	1.5851
Cytidine	Pyr	Purine/Pyrimidine	-0.399568	1.56808
L-Glutathione oxidized	RX	Miscellaneous	0.815054	1.52665
CMP-2-aminoethylphosphonate	ANS	Amino & Nucleotide	1.23803	1.51749
Guanidinosuccinic acid	UC	Urea Cycle	0.830259	1.50706
Lactate	Gly	Miscellaneous	0.497562	1.46011
N-acetylaspartate	AAD	Amino & Nucleotide	-0.92786	1.43941
Aminoadipic acid	Mis	Miscellaneous	0.74275	1.4161
5-aminovalerate	AAD	Amino & Nucleotide	0.853854	1.37578

## Sheet: Significant metabolites CHOW
Suppl.Figure 1M,N (Chow Diet)
Metabolite	Class	Category	log2FC (CHOW L-KO/CON)	-log10(pval) (CHOW CON vs L-KO)
4-Guanidinobutanoic acid	AAD	Amino & Nucleotide	2.09258	5.06215
Ornithine	UC	Urea Cycle	2.1686	3.58689
GalNAc	ANS	Amino & Nucleotide	-0.753868	3.0694
N-Acetylmannosamine	ANS	Amino & Nucleotide	-0.753868	3.0694
AICAR	Pur	Purine/Pyrimidine	-0.776146	2.87579
Hypotaurine	Mis	Miscellaneous	0.756172	2.76577
L-Cysteic acid	AAD	Amino & Nucleotide	-1.63742	2.25944
Methionine	AA	Amino acid	0.396551	2.19653
Ascorbate	CF	Cofactors	-0.509296	2.05652
Arginine	AA	Amino acid	0.328354	2.00432
N-acetylaspartate	AAD	Amino & Nucleotide	-0.760371	2.00082
CDP-choline	Pur	Purine/Pyrimidine	-0.606013	1.97509
CDP-ethanolamine	ANS	Amino & Nucleotide	-0.74107	1.95671
N,N-Dimethylarginine	AAD	Amino & Nucleotide	0.607026	1.80034
Glycerol 3-phosphate	Gly	Glucose	-0.445482	1.7353
Creatine Phosphate	Cre	Miscellaneous	-1.1856	1.72513
GMP	Pur	Purine/Pyrimidine	-0.663606	1.70569
D-Malate	TCA	TCA Cycle	0.457189	1.62884
Malate	TCA	TCA Cycle	0.457282	1.62768
Fumarate	TCA	TCA Cycle	0.481704	1.61989
Cystathionine	AAD	Amino & Nucleotide	0.935985	1.56174
N-Acetyltryptophan	Mis	Miscellaneous	-1.19998	1.54419
DHAP	Gly	Glucose	-0.424056	1.54107
N-acetylglutamate	UC	Urea Cycle	0.267256	1.53879
Citrulline	UC	Urea Cycle	0.559686	1.51532
Trigonelline	CF	Cofactors	0.484044	1.50995
Aminoadipic acid	Mis	Miscellaneous	0.673809	1.49943
Glyoxylic acid	Mis	Miscellaneous	0.419485	1.45408
GDP	Pur	Purine/Pyrimidine	-0.511609	1.43468
UMP	Pyr	Purine/Pyrimidine	-0.412944	1.41461
Pantothenic acid	CF	Cofactors	-0.482748	1.41245
5-aminovalerate	AAD	Amino & Nucleotide	0.665311	1.38934
gamma-Glutamylcysteine	RX	Miscellaneous	-1.63421	1.35056
AMP	Pur	Purine/Pyrimidine	-0.363053	1.32419
Glyceraldehyde 3-phosphate	Gly	Glucose	-0.340439	1.30324
