# Supplementary material for: The diabetes gene Tcf7l2 organizes gene expression in the liver and regulates amino acid metabolism
Source: Mol Metab. 2025 Jul 15;99:102208. doi: 10.1016/j.molmet.2025.102208 (PMC12318266; doi:10.1016/j.molmet.2025.102208)
Supplement: Multimedia component 8 [file mmc8.xlsx]

## Sheet: A- Assoc. TFs
Figure 2F
MODULE A: Associated Transcription Factors (A- Assoc. TFs)
Term	Overlap	P-value	Adjusted P-value	Odds Ratio	Combined Score	Genes
SREBF1 mouse	9/36	1.20806e-07	1.44053e-05	13.9165	221.677	ACSS2;NPC1;GPAM;ELOVL5;THRSP;SCD1;NR0B2;CYP8B1;ACACA
SREBF1 human	8/27	1.44777e-07	1.44053e-05	17.5484	276.353	FDPS;THRSP;LPIN1;ACACB;LDLR;NR0B2;FDFT1;BCL2L1
HNF4A human	9/45	9.40261e-07	6.23706e-05	10.4325	144.774	CYP27A1;FABP2;NR1I2;MTTP;APOA2;PPARA;CYP7A1;LDLR;ACAT2
MLXIPL mouse	5/15	1.84327e-05	0.000733622	20.7155	225.828	GPAM;TXNIP;SCD1;ACACB;ACACA
RXRA mouse	5/15	1.84327e-05	0.000733622	20.7155	225.828	ABCC2;PCX;MTTP;NR0B2;CYP7A1
NR1H3 mouse	5/17	3.65146e-05	0.00121107	17.2611	176.371	MLXIPL;APOE;CYP7A1;PLTP;ABCG1
HNF1A mouse	5/29	0.000553685	0.0157405	8.62527	64.6801	CYP27A1;CYP2D9;CYP7A1;CYP8B1;CYP2C29
NR0B2 human	3/8	0.000686206	0.0170694	24.7598	180.359	CYP27A1;CYP7A1;CYP8B1
SREBF2 human	4/20	0.00113381	0.0250698	10.3326	70.0777	FDPS;MTTP;LDLR;FDFT1
NR1I3 mouse	3/12	0.00251095	0.0454254	13.7526	82.3384	THRSP;PPARA;CYP7A1
SREBF2 mouse	3/12	0.00251095	0.0454254	13.7526	82.3384	ACSS2;HMGCS1;NPC1
CREB1 mouse	4/31	0.00599157	0.0993602	6.11959	31.3164	PRKCE;PDE3B;NF1;NMNAT2
NR0B2 mouse	3/19	0.00977491	0.125402	7.73309	35.7882	MTTP;CYP7A1;CYP8B1
NR2F2 mouse	3/19	0.00977491	0.125402	7.73309	35.7882	MTTP;PPARA;CYP7A1
HDAC3 mouse	2/7	0.0109655	0.125402	16.4717	74.337	PHLPP1;BCL2L1
KLF6 human	3/20	0.0112998	0.125402	7.27783	32.6263	DAPK2;TFPI2;TXNIP
NR1H4 human	3/20	0.0112998	0.125402	7.27783	32.6263	NR1I2;CYP7A1;PLTP
RUNX2 mouse	5/57	0.0113429	0.125402	3.97518	17.8055	SMURF1;ENPP1;ALPL;SOX6;ATF6
MYCN mouse	2/9	0.018215	0.177337	11.7643	47.1221	PTDSS1;IGFBP2
NR2F1 human	2/9	0.018215	0.177337	11.7643	47.1221	MTTP;APOA2
SP1 human	19/472	0.018714	0.177337	1.7503	6.96354	GDA;PRKCE;TFPI2;RORA;DHCR24;CYP7A1;CYP27A1;GCLC;P4HA1;ADRB3;FPGS;CAT;RGN;NF1;ME1;APOE;SLC29A1;LDLR;SLC19A2
PPARG human	5/66	0.0203769	0.184319	3.38711	13.1872	CAT;TXNIP;CFLAR;ACAT1;BCL2L1
TFAP2A mouse	2/10	0.022414	0.184724	10.2932	39.0945	ITPR1;APOE
ETS2 mouse	3/26	0.0232065	0.184724	5.37761	20.2377	PCYT1A;DUSP6;BCL2L1
SIRT1 mouse	3/26	0.0232065	0.184724	5.37761	20.2377	NR1I2;NR0B2;BCL2L1
IRF8 human	2/11	0.0269689	0.185063	9.14909	33.0563	NF1;CFLAR
KLF2 human	2/11	0.0269689	0.185063	9.14909	33.0563	WEE1;FABP5
NR1H4 mouse	2/11	0.0269689	0.185063	9.14909	33.0563	ABCC2;NR0B2
PROX1 human	2/11	0.0269689	0.185063	9.14909	33.0563	NR1I2;CYP7A1
NR1I2 mouse	2/12	0.0318606	0.211342	8.23376	28.3767	PPARA;CYP2C29
XBP1 mouse	2/13	0.0370703	0.223984	7.48485	24.6621	TMBIM6;FOXO1
NFYC human	2/13	0.0370703	0.223984	7.48485	24.6621	FDPS;LPIN1
NFE2L2 mouse	4/53	0.0371431	0.223984	3.36821	11.0914	GCLC;ABCC2;TXNIP;NFE2L2
CDX2 human	3/32	0.0398978	0.233519	4.26369	13.7352	GSK3B;ACAT2;DSC2
HIF1A human	5/83	0.0479507	0.260171	2.64658	8.0392	PIK3CA;RORA;E2F3;PPARA;SLC29A1
SP3 mouse	5/83	0.0479507	0.260171	2.64658	8.0392	GHR;PTDSS1;PCYT1A;EPAS1;ACACA
NRF1 human	2/15	0.0483735	0.260171	6.33268	19.1804	SPAST;IDE
NFKB1 mouse	9/200	0.0504749	0.264329	1.9507	5.82535	KDM2A;THRB;EPAS1;GLRX;APOE;CFLAR;PPARA;BANP;BCL2L1
NFE2L2 human	2/16	0.0544333	0.27089	5.88005	17.1155	GCLC;CAT
EP300 mouse	4/60	0.0544503	0.27089	2.94613	8.5746	NR1H4;TXNIP;SCD1;NR0B2
FOXO3 human	2/18	0.0672895	0.318824	5.14451	13.8838	PIK3CA;TXNIP
NR5A2 mouse	2/18	0.0672895	0.318824	5.14451	13.8838	CYP7A1;CYP8B1
RELA mouse	6/121	0.0693247	0.320828	2.15456	5.75042	KDM2A;EPAS1;APOE;CFLAR;PPARA;BCL2L1
MSX2 mouse	2/20	0.0810289	0.358328	4.57243	11.4903	ENPP1;ALPL
PPARGC1A mouse	2/20	0.0810289	0.358328	4.57243	11.4903	NR1I2;PPARA
JUN mouse	6/131	0.09311	0.402802	1.98117	4.70326	GCLC;WEE1;SMURF1;CAT;PDK1;NFE2L2
PPARA mouse	3/46	0.0961143	0.406952	2.87345	6.73023	GSK3B;NR1I2;CYP7A1
USF2 human	3/47	0.100946	0.418504	2.808	6.43922	P4HA1;EPAS1;APOA2
IRF8 mouse	2/23	0.103053	0.418521	3.91863	8.90512	NF1;CFLAR
CEBPA mouse	2/24	0.110721	0.438188	3.74031	8.23147	CFLAR;LPIN1
SP1 mouse	10/270	0.112299	0.438188	1.58996	3.47659	GHR;PTDSS1;PCYT1A;CES1D;EPAS1;NF1;ME1;APOE;PRDX6;ACACA
HNF1A human	2/26	0.126476	0.445888	3.42827	7.08864	MTTP;ACAT2
NR1I2 human	2/26	0.126476	0.445888	3.42827	7.08864	THRSP;BCL2L1
GFI1 human	1/6	0.134584	0.445888	8.21853	16.4828	NF1
MAF human	1/6	0.134584	0.445888	8.21853	16.4828	GCLC
NFKB2 human	1/6	0.134584	0.445888	8.21853	16.4828	SND1
PAX3 human	1/6	0.134584	0.445888	8.21853	16.4828	BCL2L1
PIAS1 human	1/6	0.134584	0.445888	8.21853	16.4828	FABP2
RBL1 mouse	1/6	0.134584	0.445888	8.21853	16.4828	ALPL
STAT1 human	4/84	0.140146	0.445888	2.05975	4.04754	PRKCE;NR1H4;PPARA;ACAT1
ESR1 mouse	2/29	0.150997	0.445888	3.04688	5.76011	PIK3R1;NR0B2
TBP mouse	1/7	0.155187	0.445888	6.84842	12.7595	NF1
FOSL1 mouse	1/7	0.155187	0.445888	6.84842	12.7595	NFE2L2
HOXA1 human	1/7	0.155187	0.445888	6.84842	12.7595	EPAS1
IRF7 mouse	1/7	0.155187	0.445888	6.84842	12.7595	NR1H4
MTF1 human	1/7	0.155187	0.445888	6.84842	12.7595	GCLC
NR2F2 human	1/7	0.155187	0.445888	6.84842	12.7595	PPARA
NR3C2 mouse	1/7	0.155187	0.445888	6.84842	12.7595	TNS1
POU1F1 mouse	1/7	0.155187	0.445888	6.84842	12.7595	GHR
CREB1 human	4/90	0.166971	0.445888	1.91545	3.42853	GSK3B;NF1;NMNAT2;ACACA
YY1 human	4/91	0.171609	0.445888	1.89334	3.33707	FDPS;EPAS1;NF1;LDLR
CDX1 human	1/8	0.1753	0.445888	5.86977	10.2208	DSC2
ESRRA mouse	1/8	0.1753	0.445888	5.86977	10.2208	PPARA
ID3 mouse	1/8	0.1753	0.445888	5.86977	10.2208	ALPL
POU4F1 mouse	1/8	0.1753	0.445888	5.86977	10.2208	BCL2L1
RBMX human	1/8	0.1753	0.445888	5.86977	10.2208	TXNIP
SP4 mouse	1/8	0.1753	0.445888	5.86977	10.2208	PTDSS1
STAT5B human	1/8	0.1753	0.445888	5.86977	10.2208	BCL2L1
TFCP2 human	1/9	0.194936	0.445888	5.13579	8.39745	GSK3B
BCL11B mouse	1/9	0.194936	0.445888	5.13579	8.39745	BCL2L1
BTF3 human	1/9	0.194936	0.445888	5.13579	8.39745	EPHB2
DLX5 mouse	1/9	0.194936	0.445888	5.13579	8.39745	ALPL
FOSL1 human	1/9	0.194936	0.445888	5.13579	8.39745	GCLC
MAFA mouse	1/9	0.194936	0.445888	5.13579	8.39745	PCX
PPARGC1A human	1/9	0.194936	0.445888	5.13579	8.39745	CYP7A1
SP2 human	1/9	0.194936	0.445888	5.13579	8.39745	PAPSS2
SP2 mouse	1/9	0.194936	0.445888	5.13579	8.39745	PCYT1A
HNF4A mouse	2/36	0.211047	0.463119	2.41871	3.76274	PPARA;CYP7A1
NFIL3 mouse	1/10	0.214105	0.463119	4.56491	7.03584	CYP7A1
NFKB2 mouse	1/10	0.214105	0.463119	4.56491	7.03584	SND1
NR0B1 human	1/10	0.214105	0.463119	4.56491	7.03584	NR1H4
PPARD human	1/10	0.214105	0.463119	4.56491	7.03584	CAT
ID1 mouse	1/11	0.232819	0.467989	4.10821	5.9877	ALPL
ID2 mouse	1/11	0.232819	0.467989	4.10821	5.9877	ALPL
NPM1 human	1/11	0.232819	0.467989	4.10821	5.9877	BRD4
POU1F1 human	1/11	0.232819	0.467989	4.10821	5.9877	GHR
PPARD mouse	1/11	0.232819	0.467989	4.10821	5.9877	FOXO1
RARA mouse	1/11	0.232819	0.467989	4.10821	5.9877	ABCC2
RORA mouse	1/11	0.232819	0.467989	4.10821	5.9877	PPARA
ARNTL mouse	1/12	0.251088	0.489867	3.73455	5.16097	NFE2L2
CREB5 human	1/12	0.251088	0.489867	3.73455	5.16097	RDX
IRF7 human	1/12	0.251088	0.489867	3.73455	5.16097	NR1H4
HDAC7 human	1/13	0.268923	0.495481	3.42316	4.49574	CYP7A1
KLF5 human	1/13	0.268923	0.495481	3.42316	4.49574	FOXO1
STAT5A human	1/13	0.268923	0.495481	3.42316	4.49574	BCL2L1
TCF3 mouse	2/44	0.281801	0.495481	1.9572	2.47891	NR0B2;FOXO1
SP3 human	4/113	0.282519	0.495481	1.50949	1.908	CYP27A1;ALPL;RORA;CNMD
ATF6 human	1/14	0.286333	0.495481	3.15968	3.95149	NR0B2
CLOCK human	1/14	0.286333	0.495481	3.15968	3.95149	NR0B2
ZEB1 mouse	1/14	0.286333	0.495481	3.15968	3.95149	ST3GAL5
NFYB human	1/14	0.286333	0.495481	3.15968	3.95149	LPIN1
PAX5 mouse	1/14	0.286333	0.495481	3.15968	3.95149	PRDX6
PGR mouse	1/14	0.286333	0.495481	3.15968	3.95149	BCL2L1
PROX1 mouse	1/14	0.286333	0.495481	3.15968	3.95149	CYP7A1
SIX1 mouse	1/14	0.286333	0.495481	3.15968	3.95149	DUSP6
STAT3 mouse	3/79	0.290453	0.498277	1.62301	2.00655	PIK3R1;SOX6;BCL2L1
TBP human	1/15	0.303331	0.498866	2.93383	3.49987	NF1
TP63 human	1/15	0.303331	0.498866	2.93383	3.49987	PPARA
CLOCK mouse	1/15	0.303331	0.498866	2.93383	3.49987	NR0B2
ETV4 mouse	1/15	0.303331	0.498866	2.93383	3.49987	DUSP6
IRF3 human	1/15	0.303331	0.498866	2.93383	3.49987	ABCC2
ATF3 human	1/16	0.319924	0.5176	2.73811	3.12054	LDLR
STAT6 mouse	1/16	0.319924	0.5176	2.73811	3.12054	BCL2L1
FOXO1 mouse	2/49	0.325903	0.518515	1.74854	1.96039	ALPL;PIK3R1
MYOD1 mouse	2/50	0.334649	0.518515	1.71203	1.87411	CDO1;ACACB
PPARG mouse	2/50	0.334649	0.518515	1.71203	1.87411	PCX;CAT
BCL6 human	1/17	0.336122	0.518515	2.56684	2.79858	BCL2L1
FOXM1 human	1/17	0.336122	0.518515	2.56684	2.79858	APOE
GATA3 mouse	1/17	0.336122	0.518515	2.56684	2.79858	DLC1
HDAC9 human	1/18	0.351936	0.538733	2.41573	2.52276	CFLAR
GATA4 human	1/19	0.367374	0.553844	2.2814	2.28454	FABP2
NR3C1 mouse	1/19	0.367374	0.553844	2.2814	2.28454	ABCC2
NANOG mouse	1/20	0.382445	0.557069	2.16122	2.0773	IDH1
NFYA human	1/20	0.382445	0.557069	2.16122	2.0773	LPIN1
POU2F1 mouse	1/20	0.382445	0.557069	2.16122	2.0773	THRB
RXRA human	1/20	0.382445	0.557069	2.16122	2.0773	CYP7A1
EP300 human	2/56	0.386309	0.557069	1.52133	1.44696	NR1H4;NR0B2
FOS mouse	2/56	0.386309	0.557069	1.52133	1.44696	WEE1;NFE2L2
FOXA1 human	1/21	0.397157	0.564531	2.05305	1.89584	NF1
PAX5 human	1/21	0.397157	0.564531	2.05305	1.89584	PRKCE
ETS1 mouse	2/59	0.411487	0.568698	1.44104	1.27961	IGHM;PCYT1A
ATM human	1/22	0.41152	0.568698	1.95519	1.73601	CFLAR
NRF1 mouse	1/22	0.41152	0.568698	1.95519	1.73601	IDE
REL human	1/22	0.41152	0.568698	1.95519	1.73601	EPHB2
CTNNB1 mouse	2/62	0.436144	0.582711	1.36878	1.13579	EPHB2;BCL2L1
STAT3 human	4/142	0.438456	0.582711	1.19049	0.981558	EPAS1;CFLAR;PPARA;BCL2L1
FLI1 human	1/24	0.439229	0.582711	1.78499	1.46857	EYA3
FOXO1 human	1/24	0.439229	0.582711	1.78499	1.46857	TXNIP
HDAC3 human	1/24	0.439229	0.582711	1.78499	1.46857	GTF2I
MTA1 human	1/24	0.439229	0.582711	1.78499	1.46857	BCL2L1
TWIST2 human	1/25	0.452591	0.584842	1.71053	1.35605	NF1
CREBBP human	1/25	0.452591	0.584842	1.71053	1.35605	PPARA
PARP1 human	1/25	0.452591	0.584842	1.71053	1.35605	FOXO1
STAT5A mouse	1/25	0.452591	0.584842	1.71053	1.35605	BCL2L1
USF1 human	2/65	0.460232	0.590201	1.3034	1.01147	P4HA1;APOA2
MITF human	1/26	0.465636	0.590201	1.64202	1.25508	HERC2
RARA human	1/26	0.465636	0.590201	1.64202	1.25508	PRKCA
JUN human	4/149	0.475134	0.594973	1.13261	0.842843	GCLC;PPARA;PDK1;BCL2L1
YY1 mouse	1/27	0.47837	0.594973	1.57879	1.16415	RGS16
NFIC human	1/27	0.47837	0.594973	1.57879	1.16415	TFPI2
MEF2C mouse	1/28	0.490802	0.5992	1.52023	1.08197	MYOM1
MITF mouse	1/28	0.490802	0.5992	1.52023	1.08197	PIK3R1
REL mouse	1/28	0.490802	0.5992	1.52023	1.08197	E2F3
TWIST1 mouse	1/29	0.502938	0.602919	1.46586	1.00747	BRD4
LEF1 human	1/29	0.502938	0.602919	1.46586	1.00747	HERC2
SOX9 mouse	1/29	0.502938	0.602919	1.46586	1.00747	PIK3CA
HDAC1 human	2/71	0.506545	0.603607	1.18969	0.809159	HMGCS1;TXNIP
CTCF human	1/30	0.514785	0.606167	1.41525	0.939731	NF1
RUNX3 human	1/30	0.514785	0.606167	1.41525	0.939731	CFLAR
RB1 human	1/31	0.52635	0.612536	1.368	0.877966	E2F3
SMAD3 human	1/31	0.52635	0.612536	1.368	0.877966	CYP7A1
ATF2 human	1/32	0.537641	0.622038	1.3238	0.821505	ST3GAL5
JUND human	1/34	0.559422	0.643497	1.24344	0.722256	GCLC
TRP53 mouse	4/167	0.564654	0.644405	1.0066	0.575316	GSK3B;SMURF1;NR0B2;SLC19A2
ATF4 human	1/35	0.569926	0.644405	1.20681	0.678529	APOE
TWIST1 human	1/35	0.569926	0.644405	1.20681	0.678529	NF1
RELA human	7/301	0.57771	0.649516	0.976241	0.535647	GCLC;KDM2A;EPAS1;CFLAR;PPARA;OPTN;BCL2L1
NFKB1 human	7/303	0.584719	0.653703	0.969544	0.520281	GSK3B;GCLC;KDM2A;TFPI2;CFLAR;OPTN;BCL2L1
MYB human	1/37	0.590189	0.656132	1.13965	0.600951	CDO1
NR3C1 human	1/38	0.599961	0.66329	1.10879	0.566472	NR1I2
PPARA human	1/39	0.6095	0.670113	1.07956	0.534507	TXNIP
RUNX1 human	1/40	0.618812	0.672915	1.05182	0.504826	NF1
SPI1 mouse	1/40	0.618812	0.672915	1.05182	0.504826	IGHM
EGR1 human	2/88	0.622956	0.673741	0.953685	0.451359	TFPI2;LDLR
VDR human	1/42	0.636776	0.684965	1.00041	0.451522	CYP7A1
SIRT1 human	1/48	0.685757	0.729934	0.87243	0.329109	CFLAR
E2F1 mouse	1/49	0.693254	0.729934	0.854211	0.312948	NFE2L2
MYC mouse	1/49	0.693254	0.729934	0.854211	0.312948	NFIA
SMAD3 mouse	1/49	0.693254	0.729934	0.854211	0.312948	ENPP1
FOS human	1/57	0.747148	0.782539	0.73188	0.213337	BCL2L1
TP53 human	3/164	0.752079	0.78358	0.762793	0.21733	RAD51B;E2F3;BCL2L1
CEBPB human	1/60	0.764825	0.792709	0.694558	0.186217	BCL2L1
SPI1 human	1/62	0.775919	0.800041	0.671717	0.170419	DAPK2
TFAP2A human	1/71	0.819724	0.836538	0.585083	0.116308	PRKCA
EGR1 mouse	1/71	0.819724	0.836538	0.585083	0.116308	CAT
E2F1 human	2/134	0.831788	0.844519	0.61987	0.114166	WWOX;DAPK2
ETS1 human	1/79	0.851429	0.860073	0.524858	0.0844177	DUSP6
AR human	1/93	0.894113	0.898629	0.444668	0.0497686	WEE1
MYC human	1/100	0.910616	0.910616	0.413078	0.038678	CFLAR

## Sheet: B- Assoc. TFs
Figure 2F
MODULE B: Associated Transcription Factors (B- Assoc. TFs)
Term	Overlap	P-value	Adjusted P-value	Odds Ratio	Combined Score	Genes
PPARA mouse	18/46	8.48867e-10	2.58904e-07	8.46117	176.729	STAT5A;CEBPB;SLC27A1;CPT1A;CEBPD;PEX11A;CIDEA;LPL;LGALS4;ALDH3A2;FABP1;UCP3;PDK4;ACOT1;TRIB3;SLC25A20;CD36;ANGPTL4
PPARA human	13/39	1.65104e-06	0.000251783	6.55835	87.3185	IGFBP1;STAT5A;CPT1A;ACSL1;LPL;G0S2;ACADL;ACOX1;PDK4;PLIN2;SLC25A20;CD36;ANGPTL4
PPARG mouse	13/50	3.44609e-05	0.0033641	4.60583	47.3281	SLC27A1;PAQR7;INSR;CIDEA;SORBS1;FGF1;CIDEC;LIPE;SCNN1G;UCP3;PLIN4;PLIN2;ANGPTL4
PPARD mouse	6/11	4.41193e-05	0.0033641	15.6802	157.251	UCP3;PDK4;LPL;PPARG;SLC25A20;ANGPTL4
PPARD human	5/10	0.000341469	0.0208296	13.0577	104.23	PDK4;LPL;ANG;ANGPTL4;SOD1
HNF1A mouse	7/29	0.00359232	0.167121	4.15675	23.3982	CYP2A5;SLCO1B2;CYP1A2;CYP3A11;CYP2E1;CLDN2;CYP7B1
NFE2L2 mouse	10/53	0.00383557	0.167121	3.04114	16.9192	ABCC3;ABCC4;CEBPB;CYP2A5;PRDX1;MGST1;PPARG;CD36;UGT1A6A;SQSTM1
HNF1A human	6/26	0.00870742	0.33197	3.91689	18.5801	IGFBP1;FABP1;GPR39;NT5E;UGT1A1;CYP1A2
MSX2 human	3/7	0.0102	0.345666	9.78002	44.845	CDH2;ABCG2;SOD1
HNF4A mouse	7/36	0.0124285	0.379069	3.15221	13.8312	CYP2B9;CYP4A12A;CEBPB;CYP4A12B;CYP2A4;SLC10A1;CYP3A11
PPARG human	10/66	0.017994	0.498924	2.33353	9.37545	LIPE;JAG1;GDF15;PLIN2;VLDLR;CD36;ANGPTL4;CLDN2;FGF1;ABCG2
CITED2 mouse	3/11	0.0387912	0.87691	4.88896	15.887	FGF9;PDK4;PPARG
PITX2 human	3/11	0.0387912	0.87691	4.88896	15.887	SLC13A3;WNT5A;PLOD1
SREBF1 mouse	6/36	0.0402516	0.87691	2.60985	8.38442	LIPE;ABCD2;ABCA3;ELOVL3;CIDEA;PLA2G6
EPAS1 mouse	3/13	0.0604732	0.938349	3.91074	10.9718	EFNA1;CITED2;ABCG2
PITX3 mouse	2/6	0.0629297	0.938349	6.51544	18.02	ALDH1A1;SLC18A2
SNAI2 human	3/14	0.0730168	0.938349	3.55503	9.30375	JAG1;HPGD;CDH2
TBP mouse	2/7	0.0840217	0.938349	5.21207	12.9086	NTRK1;CSRP3
MEF2A mouse	2/7	0.0840217	0.938349	5.21207	12.9086	MEF2A;DPF3
MEIS1 mouse	2/7	0.0840217	0.938349	5.21207	12.9086	PTCH1;TGFBR2
MZF1 human	2/7	0.0840217	0.938349	5.21207	12.9086	CDH2;BLMH
NCOR1 human	2/7	0.0840217	0.938349	5.21207	12.9086	G0S2;PPARG
TWIST2 human	4/25	0.0986598	0.938349	2.48328	5.75148	ITGB1;CDH2;ERBB3;GDF15
STAT5A mouse	4/25	0.0986598	0.938349	2.48328	5.75148	SOCS2;PSAP;PDK4;DPF3
CUX1 human	2/8	0.106875	0.938349	4.34316	9.71171	WNT5A;ECT2
KLF8 human	2/8	0.106875	0.938349	4.34316	9.71171	SLC22A3;CDH2
CEBPD human	3/17	0.116633	0.938349	2.79279	6.00092	CASP8;PPARG;SOD1
ESR2 mouse	3/17	0.116633	0.938349	2.79279	6.00092	STAT5A;CASP8;PPARG
MYB mouse	3/17	0.116633	0.938349	2.79279	6.00092	PPM1A;GSTM2;ANPEP
NR1H3 mouse	3/17	0.116633	0.938349	2.79279	6.00092	ABCA1;LIPE;CYP7B1
POU2F2 mouse	3/17	0.116633	0.938349	2.79279	6.00092	LPL;ATP11C;CD36
BCL11B mouse	2/9	0.131132	0.938349	3.72251	7.56247	NOTCH1;AHR
EBF1 mouse	2/9	0.131132	0.938349	3.72251	7.56247	ZFP423;PPARG
NCOA3 mouse	2/9	0.131132	0.938349	3.72251	7.56247	PPARG;TBX3
HDAC9 human	3/18	0.132906	0.938349	2.60646	5.26013	MEF2A;IGFBP1;CITED2
FOXO1 mouse	6/49	0.134127	0.938349	1.81955	3.65541	IGFBP1;CASP8;PDK4;LPL;PPARG;TRIB3
ESR2 human	3/19	0.149908	0.938349	2.44343	4.63697	INSR;TGFA;CTSD
SP1 mouse	24/270	0.156409	0.938349	1.27441	2.36439	ABCA1;GSTK1;NRP1;NOTCH1;CEBPD;IRS1;INSR;MGST1;TXLNG;LPL;AHR;MERTK;BMP7;TGFBR2;LIPE;SLC7A5;PPM1A;HMGCL;CES2C;LGALS1;CDK6;TEC;UCP3;CTSE
ZNF382 human	2/10	0.156475	0.938349	3.25702	6.04131	STAT5B;CDK6
NR0B1 human	2/10	0.156475	0.938349	3.25702	6.04131	ESRRG;PBX1
SREBF2 human	3/20	0.167556	0.938349	2.29957	4.10804	ABCA1;PON1;PPARG
NKX2-1 mouse	2/11	0.182627	0.938349	2.89497	4.92235	ABCA3;HCRTR2
NR0B1 mouse	2/11	0.182627	0.938349	2.89497	4.92235	PPARG;ESRRG
NR1H4 mouse	2/11	0.182627	0.938349	2.89497	4.92235	ABCC4;SLC10A1
PRDM1 mouse	2/11	0.182627	0.938349	2.89497	4.92235	NLRP12;MAP3K5
ETS1 human	8/79	0.200706	0.938349	1.46916	2.35934	IGFBP1;ATXN2;CHUK;HPGD;ANPEP;MGAT5;SQSTM1;TGFBR2
AHR human	3/22	0.204461	0.938349	2.05729	3.2657	UGT1A1;CYP1A2;ABCG2
AHR mouse	3/22	0.204461	0.938349	2.05729	3.2657	ABCC4;CYP1A2;UGT1A6A
NR1I2 mouse	2/12	0.209343	0.938349	2.60533	4.07417	CYP3A11;CD36
NR1I3 mouse	2/12	0.209343	0.938349	2.60533	4.07417	CPT1A;CYP3A11
NR4A2 mouse	2/12	0.209343	0.938349	2.60533	4.07417	NRP1;SLC18A2
E2F4 human	3/23	0.223558	0.938349	1.95432	2.92773	CUX1;PPARG;MAP3K5
FOXM1 mouse	3/23	0.223558	0.938349	1.95432	2.92773	NR4A2;MYCN;AXIN2
NR5A1 mouse	3/23	0.223558	0.938349	1.95432	2.92773	FGF9;PBX1;ABCG2
E2F3 human	2/13	0.23641	0.938349	2.36836	3.41561	CUX1;MAP3K5
TWIST1 human	4/35	0.23756	0.938349	1.68132	2.41662	ITGB1;CDH2;ERBB3;GDF15
NFATC1 mouse	2/14	0.263643	0.938349	2.17088	2.89413	BMP7;PAG1
POU2AF1 mouse	2/14	0.263643	0.938349	2.17088	2.89413	LGALS1;SLC22A1
CTNNB1 mouse	6/62	0.280154	0.938349	1.39617	1.77652	GREM2;MYCN;LECT2;AXIN2;GLUL;TBX3
NR1I2 human	3/26	0.282531	0.938349	1.69913	2.14765	KLF6;RXRA;UGT1A1
HOXA10 human	2/15	0.290879	0.938349	2.00378	2.47436	IGFBP1;MYCN
IRF3 human	2/15	0.290879	0.938349	2.00378	2.47436	SOCS2;TNPO1
SF1 mouse	2/15	0.290879	0.938349	2.00378	2.47436	VNN1;ABCG2
ESR1 human	7/76	0.298176	0.938349	1.32198	1.59969	CEBPB;ZFHX3;HSPB1;TGFA;AHR;CTSD;ABCG2
SP1 human	37/472	0.298425	0.938349	1.10991	1.34214	OAT;CBFB;PON1;LRP5;TGFA;LPL;AHR;HSD17B11;ADRA1A;LDHA;NT5E;CDH2;PDGFC;SLC25A20;ABCA1;IGFBP1;ABCC3;GPR39;SLC13A4;PDHA1;MME;MGMT;INSR;DNMT3A;CYP7B1;CD2AP;TGFBR2;SOD1;SLC7A5;UGDH;POR;CDK6;MYCN;PLAA;BLMH;SQSTM1;ABCG2
HDAC2 human	3/27	0.302519	0.938349	1.62825	1.94675	MYCN;BMP7;TGFBR2
ATF2 mouse	2/16	0.31798	0.938349	1.86055	2.13176	GABRB3;PPARG
ATF3 human	2/16	0.31798	0.938349	1.86055	2.13176	GDF15;ADIPOR2
GTF2I mouse	2/16	0.31798	0.938349	1.86055	2.13176	SEC23A;TGFBR2
IKZF1 mouse	2/16	0.31798	0.938349	1.86055	2.13176	CASZ1;NOTCH1
MECP2 mouse	2/16	0.31798	0.938349	1.86055	2.13176	PRODH;AFF1
HDAC1 mouse	3/28	0.322567	0.938349	1.56303	1.76849	PPP2CA;CEBPB;PPARG
WWTR1 human	1/6	0.358661	0.938349	2.60421	2.6703	IGFBP1
DLX2 mouse	1/6	0.358661	0.938349	2.60421	2.6703	NRP2
EHMT2 mouse	1/6	0.358661	0.938349	2.60421	2.6703	PPARG
FOXO4 human	1/6	0.358661	0.938349	2.60421	2.6703	PSMD11
GTF2IRD1 mouse	1/6	0.358661	0.938349	2.60421	2.6703	TGFBR2
HDGF human	1/6	0.358661	0.938349	2.60421	2.6703	SMYD1
LMX1B human	1/6	0.358661	0.938349	2.60421	2.6703	CD2AP
MBD1 human	1/6	0.358661	0.938349	2.60421	2.6703	MGMT
MEIS2 mouse	1/6	0.358661	0.938349	2.60421	2.6703	TGFBR2
NFKB2 human	1/6	0.358661	0.938349	2.60421	2.6703	CDK6
PBX2 human	1/6	0.358661	0.938349	2.60421	2.6703	VCP
RBL1 mouse	1/6	0.358661	0.938349	2.60421	2.6703	MYCN
SFPQ human	1/6	0.358661	0.938349	2.60421	2.6703	NEAT1
CTCF human	3/30	0.362618	0.938349	1.4471	1.46794	IRAK2;RARRES1;ANG
RUNX3 human	3/30	0.362618	0.938349	1.4471	1.46794	CASP8;JAG1;CD36
SP3 mouse	7/83	0.380579	0.938349	1.19977	1.15905	LIPE;CES2C;UCP3;LPL;TXLNG;AHR;MERTK
HSF1 human	3/31	0.382519	0.938349	1.39534	1.34089	LDHA;UBB;ATG7
RB1 human	3/31	0.382519	0.938349	1.39534	1.34089	DNMT3A;PPARG;MAP3K5
SMAD3 human	3/31	0.382519	0.938349	1.39534	1.34089	POR;AHR;ANGPTL4
NR3C1 mouse	2/19	0.397364	0.938349	1.53197	1.41386	CDK6;SLC10A1
ARNT mouse	1/7	0.404434	0.938349	2.17006	1.96448	CYP1A2
ASCL1 human	1/7	0.404434	0.938349	2.17006	1.96448	PCSK6
CTCF mouse	1/7	0.404434	0.938349	2.17006	1.96448	IRAK2
E2F3 mouse	1/7	0.404434	0.938349	2.17006	1.96448	MYCN
ELK1 mouse	1/7	0.404434	0.938349	2.17006	1.96448	MYLK
GABPA mouse	1/7	0.404434	0.938349	2.17006	1.96448	CYP7B1
HDAC3 mouse	1/7	0.404434	0.938349	2.17006	1.96448	NR4A2
HOXA10 mouse	1/7	0.404434	0.938349	2.17006	1.96448	MYLK
ISL1 mouse	1/7	0.404434	0.938349	2.17006	1.96448	PBX1
MAX mouse	1/7	0.404434	0.938349	2.17006	1.96448	CEBPD
MTF1 human	1/7	0.404434	0.938349	2.17006	1.96448	SOD1
NFATC1 human	1/7	0.404434	0.938349	2.17006	1.96448	CYP2E1
NFATC2 human	1/7	0.404434	0.938349	2.17006	1.96448	ENPP2
SALL4 human	1/7	0.404434	0.938349	2.17006	1.96448	ABCA3
SIN3A mouse	1/7	0.404434	0.938349	2.17006	1.96448	CEBPB
STAT4 mouse	1/7	0.404434	0.938349	2.17006	1.96448	PRDX3
MYC human	8/100	0.422107	0.938349	1.13252	0.976794	PRDX3;LDHA;CDK6;XPO1;CBFB;MME;AXIN2;PRODH
ARNT human	2/20	0.422898	0.938349	1.44678	1.24514	AHR;CTSD
USF1 mouse	2/20	0.422898	0.938349	1.44678	1.24514	LIPE;CES2C
NR1H4 human	2/20	0.422898	0.938349	1.44678	1.24514	ABCC4;ABCB4
POU2F1 mouse	2/20	0.422898	0.938349	1.44678	1.24514	LPL;ATP11C
RXRA human	2/20	0.422898	0.938349	1.44678	1.24514	ABCA1;ABCC3
EP300 mouse	5/60	0.427916	0.938349	1.18386	1.0049	STAT5A;LDHA;IRS1;PPARG;AXIN2
EGR1 human	7/88	0.440066	0.938349	1.1254	0.923765	POR;GDF15;PDGFC;PPARG;BCAR1;TGFBR2;SOD1
STAT1 mouse	3/34	0.441193	0.938349	1.2601	1.03111	CEBPD;PPARG;CD36
ATF3 mouse	1/8	0.446943	0.938349	1.85995	1.49786	SORT1
CDX1 human	1/8	0.446943	0.938349	1.85995	1.49786	PPARG
VDR mouse	1/8	0.446943	0.938349	1.85995	1.49786	LRP5
ESRRA mouse	1/8	0.446943	0.938349	1.85995	1.49786	ACADM
FOXF2 human	1/8	0.446943	0.938349	1.85995	1.49786	ITGB1
HDAC5 human	1/8	0.446943	0.938349	1.85995	1.49786	MEF2A
ID3 mouse	1/8	0.446943	0.938349	1.85995	1.49786	NOTCH1
POU4F1 mouse	1/8	0.446943	0.938349	1.85995	1.49786	SYT1
SOX4 human	1/8	0.446943	0.938349	1.85995	1.49786	AXIN2
HIF1A mouse	2/21	0.447859	0.938349	1.37056	1.10094	PFKFB3;CITED2
SIRT1 human	4/48	0.45055	0.938349	1.18373	0.943776	NOTCH1;ESRRG;PPARG;TBX3
ATF4 human	3/35	0.460284	0.938349	1.22066	0.947124	IGFBP1;CEBPB;TRIB3
E2F1 mouse	4/49	0.466598	0.938349	1.15737	0.882246	NRP1;MYCN;PDK4;MERTK
CTNNB1 human	2/22	0.472199	0.938349	1.30196	0.976936	TCF7;CLDN2
NR5A1 human	2/22	0.472199	0.938349	1.30196	0.976936	CITED2;PBX1
STAT6 human	3/36	0.479087	0.938349	1.18361	0.870983	EGLN3;CYP2E1;SLC26A4
TBX2 mouse	1/9	0.486419	0.938349	1.62737	1.17282	MYCN
BTF3 human	1/9	0.486419	0.938349	1.62737	1.17282	RRAS2
DLX5 mouse	1/9	0.486419	0.938349	1.62737	1.17282	WNT5A
ESRRA human	1/9	0.486419	0.938349	1.62737	1.17282	AHR
EWSR1 human	1/9	0.486419	0.938349	1.62737	1.17282	TGFBR2
HIC1 human	1/9	0.486419	0.938349	1.62737	1.17282	VLDLR
HOXA9 human	1/9	0.486419	0.938349	1.62737	1.17282	MYCN
MEN1 mouse	1/9	0.486419	0.938349	1.62737	1.17282	AXIN2
POU3F2 human	1/9	0.486419	0.938349	1.62737	1.17282	PDE5A
SMARCA4 human	1/9	0.486419	0.938349	1.62737	1.17282	ABCG2
SP2 human	1/9	0.486419	0.938349	1.62737	1.17282	DNMT3A
CEBPA human	4/51	0.498158	0.938349	1.108	0.772095	SLC10A1;INSR;VLDLR;HSD17B11
FOXO1 human	2/24	0.518869	0.938349	1.18348	0.776483	IGFBP1;NLK
ABL1 human	1/10	0.523079	0.938349	1.44647	0.937345	PIM1
TRP63 mouse	1/10	0.523079	0.938349	1.44647	0.937345	PTK2
E2F4 mouse	1/10	0.523079	0.938349	1.44647	0.937345	MYCN
HDAC2 mouse	1/10	0.523079	0.938349	1.44647	0.937345	BMP7
HOXB7 human	1/10	0.523079	0.938349	1.44647	0.937345	WNT5A
NFIL3 human	1/10	0.523079	0.938349	1.44647	0.937345	HPGD
NFIL3 mouse	1/10	0.523079	0.938349	1.44647	0.937345	ABCB4
SNAI1 human	1/10	0.523079	0.938349	1.44647	0.937345	CDH2
SPDEF human	1/10	0.523079	0.938349	1.44647	0.937345	SQSTM1
TAL1 human	1/10	0.523079	0.938349	1.44647	0.937345	MYCN
TCF4 human	2/25	0.541148	0.938349	1.13196	0.695094	NOTUM;LGR5
PGR human	2/25	0.541148	0.938349	1.13196	0.695094	IGFBP1;ABCG2
SRF human	2/25	0.541148	0.938349	1.13196	0.695094	PRRX1;LMO7
EZH2 human	3/40	0.550939	0.938349	1.05542	0.629169	IGFBP1;CPEB1;ALDH1A1
FOXA2 mouse	3/40	0.550939	0.938349	1.05542	0.629169	CPT1A;HMGCS2;HADH
TFAP2C mouse	1/11	0.557125	0.938349	1.30175	0.761482	CDK6
ID2 mouse	1/11	0.557125	0.938349	1.30175	0.761482	LIPE
IRF3 mouse	1/11	0.557125	0.938349	1.30175	0.761482	SOCS2
KLF2 human	1/11	0.557125	0.938349	1.30175	0.761482	PPARG
LDB1 mouse	1/11	0.557125	0.938349	1.30175	0.761482	BMP7
MECP2 human	1/11	0.557125	0.938349	1.30175	0.761482	MGMT
MEF2A human	1/11	0.557125	0.938349	1.30175	0.761482	MEF2A
MEN1 human	1/11	0.557125	0.938349	1.30175	0.761482	CASP8
NPM1 human	1/11	0.557125	0.938349	1.30175	0.761482	TAF1A
PAX6 human	1/11	0.557125	0.938349	1.30175	0.761482	ITGB1
RORA mouse	1/11	0.557125	0.938349	1.30175	0.761482	CYP7B1
STAT4 human	1/11	0.557125	0.938349	1.30175	0.761482	PIM1
RARA human	2/26	0.562699	0.938349	1.08474	0.623734	ABCC3;NR1I3
SIRT1 mouse	2/26	0.562699	0.938349	1.08474	0.623734	PPARG;HCRTR2
SMAD4 human	2/26	0.562699	0.938349	1.08474	0.623734	POR;AHR
ERG human	2/27	0.583514	0.938349	1.04129	0.56093	HPGD;PIM1
SREBF1 human	2/27	0.583514	0.938349	1.04129	0.56093	PPARG;HK2
CEBPB mouse	3/42	0.584587	0.938349	1.00119	0.537488	SLC10A1;INSR;PPARG
RUNX2 mouse	4/57	0.587389	0.938349	0.982246	0.522621	TCF7;PPARG;AXIN2;SOX5
CREB5 human	1/12	0.588741	0.938349	1.18335	0.626901	TGFBR3
ELF1 mouse	1/12	0.588741	0.938349	1.18335	0.626901	CD1D1
MSX1 mouse	1/12	0.588741	0.938349	1.18335	0.626901	PTCH1
SOX10 mouse	1/12	0.588741	0.938349	1.18335	0.626901	AATK
SREBF2 mouse	1/12	0.588741	0.938349	1.18335	0.626901	CYP3A11
PAX6 mouse	3/43	0.600795	0.938349	0.976106	0.497328	BCL9;CDK6;BCL9L
SOX2 mouse	2/28	0.603587	0.938349	1.00119	0.505465	JAG1;MYCN
ATF4 mouse	1/13	0.618102	0.938349	1.08468	0.52184	TRIB3
CDX2 mouse	1/13	0.618102	0.938349	1.08468	0.52184	CCL25
HDAC7 human	1/13	0.618102	0.938349	1.08468	0.52184	MEF2A
KLF5 human	1/13	0.618102	0.938349	1.08468	0.52184	NOTCH1
PBX1 mouse	1/13	0.618102	0.938349	1.08468	0.52184	PBX1
TWIST1 mouse	2/29	0.622918	0.938349	0.964055	0.456326	MME;ABCG2
ESR1 mouse	2/29	0.622918	0.938349	0.964055	0.456326	STAT5A;PPARG
LEF1 human	2/29	0.622918	0.938349	0.964055	0.456326	NT5E;CLDN2
SOX9 mouse	2/29	0.622918	0.938349	0.964055	0.456326	VNN1;FGF9
E2F1 human	9/134	0.62336	0.938349	0.936711	0.442718	MYCN;CUX1;PDK4;PPARG;ECT2;PCSK6;MAP3K5;CD2AP;MCPH1
MYCN human	3/45	0.631937	0.938349	0.929524	0.426619	NTRK1;LRRN3;CTSD
YBX1 human	2/30	0.641511	0.938349	0.929574	0.412665	MYCN;ERBB3
TCF3 human	1/14	0.645368	0.938349	1.00119	0.438454	CDK6
USF2 mouse	1/14	0.645368	0.938349	1.00119	0.438454	LIPE
EGR2 mouse	1/14	0.645368	0.938349	1.00119	0.438454	CEBPB
GLI2 mouse	1/14	0.645368	0.938349	1.00119	0.438454	PTCH1
NF1 human	1/14	0.645368	0.938349	1.00119	0.438454	PPP2R2D
PROX1 mouse	1/14	0.645368	0.938349	1.00119	0.438454	NOTCH1
SIX1 mouse	1/14	0.645368	0.938349	1.00119	0.438454	MTOR
DNMT1 human	2/31	0.659372	0.938349	0.897471	0.373767	CASP8;MGMT
AR human	6/93	0.659432	0.938349	0.897183	0.373566	CDK6;CDH2;ERBB3;TGFA;CYP7B1;MID1
USF2 human	3/47	0.661351	0.938349	0.887178	0.366821	ABCA1;CTSD;IGF2R
TBP human	1/15	0.670689	0.938349	0.929623	0.371338	FUS
ETV4 mouse	1/15	0.670689	0.938349	0.929623	0.371338	TGFBR2
GATA6 mouse	1/15	0.670689	0.938349	0.929623	0.371338	MYLK
ING4 human	1/15	0.670689	0.938349	0.929623	0.371338	NTRK1
NFYA mouse	1/15	0.670689	0.938349	0.929623	0.371338	HSPB1
NRF1 human	1/15	0.670689	0.938349	0.929623	0.371338	PRDX3
PTTG1 human	1/15	0.670689	0.938349	0.929623	0.371338	LGALS1
RFX1 human	1/15	0.670689	0.938349	0.929623	0.371338	FGF1
RXRA mouse	1/15	0.670689	0.938349	0.929623	0.371338	LIPE
REST human	2/32	0.676512	0.942174	0.867509	0.339027	GABRB3;NRP1
MYC mouse	3/49	0.689023	0.955236	0.848513	0.316055	CEBPD;TRRAP;SLC1A2
NFE2L2 human	1/16	0.694203	0.958062	0.867602	0.316667	SOD1
SP3 human	7/113	0.704102	0.966961	0.858816	0.301301	IGFBP1;ABCA1;MYCN;CDH2;DNMT3A;LPL;CD2AP
HIF1A human	5/83	0.714689	0.966961	0.833739	0.28006	NT5E;LDHA;EGLN3;PFKFB3;BNIP3
GATA3 mouse	1/17	0.716039	0.966961	0.813333	0.27167	MYCN
HMGA1 human	1/17	0.716039	0.966961	0.813333	0.27167	INSR
BCL6 mouse	1/18	0.736316	0.966961	0.765448	0.2343	SOCS2
DDIT3 human	1/18	0.736316	0.966961	0.765448	0.2343	TRIB3
FOXA2 human	1/18	0.736316	0.966961	0.765448	0.2343	ABCA1
RBPJ mouse	1/18	0.736316	0.966961	0.765448	0.2343	CDH2
TCF4 mouse	1/19	0.755147	0.966961	0.722885	0.203017	NOTUM
GATA2 human	1/19	0.755147	0.966961	0.722885	0.203017	PPARG
KLF4 mouse	1/19	0.755147	0.966961	0.722885	0.203017	CEBPB
NR0B2 mouse	1/19	0.755147	0.966961	0.722885	0.203017	PPARG
PML human	1/19	0.755147	0.966961	0.722885	0.203017	HIPK2
RUNX2 human	1/19	0.755147	0.966961	0.722885	0.203017	LRP5
SMAD2 mouse	1/19	0.755147	0.966961	0.722885	0.203017	PPARG
SRF mouse	1/19	0.755147	0.966961	0.722885	0.203017	MYLK
NR3C1 human	2/38	0.764985	0.966961	0.72269	0.193608	CDK6;UGT1A1
VHL human	1/20	0.772634	0.966961	0.684801	0.176645	COL4A2
ELK1 human	1/20	0.772634	0.966961	0.684801	0.176645	CITED2
MSX2 mouse	1/20	0.772634	0.966961	0.684801	0.176645	PPARG
PAX3 mouse	1/20	0.772634	0.966961	0.684801	0.176645	DMRT2
PPARGC1A mouse	1/20	0.772634	0.966961	0.684801	0.176645	CIDEA
FOS human	3/57	0.78271	0.966961	0.722495	0.177006	SRR;PDHA1;CYP1A2
FOXA1 human	1/21	0.788872	0.966961	0.650526	0.154273	ABCA1
PAX5 human	1/21	0.788872	0.966961	0.650526	0.154273	MYCN
KLF4 human	2/40	0.789421	0.966961	0.68458	0.161873	GDF15;SOD1
SMAD4 mouse	2/40	0.789421	0.966961	0.68458	0.161873	PPARG;TGFBR2
SPI1 mouse	2/40	0.789421	0.966961	0.68458	0.161873	CD1D1;TEC
CREBBP mouse	2/41	0.800778	0.971044	0.666991	0.148187	LDHA;NFYB
ETV4 human	1/22	0.803952	0.971044	0.619515	0.135188	TGFBR2
SOX2 human	1/22	0.803952	0.971044	0.619515	0.135188	ABCC3
CEBPB human	3/60	0.811264	0.971044	0.684358	0.143142	GDF15;SLC10A1;INSR
NANOG human	1/23	0.817955	0.971044	0.591323	0.118825	CDK6
ATF1 human	1/24	0.830959	0.971044	0.565583	0.104732	LDHA
CEBPA mouse	1/24	0.830959	0.971044	0.565583	0.104732	ABCA3
FLI1 human	1/24	0.830959	0.971044	0.565583	0.104732	TGFBR2
HDAC4 human	1/24	0.830959	0.971044	0.565583	0.104732	MEF2A
MTA1 human	1/24	0.830959	0.971044	0.565583	0.104732	BCAS3
PITX2 mouse	1/24	0.830959	0.971044	0.565583	0.104732	PLOD1
SMAD1 mouse	1/24	0.830959	0.971044	0.565583	0.104732	COL4A2
NKX2-5 mouse	1/25	0.843035	0.981395	0.541988	0.092543	MYCN
TRP53 mouse	9/167	0.850105	0.985864	0.739743	0.120131	PLK3;NOTCH1;CASP8;GDF15;MGMT;INSR;ABCB1B;PTK2;HIPK2
YY1 mouse	1/27	0.864661	0.991341	0.500243	0.0727443	CPOX
NFIC human	1/27	0.864661	0.991341	0.500243	0.0727443	ALAS1
SMAD3 mouse	2/49	0.873608	0.991341	0.553221	0.0747535	NEDD9;PPARG
MEF2C mouse	1/28	0.87433	0.991341	0.481689	0.0646895	SOCS2
MITF mouse	1/28	0.87433	0.991341	0.481689	0.0646895	OSTM1
REL mouse	1/28	0.87433	0.991341	0.481689	0.0646895	CEBPD
MYOD1 mouse	2/50	0.880749	0.994628	0.541667	0.0687821	ALDH1A1;ATP9A
EGR1 mouse	3/71	0.890199	0.994628	0.573313	0.0666822	NTRK1;BNIP3;TGFBR2
CREB1 human	4/90	0.892068	0.994628	0.604259	0.0690139	PPP2CA;CASP8;HPGD;ADRA1A
CREB1 mouse	1/31	0.89939	0.994628	0.43345	0.0459627	LDHA
TP53 human	8/164	0.905944	0.994628	0.665582	0.0657448	PLK3;XPO1;CHUK;FUS;GDF15;MGMT;CTSD;HIPK2
ATF2 human	1/32	0.906579	0.994628	0.419445	0.0411379	DUSP10
CDX2 human	1/32	0.906579	0.994628	0.419445	0.0411379	AXIN2
ETS2 human	1/32	0.906579	0.994628	0.419445	0.0411379	ANPEP
LEF1 mouse	1/32	0.906579	0.994628	0.419445	0.0411379	LRP5
JUN mouse	6/131	0.912662	0.996297	0.623156	0.0569497	CEBPD;TPR;ALDH1A1;PLIN2;CTSE;PTPN4
FOS mouse	2/56	0.916308	0.996297	0.481326	0.0420692	POMC;SRR
WT1 human	2/57	0.921166	0.996297	0.472549	0.0388033	MYCN;DNMT3A
GATA1 human	2/57	0.921166	0.996297	0.472549	0.0388033	CBFB;GNAS
ETS1 mouse	2/59	0.930096	0.999504	0.455919	0.0330394	ANPEP;TGFBR2
MYB human	1/37	0.93552	0.999504	0.361092	0.0240677	ANPEP
GATA3 human	1/38	0.940129	0.999504	0.351313	0.0216894	TGFBR3
POU2F1 human	1/38	0.940129	0.999504	0.351313	0.0216894	LGALS4
STAT1 human	3/84	0.944476	0.999504	0.480961	0.0274749	FCGRT;PIM1;S100A10
STAT3 human	6/142	0.944839	0.999504	0.572412	0.032479	ABCA1;PROS1;PIM1;HSPB1;FGF1;NLK
USF1 human	2/65	0.951483	0.999504	0.412364	0.0205084	ABCA1;CTSD
NFKB1 mouse	9/200	0.952549	0.999504	0.610837	0.0296952	UBE2H;CEBPB;CCL9;TEC;PDK4;SLC1A2;PLIN2;PRODH;PTPN4
VDR human	1/42	0.955499	0.999504	0.316971	0.0144288	NCOR1
TCF3 mouse	1/44	0.961635	0.999504	0.302195	0.0118218	NOTCH1
HNF4A human	1/45	0.964379	0.999504	0.295311	0.0107113	GPR39
TFAP2A human	2/71	0.96653	0.999504	0.376384	0.0128133	OAT;ADRA1A
RELA mouse	4/121	0.976615	0.999504	0.443411	0.0104924	TEC;MGMT;PDK4;SLC1A2
IRF1 human	1/51	0.977178	0.999504	0.25979	0.00599773	SOCS2
STAT3 mouse	2/79	0.979761	0.999504	0.337134	0.00689314	NT5E;CEBPD
EP300 human	1/56	0.984253	0.999504	0.236109	0.0037476	MGMT
BRCA1 human	1/57	0.985379	0.999504	0.23188	0.00341523	CTSD
SPI1 human	1/62	0.989913	0.999504	0.212816	0.00215758	MME
HDAC1 human	1/71	0.994829	0.999504	0.185364	0.000960933	MGMT
JUN human	4/149	0.994883	0.999504	0.357244	0.00183269	LDHA;PDHA1;MGMT;CYP1A2
RELA human	10/301	0.998532	0.999504	0.443364	0.000651348	ABCA1;LIPE;NCOR1;CDK6;MGMT;PDK4;LPL;TRIB3;CYP2E1;ABCG2
YY1 human	1/91	0.998829	0.999504	0.144016	0.000168797	GNAS
NFKB1 human	9/303	0.999504	0.999504	0.394613	0.00019597	ABCA1;LIPE;NCOR1;MGMT;PDK4;LPL;CYP2E1;SQSTM1;ABCG2

## Sheet: C- Assoc. TFs
Figure 2F
MODULE C: Associated Transcription Factors (C- Assoc. TFs)
Term	Overlap	P-value	Adjusted P-value	Odds Ratio	Combined Score	Genes
BRCA1 human	9/57	5.15201e-06	0.00154045	8.19661	99.8029	EGR1;KRT18;CCND1;FST;STAT3;CXCL1;FOS;IGF1;EGFR
STAT3 human	13/142	2.23891e-05	0.00334718	4.42681	47.3976	CISH;FGL1;FGG;HP;FOS;EGFR;CCND1;BCL6;CDH1;SAA1;NOX4;JUNB;CFB
PRDM1 mouse	4/11	7.68381e-05	0.0076582	24.7551	234.526	XBP1;BCL6;CXCR5;ID3
RELA human	18/301	0.000199486	0.0149116	2.80354	23.8855	EGR1;BTG2;CFI;STAT3;FN1;CXCL1;EGFR;AGT;GADD45G;BHMT;CCND1;CDH1;BCL3;SAA1;NOX4;HES1;IGF2BP2;JUNB
ESR1 human	8/76	0.000328672	0.0185802	5.1262	41.1144	ESRRA;BTG2;CCND1;CDH1;FOS;JUNB;PTMA;EGFR
ESR1 mouse	5/29	0.000450857	0.0185802	9.0375	69.6282	ESRRA;CCND1;STAT3;FOS;IGF1
RBMX human	3/8	0.000601551	0.0185802	25.9381	192.357	EGR1;FOS;JUNB
STAT5B human	3/8	0.000601551	0.0185802	25.9381	192.357	CCND1;BCL6;IGF1
NFKB1 human	17/303	0.000616596	0.0185802	2.61362	19.318	EGR1;BTG2;CFI;FN1;CXCL1;EGFR;AGT;GADD45G;BHMT;CCND1;CDH1;BCL3;SAA1;NOX4;HES1;IGF2BP2;JUNB
RB1 human	5/31	0.000621413	0.0185802	8.34145	61.5892	DHFR;CDH1;FOS;IGF1;FGFR1
TCF4 mouse	4/19	0.000781066	0.0212308	11.5477	82.6219	CDH1;ID2;FN1;ID3
SMARCA4 human	3/9	0.000887118	0.022104	21.6139	151.893	CCND1;CDH1;FOS
HDAC1 human	7/71	0.00114244	0.026276	4.7561	32.2207	EGR1;CCND1;CDH1;STAT3;DEFB1;FOS;EGFR
STAT6 human	5/36	0.00125603	0.0268253	6.99427	46.7203	CISH;HSD3B2;IL1R1;DUSP1;FOS
STAT3 mouse	7/79	0.00213259	0.0388374	4.22591	25.9911	EGR1;CCND1;IGFBP5;STAT3;NOSTRIN;FOS;MT1
NFKB1 mouse	12/200	0.00216917	0.0388374	2.78906	17.1065	CCND1;DUSP1;CDH1;FN1;CXCL1;HES1;FOS;IGF2BP2;JUNB;CFB;EGFR;AGT
NR5A2 human	3/12	0.00220814	0.0388374	14.4071	88.108	HSD3B2;SLC10A2;ABCB11
CEBPB mouse	5/42	0.00253512	0.0421111	5.85826	35.0178	BTG2;MAFB;ID2;FOS;CLU
STAT1 human	7/84	0.00302526	0.047608	3.95049	22.9158	APP;SCARB1;IL1R1;STAT3;NOX4;EGFR;GLS
POU2AF1 mouse	3/14	0.00353197	0.0528029	11.7864	66.5449	ID2;CXCR5;ID3
BCL6 human	3/17	0.00627271	0.0815452	9.25932	46.9591	XBP1;BCL6;STAT3
CEBPD human	3/17	0.00627271	0.0815452	9.25932	46.9591	C3;CXCL1;GADD45G
FOXM1 human	3/17	0.00627271	0.0815452	9.25932	46.9591	FGB;BTG2;CDH1
NFE2L2 mouse	5/53	0.00697814	0.0819668	4.51319	22.4079	SCARB1;SULT1E1;SLC40A1;FOS;MT1
STAT1 mouse	4/34	0.00714471	0.0819668	5.7694	28.5088	APP;EGR1;MT1;CFB
RELB mouse	2/6	0.00729048	0.0819668	21.5684	106.142	CCND1;HES1
NR5A2 mouse	3/18	0.00740169	0.0819668	8.64159	42.3961	SCARB1;CCND1;SLC10A2
PML human	3/19	0.00864306	0.0906225	8.10108	38.4882	NR4A1;CCND1;EGFR
FOS mouse	5/56	0.00878947	0.0906225	4.24706	20.1064	EGR1;KRT18;SLC10A2;FOS;MT1
NR1H4 human	3/20	0.00999908	0.0910927	7.62415	35.1112	SCARB1;HSD3B2;ABCB11
ELK1 mouse	2/7	0.0100537	0.0910927	17.2539	79.3646	EGR1;FOS
HNF1B mouse	2/7	0.0100537	0.0910927	17.2539	79.3646	MAFB;ONECUT1
KLF10 human	2/7	0.0100537	0.0910927	17.2539	79.3646	EGFR;FGFR1
TP53 human	9/164	0.012937	0.103898	2.52437	10.9751	EGR1;TCF7L2;BTG2;CCND1;DUSP1;ID2;BCL3;STAT3;EGFR
DMTF1 mouse	2/8	0.0132044	0.103898	14.3775	62.2143	EGR1;JUNB
DNMT3A mouse	2/8	0.0132044	0.103898	14.3775	62.2143	VTN;MT1
HMGA2 mouse	2/8	0.0132044	0.103898	14.3775	62.2143	CDH1;IGF2BP2
KLF8 human	2/8	0.0132044	0.103898	14.3775	62.2143	CDH1;FN1
TRP53 mouse	9/167	0.0144202	0.110555	2.47606	10.4963	EGR1;TCF7L2;BTG2;DUSP1;ID2;MT1;FOS;AMELX;AGT
HDAC3 human	3/24	0.0166036	0.11841	6.17067	25.2882	CDH1;LGALS9;EGFR
SP2 mouse	2/9	0.0167237	0.11841	12.3229	50.4122	DHFR;ID3
TWIST2 human	3/25	0.0185556	0.11841	5.88988	23.4829	CDH1;FN1;FOS
CREM human	3/25	0.0185556	0.11841	5.88988	23.4829	ZAP70;DUSP1;FOS
PARP1 human	3/25	0.0185556	0.11841	5.88988	23.4829	CDH1;FN1;CXCL1
PGR human	3/25	0.0185556	0.11841	5.88988	23.4829	CCND1;DUSP1;EGFR
TBX3 mouse	2/10	0.0205931	0.11841	10.782	41.8644	ONECUT1;HNF1B
TFAP2C human	2/10	0.0205931	0.11841	10.782	41.8644	GPX1;SULT1E1
HOXB7 human	2/10	0.0205931	0.11841	10.782	41.8644	CCND1;EGFR
NFKB2 mouse	2/10	0.0205931	0.11841	10.782	41.8644	CCND1;HES1
NKX3-1 human	2/10	0.0205931	0.11841	10.782	41.8644	CCND1;FOS
SMAD5 mouse	2/10	0.0205931	0.11841	10.782	41.8644	ID2;ID3
SNAI1 human	2/10	0.0205931	0.11841	10.782	41.8644	CDH1;FN1
TFAP2A human	5/71	0.0227673	0.126384	3.27929	12.4037	APP;IGFBP5;SULT1E1;CDH1;EGFR
YY1 mouse	3/27	0.0228252	0.126384	5.39851	20.4058	CDH1;FOS;AMELX
SIRT1 human	4/48	0.0234031	0.127227	3.93086	14.7599	ADAMTS5;CFH;CCND1;CDH1
NR1H4 mouse	2/11	0.0247951	0.131348	9.58352	35.4313	SCARB1;ABCB11
E2F1 mouse	4/49	0.0250396	0.131348	3.84331	14.1714	DHFR;EGR1;CCND1;NOX4
PPARG mouse	4/50	0.0267434	0.137867	3.75957	13.6151	GYS2;SCARB1;EGR1;CCND1
CEBPA human	4/51	0.0285151	0.144509	3.67939	13.0888	STAT3;FN1;SAA1;IGF1
YBX1 human	3/30	0.0301434	0.147752	4.79794	16.8014	CDH1;EGFR;AGT
CTCF human	3/30	0.0301434	0.147752	4.79794	16.8014	APP;CCND1;BCL6
ZEB1 human	2/13	0.0341289	0.161977	7.84026	26.4813	BCL6;CDH1
STAT5A human	2/13	0.0341289	0.161977	7.84026	26.4813	CCND1;BCL6
ATF2 human	3/32	0.035627	0.166445	4.46659	14.8945	CCND1;DUSP1;FN1
ATF6 human	2/14	0.0392283	0.179592	7.18653	23.2726	STARD4;XBP1
WT1 human	4/57	0.0405858	0.179592	3.26185	10.4521	CDH1;IGF1;JUNB;EGFR
FOS human	4/57	0.0405858	0.179592	3.26185	10.4521	CCND1;SLC10A2;FOS;CLU
HIF1A human	5/83	0.0408438	0.179592	2.77308	8.8683	NR4A1;CCND1;CDH1;STAT3;SDHB
JUND human	3/34	0.041587	0.18021	4.17799	13.2859	CCND1;BCL6;CLU
TBP human	2/15	0.0445956	0.180785	6.63338	20.6306	APP;FOS
FOSL2 human	2/15	0.0445956	0.180785	6.63338	20.6306	BCL6;CLU
JUNB human	2/15	0.0445956	0.180785	6.63338	20.6306	CLU;EGFR
RXRA mouse	2/15	0.0445956	0.180785	6.63338	20.6306	ABCB11;AMELX
TWIST1 human	3/35	0.0447428	0.180785	4.04722	12.574	CDH1;FN1;FOS
CEBPB human	4/60	0.0475538	0.186445	3.08663	9.40155	XBP1;HP;SAA1;GADD45G
EP300 mouse	4/60	0.0475538	0.186445	3.08663	9.40155	CCND1;FN1;FOS;MT1
HNF4A mouse	3/36	0.0480142	0.186445	3.92438	11.9154	ONECUT1;APOA4;CFB
ATF2 mouse	2/16	0.0502159	0.187682	6.15926	18.4249	CCND1;FOS
GTF2I mouse	2/16	0.0502159	0.187682	6.15926	18.4249	CCND1;FOS
MECP2 mouse	2/16	0.0502159	0.187682	6.15926	18.4249	DDC;FKBP5
GATA3 human	3/38	0.0548974	0.202005	3.69975	10.7377	TCF7L2;CDH1;CXCL1
HMGA1 human	2/17	0.0560751	0.202005	5.74834	16.5613	CDH1;CXCL1
SP7 mouse	2/17	0.0560751	0.202005	5.74834	16.5613	SATB2;COL5A3
RELA mouse	6/121	0.0583277	0.20672	2.25777	6.41586	CCND1;FN1;HES1;FOS;IGF2BP2;AGT
AR human	5/93	0.0610752	0.20672	2.45669	6.86805	TCF7L2;BTG2;CDH1;FN1;EGFR
FOXA2 human	2/18	0.0621592	0.20672	5.3888	14.9704	TCF7L2;CDH1
GLI2 human	2/18	0.0621592	0.20672	5.3888	14.9704	CDH1;FST
RBPJ mouse	2/18	0.0621592	0.20672	5.3888	14.9704	HES1;FOS
KLF4 human	3/40	0.0622233	0.20672	3.4994	9.71793	IFITM3;CCND1;CDH1
SMAD4 mouse	3/40	0.0622233	0.20672	3.4994	9.71793	CDH1;ID2;ID3
NR0B2 mouse	2/19	0.0684553	0.22248	5.07155	13.5997	BHMT;SLC40A1
SRF mouse	2/19	0.0684553	0.22248	5.07155	13.5997	EGR1;FOS
VHL human	2/20	0.0749504	0.233439	4.78955	12.4094	KLF10;CCND1
KLF6 human	2/20	0.0749504	0.233439	4.78955	12.4094	CCND1;CDH1
RB1 mouse	2/20	0.0749504	0.233439	4.78955	12.4094	CCND1;FOS
RXRA human	2/20	0.0749504	0.233439	4.78955	12.4094	CXCR5;ABCB11
MYC human	5/100	0.0780729	0.240658	2.27485	5.80113	CCND1;ID2;ST3GAL4;JUNB;ST3GAL3
JUN mouse	6/131	0.0789623	0.240915	2.07608	5.27072	KRT18;CCND1;BCL3;CXCL1;FOS;SLC39A14
PAX5 human	2/21	0.0816324	0.246303	4.53724	11.3682	XBP1;CCND1
MYCN human	3/45	0.0823757	0.246303	3.08202	7.69415	ID2;MCM10;CLU
E2F1 human	6/134	0.0858586	0.254175	2.02711	4.97666	DHFR;CCND1;DUSP1;NOX4;FGFR1;PNRC2
AHR human	2/22	0.0884894	0.254407	4.31015	10.4516	CCND1;FOS
CTNNB1 human	2/22	0.0884894	0.254407	4.31015	10.4516	CCND1;FST
NRF1 mouse	2/22	0.0884894	0.254407	4.31015	10.4516	MT1;ATP1A1
E2F4 human	2/23	0.09551	0.26941	4.1047	9.63998	CCND1;MCM10
FOXM1 mouse	2/23	0.09551	0.26941	4.1047	9.63998	CDH1;STAT3
SMAD3 mouse	3/49	0.100247	0.274128	2.81344	6.47124	CDH1;FN1;LGALS9
CEBPA mouse	2/24	0.102683	0.274128	3.91792	8.9176	CLU;AMELX
FLI1 human	2/24	0.102683	0.274128	3.91792	8.9176	ID2;PHLDA1
MTA1 human	2/24	0.102683	0.274128	3.91792	8.9176	CDH1;EGFR
POU5F1 human	2/24	0.102683	0.274128	3.91792	8.9176	DDC;ID2
SMAD1 mouse	2/24	0.102683	0.274128	3.91792	8.9176	ID2;ID3
TCF4 human	2/25	0.109999	0.288506	3.74738	8.27155	CCND1;FST
SRF human	2/25	0.109999	0.288506	3.74738	8.27155	PLG;FOS
HDAC2 human	2/27	0.125016	0.296661	3.44724	7.1679	CDH1;IGF1
ZBTB33 mouse	1/6	0.128983	0.296661	8.60793	17.6297	BCL6
ZBTB7A human	1/6	0.128983	0.296661	8.60793	17.6297	FOS
ZEB2 human	1/6	0.128983	0.296661	8.60793	17.6297	CDH1
DLX2 mouse	1/6	0.128983	0.296661	8.60793	17.6297	AMELX
EHMT2 mouse	1/6	0.128983	0.296661	8.60793	17.6297	CCND1
FOXO4 human	1/6	0.128983	0.296661	8.60793	17.6297	BCL6
FOXQ1 human	1/6	0.128983	0.296661	8.60793	17.6297	CDH1
HDGF human	1/6	0.128983	0.296661	8.60793	17.6297	CDH1
MEIS2 mouse	1/6	0.128983	0.296661	8.60793	17.6297	CDH1
MTF1 mouse	1/6	0.128983	0.296661	8.60793	17.6297	MT1
PAX7 mouse	1/6	0.128983	0.296661	8.60793	17.6297	ID3
PLAG1 mouse	1/6	0.128983	0.296661	8.60793	17.6297	EGR1
RBL1 mouse	1/6	0.128983	0.296661	8.60793	17.6297	HES1
SOX17 human	1/6	0.128983	0.296661	8.60793	17.6297	FN1
SOX6 human	1/6	0.128983	0.296661	8.60793	17.6297	CCND1
SOX2 mouse	2/28	0.132698	0.30267	3.31448	6.69418	CCND1;EGFR
TWIST1 mouse	2/29	0.140485	0.30267	3.19156	6.26394	CDH1;FGFR2
SNAI1 mouse	2/29	0.140485	0.30267	3.19156	6.26394	CDH1;FN1
RUNX3 human	2/30	0.148366	0.30267	3.07742	5.87194	CCND1;HES1
TBP mouse	1/7	0.148804	0.30267	7.17291	13.6653	FOS
TCF12 mouse	1/7	0.148804	0.30267	7.17291	13.6653	ID2
YBX1 mouse	1/7	0.148804	0.30267	7.17291	13.6653	EGFR
DACH1 mouse	1/7	0.148804	0.30267	7.17291	13.6653	CCND1
FOSL1 mouse	1/7	0.148804	0.30267	7.17291	13.6653	FOS
FOXO4 mouse	1/7	0.148804	0.30267	7.17291	13.6653	CCND1
HDAC3 mouse	1/7	0.148804	0.30267	7.17291	13.6653	FOS
HOXA1 human	1/7	0.148804	0.30267	7.17291	13.6653	CCND1
HSF2 human	1/7	0.148804	0.30267	7.17291	13.6653	FOS
NCOR1 human	1/7	0.148804	0.30267	7.17291	13.6653	IGF1
NR3C2 human	1/7	0.148804	0.30267	7.17291	13.6653	EGFR
NR3C2 mouse	1/7	0.148804	0.30267	7.17291	13.6653	FKBP5
SALL4 human	1/7	0.148804	0.30267	7.17291	13.6653	CDH1
YY1 human	4/91	0.153347	0.309802	1.98364	3.71942	HSD3B2;COX7C;WDFY4;EGFR
SP1 mouse	9/270	0.16411	0.314279	1.49095	2.69448	ESRRA;APP;EGR1;SCARB1;CADM1;CCND1;FOS;EGFR;AGT
ETS2 human	2/32	0.164382	0.314279	2.87196	5.18551	APP;EGR1
SPI1 human	3/62	0.167143	0.314279	2.19207	3.9214	SCARB1;BCL6;STAT3
ATF3 mouse	1/8	0.168176	0.314279	6.14789	10.9601	CCND1
ATF5 human	1/8	0.168176	0.314279	6.14789	10.9601	EGR1
ERCC2 human	1/8	0.168176	0.314279	6.14789	10.9601	CPD
ESRRA mouse	1/8	0.168176	0.314279	6.14789	10.9601	APOA4
GLI1 mouse	1/8	0.168176	0.314279	6.14789	10.9601	CDH1
IRF2 human	1/8	0.168176	0.314279	6.14789	10.9601	DST
KCNIP3 mouse	1/8	0.168176	0.314279	6.14789	10.9601	FOS
MEF2C human	1/8	0.168176	0.314279	6.14789	10.9601	NR4A1
MYBL2 human	1/8	0.168176	0.314279	6.14789	10.9601	CCND1
EWSR1 human	1/9	0.187107	0.333007	5.37913	9.01581	PHLDA1
FOSL1 human	1/9	0.187107	0.333007	5.37913	9.01581	CLU
FOXO3 mouse	1/9	0.187107	0.333007	5.37913	9.01581	CCND1
HIC1 human	1/9	0.187107	0.333007	5.37913	9.01581	STAT3
HOXA9 human	1/9	0.187107	0.333007	5.37913	9.01581	ID2
JUNB mouse	1/9	0.187107	0.333007	5.37913	9.01581	CCND1
PER1 mouse	1/9	0.187107	0.333007	5.37913	9.01581	EGR1
POU3F2 human	1/9	0.187107	0.333007	5.37913	9.01581	DDC
PPARG human	3/66	0.189848	0.334115	2.05247	3.41024	CCND1;SAT1;EGFR
SP1 human	14/472	0.190323	0.334115	1.32301	2.19491	APP;EGR1;F10;CXCL1;FOS;PPL;EGFR;AGT;C4B;NR4A1;KRT18;CCND1;IRF5;FGFR1
TAL1 mouse	1/10	0.205609	0.334115	4.7812	7.56281	CCND1
ABL1 human	1/10	0.205609	0.334115	4.7812	7.56281	BCL6
TFDP1 human	1/10	0.205609	0.334115	4.7812	7.56281	DHFR
TRP63 mouse	1/10	0.205609	0.334115	4.7812	7.56281	IRF6
ZBTB16 human	1/10	0.205609	0.334115	4.7812	7.56281	ID2
ZNF382 human	1/10	0.205609	0.334115	4.7812	7.56281	STAT3
GFI1 mouse	1/10	0.205609	0.334115	4.7812	7.56281	ID2
LMO2 human	1/10	0.205609	0.334115	4.7812	7.56281	CDH1
NFIL3 human	1/10	0.205609	0.334115	4.7812	7.56281	APP
NFIL3 mouse	1/10	0.205609	0.334115	4.7812	7.56281	ID2
POU2F2 human	1/10	0.205609	0.334115	4.7812	7.56281	ID2
PPARD human	1/10	0.205609	0.334115	4.7812	7.56281	SAT1
SNAI2 mouse	1/10	0.205609	0.334115	4.7812	7.56281	CDH1
SPDEF human	1/10	0.205609	0.334115	4.7812	7.56281	CDH1
NR3C1 human	2/38	0.213911	0.33951	2.39257	3.68981	CCND1;SLC10A2
EGR1 mouse	3/71	0.21923	0.33951	1.90106	2.88511	NR4A1;CCND1;ID3
KLF5 mouse	1/11	0.22369	0.33951	4.30286	6.4435	EGR1
LDB1 mouse	1/11	0.22369	0.33951	4.30286	6.4435	IGF1
MECP2 human	1/11	0.22369	0.33951	4.30286	6.4435	CCND1
NFIC mouse	1/11	0.22369	0.33951	4.30286	6.4435	MT1
NPM1 human	1/11	0.22369	0.33951	4.30286	6.4435	CCND1
PARP1 mouse	1/11	0.22369	0.33951	4.30286	6.4435	FN1
PPARD mouse	1/11	0.22369	0.33951	4.30286	6.4435	GYS2
SOX17 mouse	1/11	0.22369	0.33951	4.30286	6.4435	CCND1
SP4 human	1/11	0.22369	0.33951	4.30286	6.4435	CCND1
STAT2 human	1/11	0.22369	0.33951	4.30286	6.4435	SCARB1
STAT4 human	1/11	0.22369	0.33951	4.30286	6.4435	NOX4
EZH2 human	2/40	0.230737	0.348436	2.26641	3.32364	CCND1;CDH1
CREBBP mouse	2/41	0.239182	0.355503	2.20818	3.15887	MT1;FOS
TCF7L2 human	1/12	0.241361	0.355503	3.91149	5.56003	STAT3
CREB5 human	1/12	0.241361	0.355503	3.91149	5.56003	CFB
OTX2 human	1/12	0.241361	0.355503	3.91149	5.56003	IGF1
SF1 human	1/12	0.241361	0.355503	3.91149	5.56003	HSD3B2
VDR human	2/42	0.247643	0.362967	2.15287	3.00491	CDH1;EGFR
AR mouse	1/13	0.258631	0.366495	3.58535	4.84867	FKBP5
XBP1 mouse	1/13	0.258631	0.366495	3.58535	4.84867	SETD7
HDAC7 human	1/13	0.258631	0.366495	3.58535	4.84867	NR4A1
KLF5 human	1/13	0.258631	0.366495	3.58535	4.84867	CCND1
MYBL2 mouse	1/13	0.258631	0.366495	3.58535	4.84867	IGFBP5
NFYC human	1/13	0.258631	0.366495	3.58535	4.84867	FOS
PBX1 mouse	1/13	0.258631	0.366495	3.58535	4.84867	CDH1
TCF3 human	1/14	0.275508	0.371067	3.30939	4.26626	CDH1
USF2 mouse	1/14	0.275508	0.371067	3.30939	4.26626	MT1
ZEB1 mouse	1/14	0.275508	0.371067	3.30939	4.26626	CDH1
EGR2 mouse	1/14	0.275508	0.371067	3.30939	4.26626	ID2
GLI2 mouse	1/14	0.275508	0.371067	3.30939	4.26626	HES1
NF1 human	1/14	0.275508	0.371067	3.30939	4.26626	FOS
NFYB human	1/14	0.275508	0.371067	3.30939	4.26626	FOS
PAX2 mouse	1/14	0.275508	0.371067	3.30939	4.26626	CCND1
PROX1 mouse	1/14	0.275508	0.371067	3.30939	4.26626	ESRRA
SIX1 mouse	1/14	0.275508	0.371067	3.30939	4.26626	CCND1
SNAI2 human	1/14	0.275508	0.371067	3.30939	4.26626	CDH1
TP63 human	1/15	0.292001	0.379602	3.07284	3.78266	ID2
BCL3 mouse	1/15	0.292001	0.379602	3.07284	3.78266	CCND1
HOXA10 human	1/15	0.292001	0.379602	3.07284	3.78266	ID2
ING4 human	1/15	0.292001	0.379602	3.07284	3.78266	CCND1
IRF3 human	1/15	0.292001	0.379602	3.07284	3.78266	IRF5
NR4A1 human	1/15	0.292001	0.379602	3.07284	3.78266	HSD3B2
NRF1 human	1/15	0.292001	0.379602	3.07284	3.78266	SDHB
PTTG1 human	1/15	0.292001	0.379602	3.07284	3.78266	ID3
FOXO1 mouse	2/49	0.30688	0.392034	1.83157	2.16364	EGR1;CCND1
MYC mouse	2/49	0.30688	0.392034	1.83157	2.16364	CDH1;PTMA
NFE2L2 human	1/16	0.30812	0.392034	2.86784	3.37621	SDHB
PITX1 human	1/16	0.30812	0.392034	2.86784	3.37621	HES1
STAT6 mouse	1/16	0.30812	0.392034	2.86784	3.37621	EGR1
EGR1 human	3/88	0.323845	0.406883	1.51952	1.71324	CCND1;FN1;EGFR
MYB mouse	1/17	0.323873	0.406883	2.68846	3.03098	IGFBP5
POU2F2 mouse	1/17	0.323873	0.406883	2.68846	3.03098	CXCR5
BCL6 mouse	1/18	0.339268	0.420918	2.53019	2.73504	BCL6
FOXO3 human	1/18	0.339268	0.420918	2.53019	2.73504	BCL6
HDAC9 human	1/18	0.339268	0.420918	2.53019	2.73504	APP
ESR2 human	1/19	0.354313	0.428906	2.3895	2.47928	FOS
KLF4 mouse	1/19	0.354313	0.428906	2.3895	2.47928	CDH1
NR2F2 mouse	1/19	0.354313	0.428906	2.3895	2.47928	ATP1A1
NR3C1 mouse	1/19	0.354313	0.428906	2.3895	2.47928	HES1
SMAD2 mouse	1/19	0.354313	0.428906	2.3895	2.47928	HES1
SMARCA4 mouse	1/19	0.354313	0.428906	2.3895	2.47928	CDH1
EP300 human	2/56	0.365181	0.436111	1.59357	1.6053	CCND1;IGF1
ARNT human	1/20	0.369017	0.436111	2.26362	2.25663	FOS
USF1 mouse	1/20	0.369017	0.436111	2.26362	2.25663	MT1
ELK1 human	1/20	0.369017	0.436111	2.26362	2.25663	FOS
PAX3 mouse	1/20	0.369017	0.436111	2.26362	2.25663	HES1
PPARGC1A mouse	1/20	0.369017	0.436111	2.26362	2.25663	APOA4
RUNX2 mouse	2/57	0.373369	0.439517	1.56452	1.54135	DDX5;HES1
HIF1A mouse	1/21	0.383386	0.449539	2.15033	2.06155	MT1
ETS1 mouse	2/59	0.389613	0.455056	1.50947	1.42283	EGR1;FOS
ATM human	1/22	0.397429	0.457043	2.04783	1.88961	DUSP1
GATA4 mouse	1/22	0.397429	0.457043	2.04783	1.88961	ID2
NR5A1 human	1/22	0.397429	0.457043	2.04783	1.88961	HSD3B2
SOX2 human	1/22	0.397429	0.457043	2.04783	1.88961	CCND1
NANOG human	1/23	0.411152	0.467432	1.95465	1.73727	CCND1
NOTCH1 mouse	1/23	0.411152	0.467432	1.95465	1.73727	CCND1
SOX9 human	1/23	0.411152	0.467432	1.95465	1.73727	HES1
CTNNB1 mouse	2/62	0.413618	0.468454	1.43377	1.26575	CCND1;CDH1
FOXO1 human	1/24	0.424564	0.477235	1.86957	1.60164	EGR1
PITX2 mouse	1/24	0.424564	0.477235	1.86957	1.60164	AMELX
USF1 human	2/65	0.437144	0.48468	1.36529	1.12977	MYH9;AGT
CREBBP human	1/25	0.437671	0.48468	1.79157	1.48036	EGFR
IRF1 mouse	1/25	0.437671	0.48468	1.79157	1.48036	CFB
NKX2-5 mouse	1/25	0.437671	0.48468	1.79157	1.48036	ID2
ETS2 mouse	1/26	0.45048	0.48802	1.71982	1.37146	EGR1
MITF human	1/26	0.45048	0.48802	1.71982	1.37146	FOS
NR1I2 human	1/26	0.45048	0.48802	1.71982	1.37146	HP
RARA human	1/26	0.45048	0.48802	1.71982	1.37146	CXCR5
SIRT1 mouse	1/26	0.45048	0.48802	1.71982	1.37146	HES1
SMAD4 human	1/26	0.45048	0.48802	1.71982	1.37146	HP
MITF mouse	1/28	0.475231	0.512975	1.59227	1.18457	FOS
HNF1A mouse	1/29	0.487186	0.520245	1.53532	1.10406	BCL6
LEF1 human	1/29	0.487186	0.520245	1.53532	1.10406	CCND1
SOX9 mouse	1/29	0.487186	0.520245	1.53532	1.10406	CDH1
CREB1 mouse	1/31	0.510287	0.539137	1.43282	0.963974	FOS
DNMT1 human	1/31	0.510287	0.539137	1.43282	0.963974	CDH1
SMAD3 human	1/31	0.510287	0.539137	1.43282	0.963974	FST
LEF1 mouse	1/32	0.521446	0.548987	1.38653	0.902839	CDH1
SREBF1 mouse	1/36	0.563598	0.591284	1.22782	0.704046	CLU
MYB human	1/37	0.573544	0.599615	1.19365	0.663573	PDCD4
POU2F1 human	1/38	0.583264	0.607652	1.16133	0.62609	CCND1
PPARA human	1/39	0.592763	0.615403	1.13071	0.591317	APOA4
FOXA2 mouse	1/40	0.602046	0.622878	1.10166	0.559007	VTN
TCF3 mouse	1/44	0.637113	0.656885	0.998976	0.450347	CDH1
HNF4A human	1/45	0.645386	0.663129	0.976221	0.427493	TCF7L2
PPARA mouse	1/46	0.653472	0.669137	0.954479	0.406088	GYS2
USF2 human	1/47	0.661374	0.67364	0.933681	0.386018	MYH9
JUN human	3/149	0.662375	0.67364	0.88188	0.363267	APP;CCND1;EGFR
MYOD1 mouse	1/50	0.684016	0.693291	0.876382	0.332827	CCND1
IRF1 human	1/51	0.691223	0.698228	0.858811	0.317153	DST
SP3 human	2/113	0.731329	0.736254	0.772985	0.241861	CCND1;NOX4
ETS1 human	1/79	0.838233	0.841046	0.549729	0.0970048	EGR1
CREB1 human	1/90	0.874546	0.874546	0.481513	0.064547	FOS

## Sheet: D- Assoc. TFs
Figure 2F
MODULE D: Associated Transcription Factors (D- Assoc. TFs)
Term	Overlap	P-value	Adjusted P-value	Odds Ratio	Combined Score	Genes
HNF4A mouse	8/36	5.84271e-07	0.000109843	13.729	197.051	G6PC;PKLR;GSTP1;APOC3;PCK1;PPARGC1A;SLC27A5;ACMSD
PPARGC1A human	4/9	2.11981e-05	0.00199262	38.1119	410.145	APOC3;ALDOB;APOA5;OTC
SMAD4 mouse	6/40	0.000162587	0.0101888	8.43564	73.595	HHEX;OCLN;CXADR;DAPK1;SCNN1A;SMAD7
CREB1 mouse	5/31	0.000408835	0.0192152	9.17402	71.5775	HSPA5;SLC20A1;NOCT;PPARGC1A;ESR1
HNF4A human	5/45	0.00231839	0.070651	5.95884	36.1516	ABCG8;ABCG5;APOC3;APOA1;APOB
ATF6 human	3/14	0.00272303	0.070651	12.9572	76.5253	DNAJC3;HSPA5;ATP2A2
CLOCK mouse	3/15	0.00335179	0.070651	11.8768	67.6772	SERPINE2;SCNN1A;NAMPT
FOXO1 mouse	5/49	0.00338223	0.070651	5.41602	30.8129	SREBF1;G6PC;APOC3;PCK1;PPARGC1A
SMAD3 mouse	5/49	0.00338223	0.070651	5.41602	30.8129	OCLN;CXADR;DAPK1;PPARGC1A;SMAD7
NR3C2 mouse	2/7	0.00841828	0.158264	18.9637	90.5961	TSC22D3;SCNN1A
CEBPB mouse	4/42	0.0109833	0.173448	5.00627	22.5852	GSTA2;ALB;PCK1;PPARGC1A
NR0B2 human	2/8	0.0110712	0.173448	15.8023	71.1641	G6PC;APOC3
NR2F1 human	2/9	0.0140404	0.185749	13.5441	57.7766	APOC3;APOB
HDAC1 human	5/71	0.0159734	0.185749	3.60661	14.92	HSPA5;APOC3;ESR1;RECK;SMAD7
USF2 human	4/47	0.0161481	0.185749	4.42302	18.2492	PIGR;PKLR;APOA5;FBP1
SMAD4 human	3/26	0.0161871	0.185749	6.19312	25.5376	ZFP36;APOC3;SMAD7
MBD2 human	2/10	0.0173118	0.185749	11.8505	48.0699	DAPK1;GSTP1
SREBF1 human	3/27	0.0179359	0.185749	5.93477	23.8634	ACLY;PCK1;APOA5
SP1 human	17/472	0.0202687	0.185749	1.79585	7.00143	COL18A1;SREBF1;CXADR;MAOB;GSTP1;APOA1;APOC3;ATP2A2;ESR1;C4A;CTSL;CBS;SLC39A8;PCK1;RECK;FBP1;B4GALT5
RORA mouse	2/11	0.0208716	0.185749	10.5332	40.7569	APOC3;APOA1
SP4 human	2/11	0.0208716	0.185749	10.5332	40.7569	MAOB;ASS1
HNF1A mouse	3/29	0.0217366	0.185749	5.47769	20.9727	PKHD1;CYP39A1;PCK1
NR5A2 human	2/12	0.0247065	0.201949	9.47942	35.0804	ABCG8;ABCG5
SMAD3 human	3/31	0.0259422	0.203214	5.0859	18.5731	ZFP36;APOC3;SMAD7
HDAC7 human	2/13	0.0288035	0.21217	8.61721	30.5675	ACTN4;ESR1
SP3 human	6/113	0.0304642	0.21217	2.67048	9.32317	MAOB;CTSL;CBS;ATP2A2;FBP1;RECK
BRCA1 human	4/57	0.0304713	0.21217	3.58665	12.5209	HSPA5;STAT2;ESR1;JAK1
USF2 mouse	2/14	0.0331503	0.214905	7.89871	26.9086	PIGR;APOA5
SNAI2 human	2/14	0.0331503	0.214905	7.89871	26.9086	CXADR;CXCL12
NFYA mouse	2/15	0.0377347	0.236471	7.29074	23.893	SREBF1;HSPA5
NR3C1 human	3/38	0.0438173	0.265731	4.06727	12.7213	TAT;SCNN1A;ATP1B1
USF1 human	4/65	0.0459929	0.266406	3.11499	9.5919	PIGR;PKLR;APOA5;FBP1
PPARA human	3/39	0.0467628	0.266406	3.95409	12.1101	APOC3;APOB;APOA5
FOXA2 mouse	3/40	0.0498034	0.275383	3.84702	11.5398	TLE4;HHEX;G6PC
FOXA2 human	2/18	0.0527988	0.275727	5.92282	17.4206	COL18A1;APOA1
HDAC9 human	2/18	0.0527988	0.275727	5.92282	17.4206	HSPA5;ESR1
XBP1 human	2/19	0.0582206	0.279051	5.57413	15.8501	HSPA5;ESR1
NR0B2 mouse	2/19	0.0582206	0.279051	5.57413	15.8501	PPARGC1A;SMAD7
ARNT human	2/20	0.0638254	0.279051	5.26419	14.485	ESR1;MFSD2A
USF1 mouse	2/20	0.0638254	0.279051	5.26419	14.485	PIGR;APOA5
NFYA human	2/20	0.0638254	0.279051	5.26419	14.485	HSPA5;CBS
PPARGC1A mouse	2/20	0.0638254	0.279051	5.26419	14.485	G6PC;HAMP
SREBF2 human	2/20	0.0638254	0.279051	5.26419	14.485	ABCG8;ABCG5
FOXA1 human	2/21	0.0696032	0.297396	4.98687	13.2897	APOB;ESR1
GATA4 mouse	2/22	0.0755445	0.315608	4.73729	12.2366	HHEX;HSPA5
IRF8 mouse	2/23	0.0816401	0.327329	4.51147	11.3032	GAS2;JAK1
MYOD1 mouse	3/50	0.0851515	0.327329	3.02696	7.45637	PPARGC1A;RECK;SMAD7
MTA1 human	2/24	0.0878809	0.327329	4.30619	10.4717	ESR1;SMAD7
CEBPA mouse	2/24	0.0878809	0.327329	4.30619	10.4717	ALB;PCK1
HDAC3 human	2/24	0.0878809	0.327329	4.30619	10.4717	GAS2;APOC3
CEBPA human	3/51	0.0891474	0.327329	2.96374	7.16474	ALB;PCK1;HAMP
JUN human	6/149	0.0905377	0.327329	1.99449	4.79075	APOM;CTSL;GSTP1;NAMPT;APOC3;SMAD7
HIF1A human	4/83	0.0940868	0.328159	2.40303	5.67965	ALAS2;CXCL12;RECK;ASS1
PGR human	2/25	0.0942585	0.328159	4.11875	9.72731	ATP1B1;ESR1
HNF1A human	2/26	0.100764	0.338281	3.94693	9.05809	APOM;ALB
SIRT1 mouse	2/26	0.100764	0.338281	3.94693	9.05809	SREBF1;SCNN1A
YY1 mouse	2/27	0.107391	0.345688	3.78886	8.45402	HSPA5;TRF
TWIST2 mouse	1/6	0.118231	0.345688	9.45894	20.1959	SREBF1
ZEB2 human	1/6	0.118231	0.345688	9.45894	20.1959	CXADR
ETV5 mouse	1/6	0.118231	0.345688	9.45894	20.1959	ELMO1
PAX7 mouse	1/6	0.118231	0.345688	9.45894	20.1959	NFIX
YY1 human	4/91	0.120862	0.345688	2.18117	4.60903	TDO2;HSPA5;PDIA6;SMAD7
TWIST1 mouse	2/29	0.120974	0.345688	3.50785	7.40922	ZYX;ESR1
SNAI1 mouse	2/29	0.120974	0.345688	3.50785	7.40922	OCLN;CXADR
TP53 human	6/164	0.126864	0.345688	1.80375	3.72409	SLC6A6;GSTP1;GC;PRKAB1;PPARGC1A;ESR1
AR human	4/93	0.128018	0.345688	2.13193	4.38237	PIGR;BTG1;ARG1;GNMT
HSF1 human	2/31	0.134948	0.345688	3.26559	6.54054	BAG3;HSD17B6
MEF2A mouse	1/7	0.136533	0.345688	7.88205	15.6946	PPARGC1A
NCOR1 human	1/7	0.136533	0.345688	7.88205	15.6946	ESR1
NR3C2 human	1/7	0.136533	0.345688	7.88205	15.6946	ATP1B1
FOXO4 mouse	1/7	0.136533	0.345688	7.88205	15.6946	PPARGC1A
HEY1 human	1/7	0.136533	0.345688	7.88205	15.6946	OCLN
HNF1B mouse	1/7	0.136533	0.345688	7.88205	15.6946	PKHD1
HOXA10 mouse	1/7	0.136533	0.345688	7.88205	15.6946	TDO2
ATF2 human	2/32	0.142065	0.345688	3.15658	6.15998	APOC3;PCK1
E2F1 human	5/134	0.146665	0.345688	1.83929	3.53071	HSPA5;IRF3;RASGEF1B;CTNNBIP1;FHIT
MYF6 mouse	1/8	0.154457	0.345688	6.75569	12.6186	RECK
ONECUT1 mouse	1/8	0.154457	0.345688	6.75569	12.6186	G6PC
ESRRA mouse	1/8	0.154457	0.345688	6.75569	12.6186	PPARGC1A
PAX8 human	1/8	0.154457	0.345688	6.75569	12.6186	SLC3A1
FOXC1 mouse	1/8	0.154457	0.345688	6.75569	12.6186	CXCL12
FOXF2 human	1/8	0.154457	0.345688	6.75569	12.6186	CXCL12
RNF2 mouse	1/8	0.154457	0.345688	6.75569	12.6186	SCNN1A
STAT5B human	1/8	0.154457	0.345688	6.75569	12.6186	ESR1
PPARG human	3/66	0.157326	0.347969	2.25636	4.17298	ERP44;ATP2A2;APOB
TFCP2 human	1/9	0.172009	0.367473	5.91093	10.4045	FGA
PER1 mouse	1/9	0.172009	0.367473	5.91093	10.4045	SCNN1A
GATA6 human	1/9	0.172009	0.367473	5.91093	10.4045	APOA1
TFAP2C human	1/10	0.189197	0.371279	5.25389	8.74755	ESR1
NKX3-1 human	1/10	0.189197	0.371279	5.25389	8.74755	ESR1
NR4A1 mouse	1/10	0.189197	0.371279	5.25389	8.74755	CYP21A1
RBL2 mouse	1/10	0.189197	0.371279	5.25389	8.74755	ALB
HOXB7 human	1/10	0.189197	0.371279	5.25389	8.74755	DAPK1
SNAI1 human	1/10	0.189197	0.371279	5.25389	8.74755	CXADR
SNAI2 mouse	1/10	0.189197	0.371279	5.25389	8.74755	OCLN
MEF2A human	1/11	0.20603	0.371279	4.72826	7.4694	PPARGC1A
NCOA1 mouse	1/11	0.20603	0.371279	4.72826	7.4694	ESR1
NPM1 human	1/11	0.20603	0.371279	4.72826	7.4694	ATF5
NR0B1 mouse	1/11	0.20603	0.371279	4.72826	7.4694	SREBF1
NR1H4 mouse	1/11	0.20603	0.371279	4.72826	7.4694	HHEX
PPARD mouse	1/11	0.20603	0.371279	4.72826	7.4694	INSIG1
IRF4 mouse	1/11	0.20603	0.371279	4.72826	7.4694	ZBTB20
IRF8 human	1/11	0.20603	0.371279	4.72826	7.4694	GAS2
MECP2 human	1/11	0.20603	0.371279	4.72826	7.4694	ESR1
CREBBP mouse	2/41	0.208903	0.371279	2.42702	3.80044	GRIP1;ESR1
ESR1 human	3/76	0.209338	0.371279	1.94627	3.04358	CXCL12;ESR1;FOXP1
TCF7L2 human	1/12	0.222514	0.37687	4.2982	6.45919	GLCE
NR1I2 mouse	1/12	0.222514	0.37687	4.2982	6.45919	INSIG1
NR1I3 mouse	1/12	0.222514	0.37687	4.2982	6.45919	PCK1
ELF1 mouse	1/12	0.222514	0.37687	4.2982	6.45919	DNTT
NR4A2 mouse	1/12	0.222514	0.37687	4.2982	6.45919	APOM
AR mouse	1/13	0.238656	0.383482	3.93981	5.6447	SCNN1A
ATF4 mouse	1/13	0.238656	0.383482	3.93981	5.6447	HSPA5
XBP1 mouse	1/13	0.238656	0.383482	3.93981	5.6447	HERPUD1
ZEB1 human	1/13	0.238656	0.383482	3.93981	5.6447	CXADR
CUX1 mouse	1/13	0.238656	0.383482	3.93981	5.6447	POLA1
STAT5A human	1/13	0.238656	0.383482	3.93981	5.6447	ESR1
CLOCK human	1/14	0.254464	0.402011	3.63657	4.97699	NAMPT
PGR mouse	1/14	0.254464	0.402011	3.63657	4.97699	ESR1
MLXIPL mouse	1/15	0.269945	0.412599	3.37664	4.42184	PKLR
BCL3 mouse	1/15	0.269945	0.412599	3.37664	4.42184	CTSL
RXRA mouse	1/15	0.269945	0.412599	3.37664	4.42184	SREBF1
JUNB human	1/15	0.269945	0.412599	3.37664	4.42184	APOM
ATF3 human	1/16	0.285105	0.425395	3.15137	3.95465	AK4
GTF2I mouse	1/16	0.285105	0.425395	3.15137	3.95465	HSPA5
IKZF1 mouse	1/16	0.285105	0.425395	3.15137	3.95465	FGFR4
NR1H3 mouse	1/17	0.299951	0.444022	2.95426	3.55733	SREBF1
DDIT3 human	1/18	0.314489	0.458325	2.78034	3.21631	ATF5
NR5A2 mouse	1/18	0.314489	0.458325	2.78034	3.21631	APOA1
TRP73 mouse	1/19	0.328726	0.461198	2.62574	2.92121	GLS2
PML human	1/19	0.328726	0.461198	2.62574	2.92121	GRIP1
GATA4 human	1/19	0.328726	0.461198	2.62574	2.92121	HAMP
RUNX2 human	1/19	0.328726	0.461198	2.62574	2.92121	ESR1
SMAD2 mouse	1/19	0.328726	0.461198	2.62574	2.92121	DAPK1
FOS human	2/57	0.3319	0.462201	1.71957	1.89655	GSTP1;SMAD7
ELK1 human	1/20	0.342668	0.466824	2.48741	2.664	ZFP36
PAX3 mouse	1/20	0.342668	0.466824	2.48741	2.664	FGFR4
POU2F1 mouse	1/20	0.342668	0.466824	2.48741	2.664	IRF3
CEBPB human	2/60	0.354609	0.478489	1.63037	1.69028	DAPK1;ALB
HIF1A mouse	1/21	0.356322	0.478489	2.36292	2.43835	G6PC
AHR human	1/22	0.369692	0.486029	2.25029	2.23923	MFSD2A
CTNNB1 human	1/22	0.369692	0.486029	2.25029	2.23923	GLCE
NRF1 mouse	1/22	0.369692	0.486029	2.25029	2.23923	ATP1B1
NR5A1 mouse	1/23	0.382785	0.499747	2.14789	2.06258	CYP21A1
ATF1 human	1/24	0.395607	0.505947	2.0544	1.90511	SLC20A1
HDAC4 human	1/24	0.395607	0.505947	2.0544	1.90511	RECK
SMAD1 mouse	1/24	0.395607	0.505947	2.0544	1.90511	HHEX
NFKB1 mouse	5/200	0.400868	0.50921	1.21263	1.1085	CXADR;PCK1;PPARGC1A;HAMP;FBP1
IRF1 mouse	1/25	0.408163	0.511565	1.9687	1.76413	PIGR
STAT5A mouse	1/25	0.408163	0.511565	1.9687	1.76413	PCK1
MITF human	1/26	0.420459	0.520042	1.88986	1.63738	PPARGC1A
RARA human	1/26	0.420459	0.520042	1.88986	1.63738	MAOB
NFIC human	1/27	0.4325	0.527988	1.81708	1.52302	COL18A1
ERG human	1/27	0.4325	0.527988	1.81708	1.52302	KCNN2
HDAC1 mouse	1/28	0.444292	0.538883	1.74969	1.41947	RECK
ESR1 mouse	1/29	0.455839	0.545846	1.68711	1.32542	SREBF1
LEF1 human	1/29	0.455839	0.545846	1.68711	1.32542	ESR1
CTCF human	1/30	0.467147	0.555846	1.62885	1.23974	ETNK2
DNMT1 human	1/31	0.47822	0.565443	1.57448	1.16147	ESR1
CDX2 human	1/32	0.489064	0.572384	1.52361	1.08978	GSTP1
STAT3 mouse	2/79	0.49018	0.572384	1.22688	0.874744	SREBF1;HAMP
ATF4 human	1/35	0.520265	0.599346	1.38896	0.907571	HSPA5
TWIST1 human	1/35	0.520265	0.599346	1.38896	0.907571	ESR1
STAT1 human	2/84	0.522834	0.599346	1.15177	0.746916	CTSL;STAT2
SREBF1 mouse	1/36	0.530236	0.604148	1.34921	0.85598	PPARGC1A
POU2F1 human	1/38	0.549564	0.618671	1.27615	0.763939	SDC4
GATA3 human	1/38	0.549564	0.618671	1.27615	0.763939	ESR1
STAT3 human	3/142	0.56774	0.635328	1.01868	0.576668	ZFP36;HAMP;ETV6
PAX6 mouse	1/43	0.594483	0.661319	1.12394	0.584517	SHROOM3
PPARA mouse	1/46	0.61926	0.684829	1.04885	0.502639	SERPINE2
MYC mouse	1/49	0.642526	0.702296	0.983142	0.434891	ZFP36
E2F1 mouse	1/49	0.642526	0.702296	0.983142	0.434891	POLA1
PPARG mouse	1/50	0.649962	0.706317	0.963029	0.414913	ATP2A2
IRF1 human	1/51	0.657243	0.710125	0.94372	0.39608	PIGR
NFE2L2 mouse	1/53	0.671356	0.721228	0.90733	0.361531	GSTA2
FOS mouse	1/56	0.691446	0.737072	0.857708	0.316469	PPP1R3B
WT1 human	1/57	0.697866	0.737072	0.842348	0.303016	NDRG2
GATA1 human	1/57	0.697866	0.737072	0.842348	0.303016	ALAS2
RELA mouse	2/121	0.719053	0.755206	0.792154	0.261269	CXADR;SERPINE2
RELA human	5/301	0.751468	0.783878	0.794702	0.227068	PIGR;CXCL12;GSTP1;NAMPT;FBP1
NFKB1 human	5/303	0.756561	0.783878	0.789286	0.220189	PIGR;CXCL12;GSTP1;NAMPT;FBP1
JUN mouse	2/131	0.75886	0.783878	0.730371	0.201537	PPP1R3B;ESR1
EGR1 mouse	1/71	0.774939	0.796112	0.673395	0.171696	SMAD7
SP1 mouse	4/270	0.814486	0.832193	0.70684	0.145042	SREBF1;CXADR;TRF;SMAD7
EGR1 human	1/88	0.842648	0.856313	0.54134	0.0926806	PSEN2
CREB1 human	1/90	0.849139	0.858269	0.529121	0.0865285	SLC20A1
TRP53 mouse	2/167	0.864283	0.868905	0.569961	0.0831316	SLC6A6;SREBF1
MYC human	1/100	0.877798	0.877798	0.475431	0.0619669	ASS1

## Sheet: A- Assoc. PWs
Figure 2F
MODULE A: Associated Pathways (A- Assoc. PWs)
Term	Overlap	P-value	Adjusted P-value	Odds Ratio	Combined Score	Genes
Term	Overlap	P-value	Adjusted P-value	Odds Ratio	Combined Score	Genes
Lipid and lipoprotein metabolism	49/489	1.5528e-17	1.33386e-14	4.9772	192.637	PI4K2B;SLC44A1;CHD9;RORA;PIK3C2G;MSMO1;MED13;ME1;DGAT2;PCYT1A;HMGCS1;ELOVL5;ELOVL2;APOA2;ACSL5;ELOVL6;CYP27A1;BDH1;PIK3CA;MVD;PPARA;ABCG1;VAC14;SAR1B;MTTP;PIK3R1;CYP7A1;ACACB;ACACA;ACAT1;PTDSS1;SC5D;APOE;LDLR;PLTP;FDFT1;FDPS;PNPLA8;IDH1;DHCR24;CYP8B1;GPAM;LPCAT3;ACER3;PNPLA3;P4HB;GPD1L;LPIN1;LPIN2
Metabolism	83/1615	1.56498e-11	6.72157e-09	2.48031	61.7116	PI4K2B;HIBADH;GDA;CHD9;GBE1;PIK3C2G;MSMO1;MED13;LIPG;FPGS;ME1;ENPP1;AOX1;DLAT;PDK1;DGAT2;PCYT1A;HMGCS1;ELOVL5;ELOVL2;APOA2;SORD;ACSL5;ELOVL6;CYP27A1;BDH1;PIK3CA;CAT;MVD;NUP54;PLCB1;TKT;HPD;ABCG1;GNE;PFKFB1;PON3;ACSS2;MTTP;ITPR1;GLRX;PIK3R1;NT5C2;CYP7A1;ACACB;PAPSS2;ACAT2;ACACA;ACAT1;PTDSS1;UGP2;RDH16;ST3GAL5;SC5D;APOE;LDLR;FDFT1;CYB5A;FDPS;EPHX2;IDH1;BBOX1;DHCR24;NMNAT2;PRDX6;CYP8B1;RPIA;MLXIPL;G…
Fatty acid, triacylglycerol, and ketone body metabolism	22/173	1.64038e-10	4.69697e-08	6.21708	140.077	DGAT2;HMGCS1;CHD9;ELOVL5;ELOVL2;APOA2;ACSL5;RORA;ELOVL6;ACACB;CYP7A1;ACACA;ACAT1;MED13;BDH1;GPAM;ME1;GPD1L;PPARA;LPIN1;LPIN2;FDFT1
Triglyceride biosynthesis	10/38	1.38033e-08	2.96426e-06	14.9418	270.421	DGAT2;GPAM;ELOVL5;ELOVL2;ACSL5;ELOVL6;GPD1L;LPIN1;LPIN2;ACACA
Nuclear receptors in lipid metabolism and toxicity	9/34	7.02137e-08	1.20627e-05	15.0313	247.592	ABCD3;ABCC2;NR1I2;NR1H4;PPARA;CYP7A1;CYP8B1;NR0B2;ABCG1
Lipoprotein metabolism	8/29	2.68429e-07	3.843e-05	15.8755	240.206	SAR1B;MTTP;APOA2;APOE;P4HB;LDLR;PLTP;ABCG1
Cholesterol biosynthesis	7/24	1.00846e-06	0.000123752	17.1264	236.466	FDPS;HMGCS1;SC5D;DHCR24;MSMO1;MVD;FDFT1
Chylomicron-mediated lipid transport	6/17	1.74399e-06	0.000187261	22.6456	300.266	SAR1B;MTTP;APOA2;APOE;P4HB;LDLR
Protein processing in the endoplasmic reticulum	16/166	2.35225e-06	0.000224509	4.49252	58.2237	SEC24A;SAR1B;EIF2AK3;PDIA4;HSP90B1;DNAJB2;DNAJA1;PREB;P4HB;SEC24D;SIL1;ATF6;UGGT1;SEC63;TXNDC5;NFE2L2
Statin pathway	7/29	4.10227e-06	0.000352385	13.2307	164.113	MTTP;APOA2;APOE;CYP7A1;LDLR;PLTP;FDFT1
PPAR signaling pathway	10/69	5.13331e-06	0.000400865	7.07973	86.2294	CYP27A1;FABP2;FABP5;ME1;APOA2;ACSL5;PPARA;CYP7A1;PLTP;CYP8B1
Glycerophospholipid biosynthesis	11/86	6.06052e-06	0.000433832	6.13445	73.6976	PTDSS1;DGAT2;PCYT1A;SLC44A1;GPAM;PNPLA8;LPCAT3;PNPLA3;GPD1L;LPIN1;LPIN2
Keap1-Nrf2 pathway	5/13	8.21768e-06	0.000542549	25.897	303.234	GCLC;PIK3CA;PRKCA;EPHB2;NFE2L2
Phospholipid metabolism	17/205	8.84248e-06	0.000542549	3.8093	44.3248	PI4K2B;VAC14;PCYT1A;DGAT2;SLC44A1;PNPLA8;PIK3C2G;PIK3R1;PTDSS1;GPAM;PIK3CA;LPCAT3;ACER3;PNPLA3;GPD1L;LPIN1;LPIN2
Lipid digestion, mobilization, and transport	8/48	1.58725e-05	0.000908966	8.3265	92.0155	SAR1B;MTTP;APOA2;APOE;P4HB;LDLR;PLTP;ABCG1
Terpenoid backbone biosynthesis	5/15	1.84327e-05	0.000959919	20.7155	225.828	FDPS;HMGCS1;MVD;ACAT2;ACAT1
Phospholipids as signaling intermediaries	7/36	1.89972e-05	0.000959919	10.0335	109.076	MAP2K1;PIK3CA;GNB1;PIK3C2G;PRKCA;PIK3R1;PLCB1
NGF signaling via TRKA from the plasma membrane	13/136	2.26028e-05	0.00107866	4.42875	47.3763	GSK3B;MAP2K1;PHLPP1;KIDINS220;PRKCE;MAPKAP1;ITPR1;PRKCA;PIK3R1;FOXO1;DUSP6;PIK3CA;MAP2K5
Pyruvate metabolism	8/52	2.91255e-05	0.00131678	7.56799	79.0393	ACSS2;ME1;DLAT;ACACB;ACACA;ACAT2;PDK1;ACAT1
COPII-mediated vesicle transport	4/9	3.63049e-05	0.00148504	33.0831	338.227	SEC24A;SAR1B;PREB;SEC24D
Ketone body biosynthesis and degradation	4/9	3.63049e-05	0.00148504	33.0831	338.227	BDH1;HMGCS1;ACAT2;ACAT1
Fatty acyl-CoA biosynthesis	5/18	4.95728e-05	0.00193559	15.9325	157.925	ELOVL5;ELOVL2;ACSL5;ELOVL6;ACACA
Phospholipase C signaling pathway	4/10	5.93701e-05	0.00221735	27.5678	268.282	PIK3CA;PRKCA;PIK3R1;PLCB1
Signaling by ERBB4	10/93	7.33673e-05	0.00262594	5.02637	47.8512	GHR;GSK3B;WWOX;MAP2K1;PHLPP1;PIK3CA;MAPKAP1;NEDD4;PIK3R1;FOXO1
Signaling by ERBB2	10/102	0.000159954	0.00549602	4.53256	39.6174	GSK3B;MAP2K1;PHLPP1;PIK3CA;PRKCE;MAPKAP1;ITPR1;PRKCA;PIK3R1;FOXO1
Collagen binding in corneal epithelia mediated by Erk and PI-3 Kinase	5/23	0.00017646	0.00582998	11.5039	99.4214	DIAPH1;MAP2K1;PIK3CA;PIK3R1;ARHGAP5
PI3K/AKT activation	6/37	0.0002188	0.00696107	8.02732	67.649	GSK3B;PHLPP1;PIK3CA;MAPKAP1;PIK3R1;FOXO1
GAB1 signalosome	6/39	0.000294974	0.00904938	7.54004	61.2901	GSK3B;PHLPP1;PIK3CA;MAPKAP1;PIK3R1;FOXO1
Signaling by EGFR in cancer	10/111	0.000320167	0.00931293	4.12676	33.2067	GSK3B;MAP2K1;PHLPP1;PIK3CA;PRKCE;MAPKAP1;ITPR1;PRKCA;PIK3R1;FOXO1
Steroid biosynthesis	5/26	0.000325248	0.00931293	9.85896	79.1766	SC5D;MSMO1;DHCR24;LIPA;FDFT1
Mechanism of gene regulation by peroxisome proliferators via PPAR-alpha	7/57	0.000391353	0.0105073	5.81313	45.6093	PIK3CA;ME1;APOA2;PRKCA;PIK3R1;PPARA;NR0B2
eIF4E and p70 S6 kinase regulation	5/27	0.000391424	0.0105073	9.41035	73.8309	GHR;PIK3CA;PRKCA;PIK3R1;EIF4G1
FXR and LXR regulation of cholesterol metabolism	3/7	0.000436586	0.0113645	30.9514	239.456	NR1H4;LDLR;NR0B2
Signaling by SCF-KIT	8/78	0.000529406	0.0133753	4.75067	35.8379	GSK3B;MAP2K1;PHLPP1;PIK3CA;MAPKAP1;PRKCA;PIK3R1;FOXO1
PI3K events in ERBB2 signaling	6/44	0.000577318	0.0139313	6.54625	48.8161	GSK3B;PHLPP1;PIK3CA;MAPKAP1;PIK3R1;FOXO1
Leptin signaling pathway	7/61	0.000595201	0.0139313	5.38143	39.9658	MAP2K1;PDE3B;LEPR;PIK3R1;ACACA;FOXO1;BCL2L1
FSH regulation of apoptosis	16/263	0.000600069	0.0139313	2.71459	20.1381	MAP2K1;KIDINS220;IDH1;RGS16;TFPI2;ITPR1;MSMO1;CFLAR;PAPSS2;GNB1;LEPR;ALPL;TMBIM6;APOE;ACPP;LDLR
Butanoate metabolism	5/30	0.000651555	0.0147286	8.27983	60.7421	HMGCS1;BDH1;AACS;ACAT2;ACAT1
Signaling by PDGF	10/122	0.00067932	0.0147363	3.71934	27.1305	GSK3B;MAP2K1;PHLPP1;PIK3CA;PRKCE;MAPKAP1;ITPR1;PRKCA;PIK3R1;FOXO1
ChREBP activates metabolic gene expression	3/8	0.000686206	0.0147363	24.7598	180.359	MLXIPL;ACACB;ACACA
Phosphatidylcholine biosynthesis	4/18	0.000743593	0.0155792	11.8099	85.0789	PCYT1A;SLC44A1;LPIN1;LPIN2
Integration of energy metabolism	10/125	0.000820864	0.0167886	3.62176	25.7331	PFKFB1;MLXIPL;GNB1;ITPR1;PRKCA;PLCB1;TKT;ACACB;SEC11A;ACACA
Signaling by NGF	14/221	0.000876529	0.0175102	2.82784	19.9067	GSK3B;MAP2K1;PHLPP1;KIDINS220;PRKCE;MAPKAP1;ITPR1;PRKCA;PIK3R1;DUSP6;FOXO1;AKAP13;PIK3CA;MAP2K5
IGF-1 receptor and longevity	4/19	0.000924295	0.0180448	11.022	77.0052	GHR;PIK3CA;CAT;PIK3R1
Signaling by FGFR in disease	10/128	0.000985802	0.0188179	3.52913	24.4289	GSK3B;MAP2K1;PHLPP1;PIK3CA;PRKCE;MAPKAP1;ITPR1;PRKCA;PIK3R1;FOXO1
Propanoate metabolism	5/33	0.00102337	0.0191103	7.39157	50.8884	ACSS2;ACACB;ACACA;ACAT2;ACAT1
Nuclear receptor transcription pathway	6/51	0.00128047	0.0234027	5.52596	36.8058	THRB;NR1I2;NR1H4;RORA;PPARA;NR0B2
Interleukin-7 signaling pathway	5/35	0.00134624	0.0239948	6.89809	45.5994	GSK3B;MAP2K1;PIK3CA;PIK3R1;BCL2L1
PKC-catalyzed phosphorylation of inhibitory phosphoprotein of myosin phosphatase	4/21	0.00137447	0.0239948	9.72433	64.0802	GNB1;PRKCA;ARHGAP5;PLCB1
Purine catabolism	3/10	0.00141907	0.0239948	17.6838	115.966	GDA;CAT;NT5C2
Lipid metabolism regulation by peroxisome proliferator-activated receptor alpha (PPAR-alpha)	9/112	0.00143253	0.0239948	3.63379	23.7952	MED13;HMGCS1;CHD9;ME1;APOA2;RORA;PPARA;CYP7A1;FDFT1
Interleukin-6 signaling pathway	7/71	0.00148047	0.0239948	4.53825	29.5685	GSK3B;MAP2K1;PIK3CA;PIK3R1;FOXO1;HSP90B1;BCL2L1
Mitochondrial pathway of apoptosis: multidomain Bcl-2 family	7/71	0.00148047	0.0239948	4.53825	29.5685	DNAJA1;DAPK2;PRKCE;ITPR1;PRKCA;TMBIM6;BCL2L1
mTOR signaling pathway	9/113	0.0015245	0.0240584	3.59867	23.3413	MAP2K1;CLIP1;PIK3CA;CAB39L;MAPKAP1;PRKCA;PIK3R1;ATG13;EIF4G1
PI3K pathway	6/53	0.00156841	0.0240584	5.29027	34.1629	GSK3B;PIK3CA;PRKCE;PRKCA;PIK3R1;FOXO1
Thrombin signaling through protease-activated receptors	6/53	0.00156841	0.0240584	5.29027	34.1629	PIK3CA;GBF1;GNB1;PRKCA;PIK3R1;PLCB1
AKT signaling pathway	4/22	0.00164862	0.0244166	9.18362	58.8469	GHR;PIK3CA;PIK3R1;FOXO1
CCR3 signaling in eosinophils	4/22	0.00164862	0.0244166	9.18362	58.8469	MAP2K1;PIK3C2G;PRKCA;PLCB1
CXCR4 signaling pathway	9/116	0.00182918	0.0266317	3.49723	22.0461	MAP2K1;PIK3CA;MAPKAP1;GNB1;PRKCA;PIK3C2G;PIK3R1;PLCB1;FOXO1
PI3K cascade	6/57	0.00228921	0.0319568	4.87434	29.6338	GSK3B;PHLPP1;PIK3CA;MAPKAP1;PIK3R1;FOXO1
Nicotinate and nicotinamide metabolism	4/24	0.00230654	0.0319568	8.26441	50.1815	AOX1;ENPP1;NMNAT2;NT5C2
SREBP signaling	4/24	0.00230654	0.0319568	8.26441	50.1815	SEC24A;INSIG2;SAR1B;SEC24D
Phosphatidylinositol signaling system	7/78	0.00255198	0.0347961	4.08934	24.417	PI4K2B;PIK3CA;ITPR1;PIK3C2G;PRKCA;PIK3R1;PLCB1
Fatty acid biosynthesis	4/25	0.00269486	0.0356136	7.87046	46.5649	ACSS2;ACSL5;ACACB;ACACA
TPO signaling pathway	4/25	0.00269486	0.0356136	7.87046	46.5649	MAP2K1;PIK3CA;PRKCA;PIK3R1
Bioactive peptide-induced signaling pathway	5/41	0.00276534	0.0359913	5.74664	33.8511	MAP2K1;PIK3CA;GNB1;PRKCA;PIK3R1
Ras signaling pathway	4/26	0.0031257	0.0400742	7.51233	43.3318	MAP2K1;PIK3CA;PIK3R1;BCL2L1
Growth hormone receptor signaling	5/43	0.00341685	0.0431628	5.44362	30.9145	GHR;MAP2K1;PIK3CA;PRKCA;PIK3R1
ERK5 role in neuronal survival pathway	4/27	0.00360123	0.0448326	7.18534	40.4282	MAP2K1;PIK3CA;PIK3R1;MAP2K5
Valine, leucine and isoleucine degradation	5/44	0.00378089	0.0463301	5.30377	29.5834	HIBADH;HMGCS1;AOX1;ACAT2;ACAT1
ERBB1 downstream pathway	8/106	0.00382938	0.0463301	3.38845	18.8569	MAP2K1;PIK3CA;MAPKAP1;PRKCA;PIK3R1;MAP2K5;DUSP6;BCL2L1
Angiotensin II-stimulated signaling through G-proteins and beta-arrestin	6/64	0.00411545	0.0490996	4.28452	23.5349	MAP2K1;PRKCE;ITPR1;PRKCA;PLCB1;MAP2K5
Membrane trafficking	9/133	0.00459201	0.0540347	3.01513	16.2318	SEC24A;SAR1B;GBF1;PREB;SEC24D;CLINT1;TXNDC5;PICALM;SH3D19
ADP-ribosylation factor	4/29	0.00469473	0.0542357	6.60983	35.4374	GBF1;ASAP1;ARHGAP5;ARFGAP3
Bile acid and bile salt biosynthesis via 7-alpha-hydroxycholesterol	3/15	0.00492478	0.0542357	10.3129	54.7973	CYP27A1;CYP7A1;CYP8B1
Cytochrome P450 metabolism of endogenous sterols	3/15	0.00492478	0.0542357	10.3129	54.7973	CYP27A1;CYP7A1;CYP8B1
HDL-mediated lipid transport	3/15	0.00492478	0.0542357	10.3129	54.7973	APOE;PLTP;ABCG1
TrkA receptor signaling pathway	3/15	0.00492478	0.0542357	10.3129	54.7973	PIK3CA;PRKCA;PIK3R1
PDGFA signaling pathway	4/30	0.00531676	0.0557777	6.35528	33.2819	MAP2K1;PIK3CA;PRKCA;PIK3R1
Prostate cancer	7/89	0.00532983	0.0557777	3.53877	18.5235	GSK3B;MAP2K1;PIK3CA;E2F3;PIK3R1;FOXO1;HSP90B1
Acyl chain remodeling of diacylglycerol and triacylglycerol	2/5	0.00538946	0.0557777	27.4557	143.41	DGAT2;PNPLA3
Ketone body metabolism	2/5	0.00538946	0.0557777	27.4557	143.41	BDH1;ACAT1
PKA-mediated phosphorylation of key metabolic factors	2/5	0.00538946	0.0557777	27.4557	143.41	MLXIPL;PFKFB1
AMPK signaling	6/68	0.00555019	0.0567573	4.00728	20.8135	PIK3CA;LEPR;PIK3R1;PLCB1;ACACB;ACACA
Inhibition of platelet activation by aspirin	3/16	0.00595528	0.0587999	9.51911	48.7709	MAP2K1;PRKCA;PLCB1
Primary bile acid biosynthesis	3/16	0.00595528	0.0587999	9.51911	48.7709	CYP27A1;CYP7A1;CYP8B1
SREBF and miR-33 in cholesterol and lipid homeostasis	3/16	0.00595528	0.0587999	9.51911	48.7709	HMGCS1;PPARA;LDLR
T cell receptor signaling pathway	9/139	0.00610942	0.0596363	2.87508	14.6569	GSK3B;MAP2K1;PIK3CA;PRKCA;ASAP1;PIK3R1;ARHGAP5;ARFGAP3;PDK1
Phosphatidylinositol metabolism	5/50	0.00656812	0.0633934	4.59519	23.0932	PI4K2B;VAC14;PIK3CA;PIK3C2G;PIK3R1
Insulin signaling pathway	14/277	0.006833	0.0652172	2.21926	11.0652	GSK3B;MAP2K1;PDE3B;PRKCA;PIK3C2G;PIK3R1;ARHGAP5;ACACB;ACACA;FOXO1;PIK3CA;ENPP1;SGK3;MAP2K5
Cadmium-induced DNA biosynthesis and proliferation in macrophages	3/17	0.00710513	0.0654272	8.83872	43.7246	MAP2K1;PRKCA;PLCB1
PIP biosynthesis at the Golgi membrane	3/17	0.00710513	0.0654272	8.83872	43.7246	PI4K2B;VAC14;PIK3C2G
Metabolism of vitamins and cofactors	5/51	0.00714286	0.0654272	4.49506	22.213	CYB5A;FPGS;ENPP1;NMNAT2;SLC19A2
ERBB signaling pathway	7/94	0.00715967	0.0654272	3.33453	16.4702	GSK3B;MAP2K1;PIK3CA;PRKCA;PIK3R1;FOXO1;PDK1
PIP biosynthesis at the plasma membrane	4/33	0.00750691	0.0678782	5.69696	27.8691	PI4K2B;PIK3CA;PIK3C2G;PIK3R1
Interleukin-2 receptor beta chain in T cell activation	5/52	0.0077518	0.069043	4.3992	21.3793	MAP2K1;PIK3CA;PIK3R1;CFLAR;BCL2L1
Bile acid and bile salt biosynthesis via 27-hydroxycholesterol	2/6	0.00795722	0.069043	20.5907	99.5288	CYP27A1;CYP8B1
Low-density lipoprotein (LDL) pathway during atherogenesis	2/6	0.00795722	0.069043	20.5907	99.5288	LDLR;ACAT1
PIK3C1/B pathway	2/6	0.00795722	0.069043	20.5907	99.5288	MAP2K1;PDE3B
Human cytomegalovirus and MAP kinase pathways	3/18	0.00837744	0.0719509	8.24905	39.4487	MAP2K1;PIK3CA;PIK3R1
TSH regulation of gene expression	7/97	0.00845988	0.0719509	3.22289	15.381	BCAR3;RGS16;SORD;PXDC1;PIK3R1;TANC2;PDIA4
Non-small cell lung cancer	5/54	0.00907614	0.0762653	4.2192	19.8391	MAP2K1;PIK3CA;PRKCA;E2F3;PIK3R1
TGF-beta regulation of extracellular matrix	23/565	0.00914473	0.0762653	1.77817	8.34774	COLEC12;CYB5A;MAP2K1;HMGCS1;TFPI2;LRP4;PIK3R1;IQGAP2;ACACB;GOLGA4;WEE1;NFIA;DLC1;LEPR;ME1;GAS1;SC5D;AOX1;E2F3;KIF1B;APOE;ABCG1;BCL2L1
PIK3C1/AKT pathway	4/35	0.00925478	0.0764409	5.32887	24.953	GSK3B;MAPKAP1;FOXO1;BCL2L1
Glycogen metabolism	4/36	0.01022	0.0824778	5.16208	23.6599	GSK3B;UGP2;GBE1;PPP2R5A
Transport to the Golgi and subsequent modification	4/36	0.01022	0.0824778	5.16208	23.6599	SEC24A;SAR1B;PREB;SEC24D
Signaling by the B cell receptor (BCR)	9/151	0.0102737	0.0824778	2.63049	12.0428	PSMD9;GSK3B;IGHM;PHLPP1;MAPKAP1;PSME4;ITPR1;PIK3R1;FOXO1
Peroxisome	6/78	0.0106908	0.0840042	3.44894	15.6525	ABCD3;EPHX2;IDH1;CAT;ACSL5;PEX14
Activation of PKC through G-protein coupled receptors	2/7	0.0109655	0.0840042	16.4717	74.337	PRKCA;PLCB1
PP2A-mediated dephosphorylation of key metabolic factors	2/7	0.0109655	0.0840042	16.4717	74.337	MLXIPL;PFKFB1
Phase I of biological oxidations: non-cytochrome P450 enzymes	2/7	0.0109655	0.0840042	16.4717	74.337	PON3;LIPA
Estrogen receptor signaling pathway	3/20	0.0112998	0.0840042	7.27783	32.6263	MAP2K1;PIK3CA;GNB1
Golgi-associated vesicle biogenesis	3/20	0.0112998	0.0840042	7.27783	32.6263	CLINT1;SH3D19;TXNDC5
Nerve growth factor (NGF) pathway	3/20	0.0112998	0.0840042	7.27783	32.6263	MAP2K1;PIK3CA;PIK3R1
Skeletal muscle hypertrophy is regulated via AKT/mTOR pathway	3/20	0.0112998	0.0840042	7.27783	32.6263	GSK3B;PIK3CA;PIK3R1
Fc epsilon receptor I signaling pathway	6/79	0.011344	0.0840042	3.40152	15.2356	MAP2K1;PIK3CA;PRKCE;PRKCA;PIK3R1;PDK1
Tryptophan metabolism	5/58	0.0121769	0.0883363	3.89997	17.1919	CAT;AOX1;DHCR24;ACAT2;ACAT1
ERBB4 signaling events	4/38	0.0123403	0.0883363	4.85793	21.35	WWOX;PIK3CA;NEDD4;PIK3R1
Nuclear receptors	4/38	0.0123403	0.0883363	4.85793	21.35	THRB;NR1I2;RORA;PPARA
Trefoil factor initiation of mucosal healing	4/38	0.0123403	0.0883363	4.85793	21.35	GHR;MAP2K1;PIK3CA;PIK3R1
Antigen-activated B-cell receptor generation of second messengers	11/211	0.0125479	0.0890201	2.28563	10.007	IGHM;GSK3B;MAP2K1;PIK3CA;PRKCE;ITPR1;PRKCA;E2F3;PIK3R1;FOXO1;GTF2I
Fibroblast growth factor receptor pathway	7/105	0.0127682	0.0890201	2.95857	12.9017	MAP2K1;PIK3CA;PRKCE;PRKCA;PIK3R1;FOXO1;MAP2K5
Biosynthesis of unsaturated fatty acids	3/21	0.012954	0.0890201	6.87315	29.8731	ELOVL5;ELOVL2;ELOVL6
CD28-dependent PI3K/Akt signaling	3/21	0.012954	0.0890201	6.87315	29.8731	PIK3CA;MAPKAP1;PIK3R1
IGF1 signaling pathway	3/21	0.012954	0.0890201	6.87315	29.8731	MAP2K1;PIK3CA;PIK3R1
G13 signaling pathway	4/39	0.0134982	0.0912991	4.71889	20.3157	DIAPH1;PIK3CA;RHPN2;IQGAP2
Signaling events regulated by Ret tyrosine kinase	4/39	0.0134982	0.0912991	4.71889	20.3157	PIK3CA;GFRA1;PRKCA;PIK3R1
Adipogenesis	8/133	0.0143565	0.0950974	2.65285	11.2575	MBNL1;EPAS1;PNPLA3;RORA;PPARA;LPIN1;LPIN2;FOXO1
Glycogen biosynthesis	2/8	0.0143919	0.0950974	13.7257	58.2121	UGP2;GBE1
SREBP control of lipid biosynthesis	2/8	0.0143919	0.0950974	13.7257	58.2121	HMGCS1;LDLR
Clathrin derived vesicle budding	5/61	0.0149257	0.0971304	3.69048	15.5172	GBF1;CLINT1;SH3D19;TXNDC5;PICALM
Cytochrome P450 pathway	5/61	0.0149257	0.0971304	3.69048	15.5172	CYP27A1;CYB5B;CYB5A;CYP7A1;CYP8B1
Asparagine N-linked glycosylation	6/85	0.015864	0.10246	3.1422	13.0204	SEC24A;SAR1B;PGM3;PREB;SEC24D;UGGT1
Plasma membrane estrogen receptor signaling	4/41	0.0160157	0.102668	4.46335	18.4523	PIK3CA;GNB1;PIK3R1;PLCB1
BAD phosphorylation mediated by IGF1R signaling	3/23	0.0166562	0.104436	6.1852	25.3282	MAP2K1;PIK3CA;PIK3R1
CREB transcription factor and its extracellular signals	3/23	0.0166562	0.104436	6.1852	25.3282	PIK3CA;PRKCA;PIK3R1
Signaling events mediated by the hedgehog family	3/23	0.0166562	0.104436	6.1852	25.3282	PIK3CA;GAS1;PIK3R1
Epidermal growth factor receptor (EGFR) pathway	7/111	0.0169002	0.105198	2.78703	11.3723	MAP2K1;PIK3CA;PRKCE;PRKCA;PIK3R1;FOXO1;MAP2K5
Biological oxidations	8/139	0.0182692	0.112901	2.53057	10.1287	CYP27A1;GCLC;ACSS2;UGP2;GSTA3;CYP7A1;CYP8B1;PAPSS2
Inhibition of cellular proliferation by Gleevec	3/24	0.0187062	0.113159	5.89037	23.4372	MAP2K1;PIK3CA;PIK3R1
Protein export	3/24	0.0187062	0.113159	5.89037	23.4372	IMMP2L;SEC11A;SEC63
Ras-independent pathway in NK cell-mediated cytotoxicity	3/24	0.0187062	0.113159	5.89037	23.4372	MAP2K1;PIK3CA;PIK3R1
Glioma	5/65	0.0191964	0.115312	3.44374	13.6132	MAP2K1;PIK3CA;PRKCA;E2F3;PIK3R1
Antigen presentation: folding, assembly, and peptide loading of class I MHC proteins	12/255	0.0195797	0.116799	2.05204	8.07122	PSMD9;HERC2;SEC24A;SAR1B;SMURF1;NEDD4;UBA5;CDC27;PSME4;FBXO3;TRIP12;SEC24D
Lysine degradation	4/44	0.0203122	0.119073	4.12797	16.0848	SETD1A;BBOX1;ACAT2;ACAT1
Endochondral ossification	5/66	0.0203769	0.119073	3.38711	13.1872	GHR;HMGCS1;ENPP1;ALPL;SOX6
Thyroid-stimulating hormone signaling pathway	5/66	0.0203769	0.119073	3.38711	13.1872	MAP2K1;PIK3CA;GNB1;PIK3R1;PLCB1
Ghrelin pathway	3/25	0.0208895	0.121244	5.62233	21.75	ACACA;ABCG1;ACAT1
cAMP cell motility pathway inferred from amoeba model	5/67	0.021604	0.124509	3.33231	12.779	MAP2K1;PDE3B;ITPR1;PLCB1;PDE8A
Amino sugar and nucleotide sugar metabolism	4/45	0.0218868	0.124509	4.02708	15.391	GALE;UGP2;PGM3;GNE
Integrin-linked kinase signaling	4/45	0.0218868	0.124509	4.02708	15.391	GSK3B;DIAPH1;LIMS2;TNS1
Bile acid and bile salt biosynthesis via 24-hydroxycholesterol	2/10	0.022414	0.125024	10.2932	39.0945	CYP27A1;CYP8B1
Bile acids and bile salt biosynthesis	2/10	0.022414	0.125024	10.2932	39.0945	CYP27A1;CYP8B1
Insulin secretion regulation by acetylcholine	2/10	0.022414	0.125024	10.2932	39.0945	PRKCA;PLCB1
BDNF signaling pathway	12/261	0.0229767	0.126167	2.00197	7.554	DNAJA1;PTDSS1;MAP2K1;SEC24A;P4HA1;GBE1;DLC1;TFPI2;TXNIP;ALPL;SRSF5;PDIA4
ERBB2 role in signal transduction and oncology	3/26	0.0232065	0.126167	5.37761	20.2377	MAP2K1;PIK3CA;PIK3R1
RXR/VDR pathway	3/26	0.0232065	0.126167	5.37761	20.2377	THRB;NR1H4;PPARA
YAP1- and WWTR1 (TAZ)-stimulated gene expression	3/26	0.0232065	0.126167	5.37761	20.2377	KAT2B;CHD9;PPARA
Fc gamma receptor-mediated phagocytosis	6/94	0.0247656	0.131188	2.81954	10.4275	MAP2K1;PIK3CA;PRKCE;PRKCA;ASAP1;PIK3R1
Actions of nitric oxide in the heart	4/47	0.0252546	0.131188	3.83938	14.1241	PIK3CA;PDE3B;GNB1;PIK3R1
Antiviral mechanism by interferon-stimulated genes	5/70	0.0255698	0.131188	3.17802	11.6517	RANBP2;PPM1B;NEDD4;NUP54;EIF4G1
Pancreatic cancer	5/70	0.0255698	0.131188	3.17802	11.6517	MAP2K1;PIK3CA;E2F3;PIK3R1;BCL2L1
Signaling events mediated by VEGFR1 and VEGFR2	5/70	0.0255698	0.131188	3.17802	11.6517	MAP2K1;PIK3CA;NEDD4;PRKCA;PIK3R1
BAD phosphorylation regulation	3/27	0.0256572	0.131188	5.15328	18.8761	PIK3CA;PIK3R1;BCL2L1
Bile acid and bile salt metabolism	3/27	0.0256572	0.131188	5.15328	18.8761	CYP27A1;CYP7A1;CYP8B1
Oxidative stress	3/27	0.0256572	0.131188	5.15328	18.8761	GCLC;CAT;NFE2L2
RORA activates circadian expression	3/27	0.0256572	0.131188	5.15328	18.8761	CHD9;RORA;PPARA
VEGFR1 pathway	3/27	0.0256572	0.131188	5.15328	18.8761	PIK3CA;PRKCA;PIK3R1
G-protein signaling pathways	6/95	0.0259245	0.13177	2.78771	10.1823	AKAP13;PRKCE;GNB1;ITPR1;PRKCA;PDE8A
Alpha-linolenic (omega3) and linoleic (omega6) acid metabolism	2/11	0.0269689	0.132771	9.14909	33.0563	ELOVL5;ELOVL2
Bone mineralization regulation	2/11	0.0269689	0.132771	9.14909	33.0563	ALPL;ENPP1
Folate biosynthesis	2/11	0.0269689	0.132771	9.14909	33.0563	FPGS;ALPL
Reversal of insulin resistance by leptin	2/11	0.0269689	0.132771	9.14909	33.0563	LEPR;ACACA
eIF2 regulation	2/11	0.0269689	0.132771	9.14909	33.0563	GSK3B;EIF2AK3
Diurnally regulated genes with circadian orthologs	4/48	0.0270489	0.132771	3.75193	13.5449	DNAJA1;UGP2;GFRA1;ERC2
PKB-mediated events	3/28	0.0282413	0.137058	4.94689	17.6454	CAB39L;PDE3B;EIF4G1
TRAIL signaling pathway	3/28	0.0282413	0.137058	4.94689	17.6454	PIK3CA;PIK3R1;CFLAR
FoxO family signaling	4/49	0.0289175	0.138772	3.66836	12.9981	KAT2B;ZFAND5;CAT;FOXO1
Glycerolipid metabolism	4/49	0.0289175	0.138772	3.66836	12.9981	DGAT2;GPAM;LIPG;PNPLA3
Downstream signaling events Of B cell receptor (BCR)	6/98	0.0296157	0.141333	2.69639	9.48982	PSMD9;GSK3B;PHLPP1;MAPKAP1;PSME4;FOXO1
Chronic myeloid leukemia	5/73	0.0299736	0.14225	3.03734	10.6533	MAP2K1;PIK3CA;E2F3;PIK3R1;BCL2L1
Influence of Ras and Rho proteins on G1 to S transition	3/29	0.0309582	0.145317	4.75638	16.529	MAP2K1;PIK3CA;PIK3R1
Reelin signaling pathway	3/29	0.0309582	0.145317	4.75638	16.529	GSK3B;PIK3CA;PIK3R1
Neurotrophin signaling pathway	7/126	0.031179	0.145558	2.43384	8.44058	GSK3B;MAP2K1;PIK3CA;KIDINS220;PIK3R1;MAP2K5;PDK1
Activation of chaperones by ATF6 alpha	2/12	0.0318606	0.145576	8.23376	28.3767	ATF6;HSP90B1
Beta-arrestins in GPCR desensitization	2/12	0.0318606	0.145576	8.23376	28.3767	PLCB1;PPARA
Phosphatidylethanolamine biosynthesis	2/12	0.0318606	0.145576	8.23376	28.3767	LPIN1;LPIN2
Pyruvate dehydrogenase (PDH) complex regulation	2/12	0.0318606	0.145576	8.23376	28.3767	DLAT;PDK1
Inactivation of GSK3 by Akt causes accumulation of beta-catenin in alveolar macrophages	3/30	0.0338072	0.152844	4.57999	15.5128	GSK3B;PIK3CA;PIK3R1
Interleukin-2/STAT5 pathway	3/30	0.0338072	0.152844	4.57999	15.5128	PIK3CA;PIK3R1;BCL2L1
Endometrial cancer	4/52	0.0349735	0.15647	3.43856	11.5301	GSK3B;MAP2K1;PIK3CA;PIK3R1
Signaling events mediated by stem cell factor receptor (c-Kit)	4/52	0.0349735	0.15647	3.43856	11.5301	GSK3B;MAP2K1;PIK3CA;PIK3R1
CD28 co-stimulation	3/31	0.0367875	0.162785	4.41619	14.5849	PIK3CA;MAPKAP1;PIK3R1
Ras family activation regulation	3/31	0.0367875	0.162785	4.41619	14.5849	PRKCE;NF1;PRKCA
PIP biosynthesis at the early endosome membrane	2/13	0.0370703	0.162785	7.48485	24.6621	PI4K2B;VAC14
Androgen receptor regulation of biosynthesis and transcription	4/53	0.0371431	0.162785	3.36821	11.0914	DNAJA1;GSK3B;KAT2B;FOXO1
Netrin-mediated signaling events	3/32	0.0398978	0.172404	4.26369	13.7352	MAP2K1;PIK3CA;PIK3R1
Serotonin HTR1 group and FOS pathway	3/32	0.0398978	0.172404	4.26369	13.7352	MAP2K1;PIK3CA;ITPR1
Glycerophospholipid metabolism	5/79	0.0401406	0.172404	2.79021	8.97155	PTDSS1;PCYT1A;GPAM;LPCAT3;GPD1L
Unfolded protein response	5/79	0.0401406	0.172404	2.79021	8.97155	EIF2AK3;DNAJB9;PREB;ATF6;HSP90B1
Calcineurin-dependent NFAT signaling role in lymphocytes	4/55	0.0417096	0.177369	3.23579	10.2802	GSK3B;PRKCE;PRKCA;BCL2L1
Transport of mature transcript to cytoplasm	4/55	0.0417096	0.177369	3.23579	10.2802	RANBP2;NUP54;SRSF4;SRSF5
MAP kinase inactivation of SMRT corepressor	2/14	0.0425804	0.179297	6.86076	21.655	MAP2K1;THRB
T cell receptor/Ras pathway	2/14	0.0425804	0.179297	6.86076	21.655	MAP2K1;PRKCA
TNF-alpha effects on cytokine activity, cell motility, and apoptosis	7/135	0.0427905	0.179303	2.26166	7.12748	IGFBP2;TFPI2;ITPR1;CFLAR;PPARA;ABCG1;OPTN
G alpha i pathway	6/108	0.0443408	0.184897	2.43079	7.57397	MAP2K1;PRKCE;RGS16;ITPR1;PRKCA;MAP2K5
Adrenergic pathway	7/137	0.0457042	0.188734	2.22664	6.87043	PRKCE;RGS16;PDE3B;ITPR1;PRKCA;PLCB1;PDE8A
Diabetes pathways	7/137	0.0457042	0.188734	2.22664	6.87043	IGFBP2;EIF2AK3;DNAJB9;PREB;ATF6;SEC11A;HSP90B1
Signaling by insulin receptor	6/109	0.0460249	0.188734	2.40706	7.41032	MAP2K1;PIK3CA;CAB39L;PDE3B;PIK3R1;EIF4G1
EGF receptor transactivation by GPCRs in cardiac hypertrophy	3/34	0.0465033	0.188734	3.9882	12.2367	MAP2K1;GNB1;PRKCA
Fatty acid beta oxidation	3/34	0.0465033	0.188734	3.9882	12.2367	ACSS2;ACSL5;ACAT1
Inositol phosphate metabolism	4/57	0.0465794	0.188734	3.11337	9.54745	PI4K2B;PIK3CA;PIK3C2G;PLCB1
Interleukin-2/PI3K pathway	3/35	0.0499953	0.200682	3.86337	11.574	PIK3CA;PIK3R1;BCL2L1
fMLP induced chemokine gene expression in HMC-1 cells	3/35	0.0499953	0.200682	3.86337	11.574	MAP2K1;PIK3C2G;PLCB1
Endocytosis	9/201	0.0517855	0.206048	1.94044	5.74497	RABEP1;ADRB3;SMURF1;PARD3;NEDD4;PSD3;ASAP1;ARFGAP3;LDLR
MicroRNAs in cardiomyocyte hypertrophy	5/85	0.0521695	0.206048	2.58015	7.61984	GSK3B;MAP2K1;PIK3CA;PIK3R1;MAP2K5
GM-CSF-mediated signaling events	3/36	0.0536113	0.206048	3.74611	10.9611	MAP2K1;PIK3CA;PIK3R1
PI3K/PLC/TRK pathway	3/36	0.0536113	0.206048	3.74611	10.9611	GSK3B;PIK3CA;PIK3R1
Progesterone-mediated oocyte maturation	5/86	0.0543576	0.206048	2.54816	7.42069	MAP2K1;PIK3CA;PDE3B;CDC27;PIK3R1
mRNA stability regulation by proteins that bind AU-rich elements	5/86	0.0543576	0.206048	2.54816	7.42069	PSMD9;PSME4;PRKCA;ZFP36L1;EIF4G1
B cell survival pathway	2/16	0.0544333	0.206048	5.88005	17.1155	PIK3CA;PIK3R1
Interleukin-9 signaling pathway	2/16	0.0544333	0.206048	5.88005	17.1155	MAP2K1;PIK3R1
PI3K subunit p85 role in regulation of actin organization and cell migration	2/16	0.0544333	0.206048	5.88005	17.1155	PIK3CA;PIK3R1
Riboflavin metabolism	2/16	0.0544333	0.206048	5.88005	17.1155	ENPP1;ACPP
Serotonin receptor 2 and ELK-SRF/GATA4 signaling	2/16	0.0544333	0.206048	5.88005	17.1155	MAP2K1;ITPR1
TGF-beta receptor signaling in EMT (epithelial to mesenchymal transition)	2/16	0.0544333	0.206048	5.88005	17.1155	SMURF1;PARD3
Ephrin receptor B forward pathway	4/60	0.0544503	0.206048	2.94613	8.5746	MAP2K1;PIK3CA;PIK3R1;EPHB2
Adaptive immune system	21/606	0.0560013	0.210988	1.4942	4.30685	IGHM;GSK3B;PHLPP1;SEC24A;SAR1B;SMURF1;MAPKAP1;UBA5;ITPR1;PPP2R5A;PIK3R1;FOXO1;PSMD9;HERC2;PIK3CA;NEDD4;PSME4;CDC27;FBXO3;TRIP12;SEC24D
Androgen receptor signaling, proteolysis, and transcription regulation	5/88	0.0588911	0.218161	2.48651	7.04195	GSK3B;KAT2B;PIK3R1;NR0B2;FOXO1
Colorectal cancer	4/62	0.060072	0.218161	2.84424	7.99861	GSK3B;MAP2K1;PIK3CA;PIK3R1
Signaling events mediated by focal adhesion kinase	4/62	0.060072	0.218161	2.84424	7.99861	MAP2K1;PIK3CA;ASAP1;PIK3R1
ABCA transporters in lipid homeostasis	2/17	0.0607437	0.218161	5.48776	15.3717	ABCD3;ABCG1
Atypical NF-kappaB pathway	2/17	0.0607437	0.218161	5.48776	15.3717	PIK3CA;PIK3R1
Beta-arrestin-dependent recruitment of Src kinases in GPCR signaling	2/17	0.0607437	0.218161	5.48776	15.3717	MAP2K1;PLCB1
Beta-catenin phosphorylation cascade	2/17	0.0607437	0.218161	5.48776	15.3717	GSK3B;PPP2R5A
Branched-chain amino acid catabolism	2/17	0.0607437	0.218161	5.48776	15.3717	HIBADH;ACAT1
Inflammasomes	2/17	0.0607437	0.218161	5.48776	15.3717	TXNIP;BCL2L1
Phenylalanine metabolism	2/17	0.0607437	0.218161	5.48776	15.3717	PRDX6;HPD
BMAL1-CLOCK/NPAS2 activates circadian expression	3/38	0.0612071	0.218161	3.53168	9.86573	CHD9;RORA;PPARA
EGFR interaction with phospholipase C-gamma	3/38	0.0612071	0.218161	3.53168	9.86573	PRKCE;ITPR1;PRKCA
Signaling of hepatocyte growth factor receptor	3/38	0.0612071	0.218161	3.53168	9.86573	MAP2K1;PIK3CA;PIK3R1
Gap junction pathway	5/90	0.063634	0.225874	2.42775	6.6875	MAP2K1;ITPR1;PRKCA;PLCB1;MAP2K5
Tricarboxylic acid (TCA) cycle	3/39	0.0651829	0.23042	3.4334	9.37511	IDH1;DLAT;PDK1
Endothelins	4/64	0.0659895	0.232135	2.74915	7.47291	MAP2K1;PRKCE;PRKCA;PLCB1
Activated AMPK stimulation of fatty-acid oxidation in muscle	2/18	0.0672895	0.232135	5.14451	13.8838	CAB39L;ACACB
CBL signaling regulation	2/18	0.0672895	0.232135	5.14451	13.8838	PIK3CA;PIK3R1
Corticosteroids and cardioprotection	2/18	0.0672895	0.232135	5.14451	13.8838	PIK3CA;PIK3R1
Nicotinic acetylcholine receptor role in the regulation of apoptosis	2/18	0.0672895	0.232135	5.14451	13.8838	PIK3CA;PIK3R1
Tie2 signaling	2/18	0.0672895	0.232135	5.14451	13.8838	PIK3CA;PIK3R1
LPA receptor mediated events	4/65	0.0690579	0.235375	2.70395	7.22713	GSK3B;PRKCE;GNB1;PIK3R1
PAC1 receptor pathway	3/40	0.0692742	0.235375	3.34044	8.91791	PRKCE;PRKCA;PLCB1
Pyruvate metabolism and citric acid (TCA) cycle	3/40	0.0692742	0.235375	3.34044	8.91791	IDH1;DLAT;PDK1
Notch signaling pathway	6/121	0.0693247	0.235375	2.15456	5.75042	GSK3B;IGHM;KAT2B;PIK3R1;CFLAR;BCL2L1
Fc epsilon receptor I signaling in mast cells	3/41	0.0734788	0.24467	3.25236	8.49114	MAP2K1;PIK3CA;PIK3R1
Eicosanoid biosynthesis	2/19	0.074056	0.24467	4.84165	12.6025	PNPLA8;PNPLA3
FRS2-mediated activation	2/19	0.074056	0.24467	4.84165	12.6025	MAP2K1;KIDINS220
MAL role in Rho-mediated activation of SRF	2/19	0.074056	0.24467	4.84165	12.6025	DIAPH1;MAP2K1
PTEN-dependent cell cycle arrest and apoptosis	2/19	0.074056	0.24467	4.84165	12.6025	PIK3CA;PIK3R1
Signaling by FGFR1 fusion mutants	2/19	0.074056	0.24467	4.84165	12.6025	PIK3CA;PIK3R1
Signaling by constitutively active EGFR	2/19	0.074056	0.24467	4.84165	12.6025	PIK3CA;PIK3R1
Adipocytokine signaling pathway	4/67	0.075411	0.248192	2.61784	6.76659	LEPR;ACSL5;PPARA;ACACB
Aldosterone-regulated sodium reabsorption	3/42	0.0777943	0.252171	3.16881	8.09214	PIK3CA;PRKCA;PIK3R1
Bladder cancer	3/42	0.0777943	0.252171	3.16881	8.09214	MAP2K1;DAPK2;E2F3
Fatty acid metabolism	3/42	0.0777943	0.252171	3.16881	8.09214	ACSL5;ACAT2;ACAT1
VEGF, hypoxia, and angiogenesis	3/42	0.0777943	0.252171	3.16881	8.09214	PIK3CA;PRKCA;PIK3R1
Immune system	31/998	0.0792205	0.255829	1.33685	3.38961	IGHM;GSK3B;PHLPP1;SAR1B;MAPKAP1;UBA5;ITPR1;PIK3R1;FOXO1;HSP90B1;GHR;PSMD9;HERC2;CDC27;FBXO3;RANBP2;MAP2K1;SEC24A;SMURF1;PPP2R5A;DUSP6;PPM1B;PIK3CA;NEDD4;PSME4;TXNIP;TRIP12;NUP54;SEC24D;BCL2L1;EIF4G1
Apoptotic signaling in response to DNA damage	2/20	0.0810289	0.259652	4.57243	11.4903	PRKCA;BCL2L1
NFAT involvement in hypertrophy of the heart	4/69	0.0820478	0.259652	2.53703	6.34372	GSK3B;MAP2K1;PIK3CA;PIK3R1
Phase I of biological oxidations: functionalization of compounds	4/69	0.0820478	0.259652	2.53703	6.34372	CYP27A1;ACSS2;CYP7A1;CYP8B1
Cell differentiation by G alpha (i/o) pathway inferred from mouse Neuro2A model	3/43	0.0822182	0.259652	3.08943	7.71856	MAP2K1;MAP2K5;PDK1
Mitotic prometaphase	3/43	0.0822182	0.259652	3.08943	7.71856	RANBP2;CLIP1;STAG1
PI3K class IB pathway in neutrophils	3/43	0.0822182	0.259652	3.08943	7.71856	PRKCE;PRKCA;PDK1
Disease	22/674	0.0847829	0.263152	1.40261	3.46117	RANBP2;GSK3B;MAP2K1;PHLPP1;PRKCE;MAPKAP1;IGFBP2;EIF2AK3;ITPR1;PRKCA;PIK3R1;FOXO1;HSP90B1;PSMD9;PIK3CA;PSME4;DNAJB9;PREB;NUP54;DLAT;ATF6;SEC11A
CDC42 signaling events	4/70	0.0854707	0.263152	2.49846	6.14516	GSK3B;PIK3CA;PRKCE;PIK3R1
G alpha q pathway	4/70	0.0854707	0.263152	2.49846	6.14516	PRKCE;RGS16;ITPR1;PRKCA
Long-term depression	4/70	0.0854707	0.263152	2.49846	6.14516	MAP2K1;ITPR1;PRKCA;PLCB1
Long-term potentiation	4/70	0.0854707	0.263152	2.49846	6.14516	MAP2K1;ITPR1;PRKCA;PLCB1
Nucleotide metabolism	4/70	0.0854707	0.263152	2.49846	6.14516	GDA;CAT;GLRX;NT5C2
Renal cell carcinoma	4/70	0.0854707	0.263152	2.49846	6.14516	MAP2K1;PIK3CA;EPAS1;PIK3R1
ERBB2/ERBB3 signaling events	3/44	0.0867479	0.263969	3.01392	7.36828	MAP2K1;PIK3CA;PIK3R1
G-protein-mediated events	3/44	0.0867479	0.263969	3.01392	7.36828	ITPR1;PRKCA;PLCB1
Granule cell survival pathway	5/99	0.0875363	0.263969	2.19429	5.34464	GSK3B;MAP2K1;EPHB2;PLCB1;MAP2K5
E-cadherin keratinocyte pathway	2/21	0.0881947	0.263969	4.33156	10.5179	PIK3CA;PIK3R1
Nicotine activity on dopaminergic neurons	2/21	0.0881947	0.263969	4.33156	10.5179	CHRNA4;GNB1
Oxidative stress-induced gene expression via Nrf2	2/21	0.0881947	0.263969	4.33156	10.5179	PRKCA;NFE2L2
Presynaptic function of kainate receptors	2/21	0.0881947	0.263969	4.33156	10.5179	GNB1;PLCB1
T cell activation co-stimulatory signal	2/21	0.0881947	0.263969	4.33156	10.5179	PIK3CA;PIK3R1
Melanoma	4/71	0.0889622	0.264424	2.46104	5.9546	MAP2K1;PIK3CA;E2F3;PIK3R1
Phase II of biological oxidations: conjugation	4/71	0.0889622	0.264424	2.46104	5.9546	GCLC;UGP2;GSTA3;PAPSS2
G alpha (z) signaling events	3/45	0.0913808	0.268822	2.94201	7.03941	PRKCE;GNB1;PRKCA
HNF3B pathway	3/45	0.0913808	0.268822	2.94201	7.03941	HMGCS1;BDH1;NF1
Interleukin-3 signaling pathway	3/45	0.0913808	0.268822	2.94201	7.03941	MAP2K1;PIK3R1;BCL2L1
Costimulation by the CD28 family	4/72	0.0925214	0.271249	2.42473	5.77161	PIK3CA;MAPKAP1;PPP2R5A;PIK3R1
Amino acid metabolism	8/195	0.0950962	0.27715	1.76763	4.159	PSMD9;GCLC;HIBADH;PSME4;BBOX1;CDO1;HPD;ACAT1
Nephrin interactions	2/22	0.0955402	0.27715	4.11477	9.66233	PIK3CA;PIK3R1
Alpha-6 beta-1 and alpha-6 beta-4 integrin signaling	3/46	0.0961143	0.27715	2.87345	6.73023	PIK3CA;PRKCA;PIK3R1
RhoA activity regulation	3/46	0.0961143	0.27715	2.87345	6.73023	AKAP13;DLC1;ARHGAP5
Degradation of beta-catenin by the destruction complex	4/73	0.0961474	0.27715	2.38946	5.59582	GSK3B;PSMD9;PSME4;PPP2R5A
Purine metabolism	7/164	0.097464	0.280005	1.84114	4.28669	GDA;PDE3B;CAT;ENPP1;NT5C2;PDE8A;PAPSS2
Seven transmembrane receptor signaling through beta-arrestin	4/74	0.0998392	0.284923	2.35521	5.42685	MAP2K1;PDE3B;PDE8A;MAP2K5
Wnt/calcium/cyclic GMP pathway	4/74	0.0998392	0.284923	2.35521	5.42685	PRKCE;ITPR1;PRKCA;PLCB1
ABC transporters	3/47	0.100946	0.287127	2.808	6.43922	ABCD3;ABCC2;ABCG1
Eicosanoid metabolism	2/23	0.103053	0.291193	3.91863	8.90512	EPHX2;PLCB1
Rho cell motility signaling pathway	2/23	0.103053	0.291193	3.91863	8.90512	DIAPH1;ARHGAP5
Prolactin activation of MAPK signaling	4/75	0.103596	0.291767	2.32191	5.26438	GSK3B;MAP2K1;PIK3CA;PIK3R1
Energy metabolism	3/48	0.105872	0.29539	2.74545	6.16498	GSK3B;PPARA;FOXO1
Ubiquitin-mediated proteolysis	6/136	0.106458	0.29539	1.90448	4.26606	HERC4;HERC2;SMURF1;NEDD4;CDC27;TRIP12
VEGF signaling pathway	4/76	0.107416	0.29539	2.28955	5.10808	MAP2K1;PIK3CA;PRKCA;PIK3R1
Alzheimer's disease	7/169	0.109589	0.29539	1.78386	3.94414	GSK3B;ITPR1;EIF2AK3;APOE;IDE;PLCB1;ATF6
Sulfur amino acid metabolism	2/24	0.110721	0.29539	3.74031	8.23147	GCLC;CDO1
Triacylglyceride biosynthesis	2/24	0.110721	0.29539	3.74031	8.23147	DGAT2;GPAM
Tumor suppressor Arf inhibits ribosomal biogenesis	2/24	0.110721	0.29539	3.74031	8.23147	PIK3CA;PIK3R1
Angiopoietin receptor Tie2-mediated signaling	3/49	0.110891	0.29539	2.68563	5.90627	PIK3CA;PIK3R1;FOXO1
G alpha 12 pathway	3/49	0.110891	0.29539	2.68563	5.90627	MAP2K1;NR1I2;MAP2K5
Interleukin-5 signaling pathway	3/49	0.110891	0.29539	2.68563	5.90627	GSK3B;MAP2K1;PIK3R1
G alpha (12/13) signaling events	4/77	0.1113	0.29539	2.25807	4.95766	AKAP13;PIK3CA;GNB1;PIK3R1
Interleukin-2 signaling pathway	26/847	0.111836	0.29539	1.31622	2.88347	DOCK8;RGS16;PDE3B;RORA;PIK3R1;IQGAP2;FOXO1;E2F3;LDLR;GTF2I;CDK17;CYB5A;MAP2K1;PRKCE;TBC1D8;PRKCA;CFLAR;DUSP6;DHRS7;GALE;RNF103;SBK1;PIK3CA;LPIN2;SNTB1;BCL2L1
AMPK inhibition of chREBP transcriptional activation activity	1/5	0.113479	0.29539	10.2737	22.3569	MLXIPL
Abacavir metabolism	1/5	0.113479	0.29539	10.2737	22.3569	NT5C2
Catalytic cycle of mammalian FMOs	1/5	0.113479	0.29539	10.2737	22.3569	FMO5
Chk1/Chk2(Cds1)-mediated inactivation of cyclin B-Cdk1 complex	1/5	0.113479	0.29539	10.2737	22.3569	WEE1
Cycling of Ran in nucleocytoplasmic transport	1/5	0.113479	0.29539	10.2737	22.3569	RANBP2
Disinhibition of SNARE formation	1/5	0.113479	0.29539	10.2737	22.3569	PRKCA
ERK activation	1/5	0.113479	0.29539	10.2737	22.3569	MAP2K1
G-protein signaling through tubby proteins	1/5	0.113479	0.29539	10.2737	22.3569	PLCB1
G2 phase pathway	1/5	0.113479	0.29539	10.2737	22.3569	E2F3
Ion channel and phorbal esters signaling pathway	1/5	0.113479	0.29539	10.2737	22.3569	PRKCA
Nifedipine activity	1/5	0.113479	0.29539	10.2737	22.3569	MAP2K1
Phospholipase C delta-1 interactions in phospholipid-associated cell signaling	1/5	0.113479	0.29539	10.2737	22.3569	PRKCA
UDP-N-acetyl-glucosamine biosynthesis	1/5	0.113479	0.29539	10.2737	22.3569	PGM3
Aquaporin-mediated transport	3/50	0.115999	0.299229	2.62836	5.66193	AQP8;MYO5B;GNB1
Translation factors	3/50	0.115999	0.299229	2.62836	5.66193	EIF2AK3;EIF4EBP2;EIF4G1
Type 2 diabetes mellitus	3/50	0.115999	0.299229	2.62836	5.66193	PIK3CA;PRKCE;PIK3R1
C-Myc pathway	2/25	0.118532	0.300352	3.57751	7.62929	GSK3B;PPP2R5A
Ck1/Cdk5 regulation by type 1 glutamate receptors	2/25	0.118532	0.300352	3.57751	7.62929	GNB1;PLCB1
Glutathione conjugation	2/25	0.118532	0.300352	3.57751	7.62929	GCLC;GSTA3
PIP2 hydrolysis	2/25	0.118532	0.300352	3.57751	7.62929	PRKCE;ITPR1
Phosphoinositides and their downstream targets	2/25	0.118532	0.300352	3.57751	7.62929	GSK3B;PRKCE
RNA polymerase I transcription initiation	2/25	0.118532	0.300352	3.57751	7.62929	KAT2B;ERCC6
Gastrin-CREB signaling pathway via PKC and MAPK	8/206	0.119775	0.302607	1.66848	3.54075	MAP2K1;PIK3CA;PRKCE;GNB1;ITPR1;PRKCA;PIK3R1;PLCB1
Glutathione metabolism	3/51	0.121194	0.305296	2.57347	5.43094	GCLC;GSTA3;IDH1
Metapathway biotransformation	7/174	0.122477	0.307626	1.73	3.63271	CYP27A1;NAT8;GSTA3;EPHX2;CYP7A1;CYP8B1;FMO5
Opioid signaling	4/80	0.123315	0.308827	2.1686	4.53891	GNB1;ITPR1;PRKCA;PLCB1
Oncostatin M	11/311	0.125163	0.312544	1.51587	3.15019	ABCC2;HMGCS1;EPAS1;RGS16;IGFBP2;ACSL5;BBOX1;ALPL;DHCR24;LDLR;DSC2
Signaling events mediated by PTP1B	3/52	0.126473	0.313092	2.52082	5.21236	PIK3CA;LEPR;PIK3R1
Acyl chain remodelling of phosphatidylcholine	2/26	0.126476	0.313092	3.42827	7.08864	PNPLA8;LPCAT3
Galactose metabolism	2/26	0.126476	0.313092	3.42827	7.08864	GALE;UGP2
ATM-dependent DNA damage response	4/82	0.131619	0.320242	2.11278	4.28439	GSK3B;CAT;LDLR;PDK1
Platelet homeostasis	4/82	0.131619	0.320242	2.11278	4.28439	PDE3B;GNB1;ITPR1;PPP2R5A
JNK/MAPK pathway	3/53	0.131833	0.320242	2.47027	5.00532	DUSP16;DUSP6;MAP2K5
Starch and sucrose metabolism	3/53	0.131833	0.320242	2.47027	5.00532	UGP2;GBE1;ENPP1
ADP signalling through P2Y purinoceptor 12	2/27	0.134542	0.320242	3.29097	6.6013	GNB1;PLCB1
CTCF pathway	2/27	0.134542	0.320242	3.29097	6.6013	PIK3CA;PIK3R1
FSH signaling pathway	2/27	0.134542	0.320242	3.29097	6.6013	PRKCA;FOXO1
Glucuronidation	2/27	0.134542	0.320242	3.29097	6.6013	UGP2;PGM3
Pentose phosphate pathway	2/27	0.134542	0.320242	3.29097	6.6013	RPIA;TKT
ADP signalling through P2Y purinoceptor 1	1/6	0.134584	0.320242	8.21853	16.4828	GNB1
ER quality control compartment (ERQC)	1/6	0.134584	0.320242	8.21853	16.4828	UGGT1
G beta-gamma signaling through PI3K gamma	1/6	0.134584	0.320242	8.21853	16.4828	GNB1
Nicotine metabolism	1/6	0.134584	0.320242	8.21853	16.4828	AOX1
Vitamin B6 metabolism	1/6	0.134584	0.320242	8.21853	16.4828	AOX1
T cell signal transduction	4/83	0.135855	0.322374	2.08593	4.16385	MAP2K1;PRKCE;PRKCA;MAP2K5
Kit receptor signaling pathway	3/54	0.137271	0.323056	2.42171	4.80904	MAP2K1;PRKCA;PIK3R1
Phospholipase C-mediated cascade	3/54	0.137271	0.323056	2.42171	4.80904	PRKCE;ITPR1;PRKCA
RANKL signaling pathway	3/54	0.137271	0.323056	2.42171	4.80904	MAP2K1;PIK3R1;PAPSS2
Differentiation pathway in PC12 cells	4/84	0.140146	0.328026	2.05975	4.04754	MAP2K1;EPHB2;PLCB1;MAP2K5
Small cell lung cancer	4/84	0.140146	0.328026	2.05975	4.04754	PIK3CA;E2F3;PIK3R1;BCL2L1
G-protein beta-gamma signalling	2/28	0.142719	0.329557	3.16423	6.16038	GNB1;PLCB1
Interleukin receptor SHC signaling	2/28	0.142719	0.329557	3.16423	6.16038	PIK3CA;PIK3R1
Nitric oxide stimulation of guanylate cyclase	2/28	0.142719	0.329557	3.16423	6.16038	PDE3B;ITPR1
PERK-regulated gene expression	2/28	0.142719	0.329557	3.16423	6.16038	EIF2AK3;ATF6
Phosphatidic acid biosynthesis	2/28	0.142719	0.329557	3.16423	6.16038	GPAM;GPD1L
Vascular smooth muscle contraction	5/116	0.143403	0.33025	1.8566	3.6057	MAP2K1;PRKCE;ITPR1;PRKCA;PLCB1
Myc active pathway	4/85	0.144491	0.331865	2.03421	3.93526	GPAM;IREB2;E2F3;EIF4G1
Calcium regulation in the cardiac cell	6/149	0.14543	0.333131	1.73019	3.33591	ADRB3;PRKCE;RGS16;GNB1;ITPR1;PRKCA
Thromboxane A2 receptor signaling	3/56	0.148369	0.338961	2.33009	4.44593	PRKCE;GNB1;PRKCA
IGF1 pathway	2/29	0.150997	0.3392	3.04688	5.76011	PIK3CA;PIK3R1
Skeletal myogenesis control by HDAC and calcium/calmodulin-dependent kinase (CaMK)	2/29	0.150997	0.3392	3.04688	5.76011	PIK3CA;PIK3R1
Acute myeloid leukemia	3/57	0.154024	0.3392	2.28682	4.27783	MAP2K1;PIK3CA;PIK3R1
Keratinocyte differentiation	3/57	0.154024	0.3392	2.28682	4.27783	MAP2K1;PRKCE;PRKCA
SHP2 signaling	3/57	0.154024	0.3392	2.28682	4.27783	MAP2K1;PIK3CA;PIK3R1
Pathways in cancer	11/325	0.154438	0.3392	1.44723	2.70337	GSK3B;MAP2K1;PIK3CA;EPAS1;DAPK2;PRKCA;E2F3;PIK3R1;FOXO1;HSP90B1;BCL2L1
Acetylcholine biosynthesis	1/7	0.155187	0.3392	6.84842	12.7595	PCYT1A
Arachidonate epoxygenase/epoxide hydrolase pathway	1/7	0.155187	0.3392	6.84842	12.7595	EPHX2
Fas signaling pathway in cardiomyocytes	1/7	0.155187	0.3392	6.84842	12.7595	GSK3B
Gamma-secretase-mediated ErbB4 signaling pathway	1/7	0.155187	0.3392	6.84842	12.7595	PRKCA
Highly sodium permeable acetylcholine nicotinic receptors	1/7	0.155187	0.3392	6.84842	12.7595	CHRNA4
Inactivation of BCL-2 by BH3-only proteins	1/7	0.155187	0.3392	6.84842	12.7595	BCL2L1
Internal ribosome entry pathway	1/7	0.155187	0.3392	6.84842	12.7595	EIF4G1
MEK activation	1/7	0.155187	0.3392	6.84842	12.7595	MAP2K1
Negative regulation of the PI3K/Akt network	1/7	0.155187	0.3392	6.84842	12.7595	PHLPP1
Transport of nucleosides and free purine and pyrimidine bases across the plasma membrane	1/7	0.155187	0.3392	6.84842	12.7595	SLC29A1
Ubiquinone and other terpenoid-quinone biosynthesis	1/7	0.155187	0.3392	6.84842	12.7595	HPD
G alpha s pathway	5/120	0.15837	0.341389	1.79166	3.3017	MAP2K1;RGS16;PDE3B;PDE8A;MAP2K5
Activation of kainate receptors upon glutamate binding	2/30	0.159368	0.341389	2.93791	5.3956	GNB1;PLCB1
CDC42 activity regulation	2/30	0.159368	0.341389	2.93791	5.3956	BCAR3;DOCK6
MicroRNAs in muscle cell differentiation	2/30	0.159368	0.341389	2.93791	5.3956	PRKCE;PRKCA
Nectin adhesion pathway	2/30	0.159368	0.341389	2.93791	5.3956	PIK3CA;PIK3R1
Retinoic acid receptor-mediated signaling	2/30	0.159368	0.341389	2.93791	5.3956	KAT2B;PRKCA
Signaling by FGFR1 mutants	2/30	0.159368	0.341389	2.93791	5.3956	PIK3CA;PIK3R1
Signaling pathway from G-protein families	2/30	0.159368	0.341389	2.93791	5.3956	MAP2K1;PRKCA
Salivary secretion	4/89	0.162378	0.346972	1.93809	3.52311	ADRB3;ITPR1;PRKCA;PLCB1
Myometrial relaxation and contraction pathways	6/155	0.165335	0.35109	1.66	2.98764	PRKCE;RGS16;IGFBP2;GNB1;ITPR1;PRKCA
Chemokine signaling pathway	7/189	0.165454	0.35109	1.58619	2.85366	GSK3B;MAP2K1;PIK3CA;PARD3;GNB1;PIK3R1;PLCB1
ATF2 transcription factor network	3/59	0.165531	0.35109	2.20492	3.96576	NF1;PRKCA;BCL2L1
Alpha-6 beta-4 integrin signaling pathway	2/31	0.167822	0.353331	2.83646	5.06267	PRKCA;PIK3R1
Alpha-V beta-3 integrin/OPN pathway	2/31	0.167822	0.353331	2.83646	5.06267	PIK3CA;PIK3R1
CD40/CD40L signaling	2/31	0.167822	0.353331	2.83646	5.06267	TDP2;BCL2L1
Rho GTPase cycle	5/123	0.169995	0.353481	1.74583	3.0936	ARHGAP32;AKAP13;DLC1;FAM13A;ARHGAP5
Natural killer cell receptor signaling pathway	3/60	0.171378	0.353481	2.16613	3.8208	MAP2K1;PIK3CA;MAP2K5
Neurotrophic factor-mediated Trk receptor signaling	3/60	0.171378	0.353481	2.16613	3.8208	MAP2K1;PIK3CA;PIK3R1
Chromatin remodeling by nuclear receptors to facilitate initiation of transcription in carcinoma cells	1/8	0.1753	0.353481	5.86977	10.2208	KAT2B
Codeine and morphine metabolism	1/8	0.1753	0.353481	5.86977	10.2208	ABCC2
Degradation of cysteine and homocysteine	1/8	0.1753	0.353481	5.86977	10.2208	CDO1
Downregulation of ERBB4 signaling	1/8	0.1753	0.353481	5.86977	10.2208	NEDD4
Folate and pterine metabolism	1/8	0.1753	0.353481	5.86977	10.2208	FPGS
Import of palmitoyl-CoA into the mitochondrial matrix	1/8	0.1753	0.353481	5.86977	10.2208	ACACB
Insulin secretion regulation by fatty acids bound to GPR40 (FFAR1)	1/8	0.1753	0.353481	5.86977	10.2208	PLCB1
Mitotic metaphase/anaphase transition	1/8	0.1753	0.353481	5.86977	10.2208	STAG1
NOD-like receptor (NLR) proteins	1/8	0.1753	0.353481	5.86977	10.2208	EPHB2
Nicotinate metabolism	1/8	0.1753	0.353481	5.86977	10.2208	NMNAT2
S6K1 signaling	1/8	0.1753	0.353481	5.86977	10.2208	EIF4G1
Shuttle for transfer of acetyl groups from mitochondria to the cytosol	1/8	0.1753	0.353481	5.86977	10.2208	ME1
Stabilization of mRNA by HuR	1/8	0.1753	0.353481	5.86977	10.2208	PRKCA
Vitamin C (ascorbate) metabolism	1/8	0.1753	0.353481	5.86977	10.2208	CYB5A
Vitamin D biosynthesis	1/8	0.1753	0.353481	5.86977	10.2208	CYP27A1
Hypothetical network for drug addiction	2/32	0.17635	0.354765	2.74177	4.75775	MAP2K1;PRKCE
FGF signaling pathway	3/61	0.177282	0.354978	2.12867	3.68263	PIK3CA;PIK3R1;DUSP6
Glucose metabolism	3/61	0.177282	0.354978	2.12867	3.68263	PFKFB1;UGP2;GBE1
Factors involved in megakaryocyte development and platelet production	5/125	0.177925	0.355436	1.71656	2.96346	DOCK6;RAD51B;WEE1;DOCK8;JMJD1C
Circadian rhythm	3/62	0.183242	0.365209	2.09249	3.55084	CHD9;RORA;PPARA
Fluoropyrimidine activity	2/33	0.184944	0.366054	2.65319	4.47779	FPGS;SLC29A1
Glycoprotein VI-mediated activation cascade	2/33	0.184944	0.366054	2.65319	4.47779	PIK3CA;PIK3R1
Syndecan 2 pathway	2/33	0.184944	0.366054	2.65319	4.47779	NF1;EPHB2
Interleukin-4 regulation of apoptosis	9/267	0.187864	0.370465	1.43912	2.40626	ARHGAP32;ABCD3;COBLL1;RDX;GAS1;ENPP1;ELL2;DUSP6;TNS1
Focal adhesion	8/233	0.192856	0.370465	1.46621	2.41311	DIAPH1;GSK3B;MAP2K1;PIK3CA;PRKCA;PIK3R1;ARHGAP5;MAP2K5
EPO receptor signaling	2/34	0.193597	0.370465	2.57015	4.22012	MAP2K1;PDK1
Fructose and mannose metabolism	2/34	0.193597	0.370465	2.57015	4.22012	PFKFB1;SORD
MAPK/TRK pathway	2/34	0.193597	0.370465	2.57015	4.22012	MAP2K1;MAP2K5
N-cadherin signaling events	2/34	0.193597	0.370465	2.57015	4.22012	PIK3CA;PIK3R1
TOR signaling	2/34	0.193597	0.370465	2.57015	4.22012	MAPKAP1;PRKCA
PDGFB signaling pathway	5/129	0.194188	0.370465	1.66085	2.72201	MAP2K1;PIK3CA;PRKCE;PRKCA;PIK3R1
AKT phosphorylation of nuclear targets	1/9	0.194936	0.370465	5.13579	8.39745	FOXO1
Adrenoceptors	1/9	0.194936	0.370465	5.13579	8.39745	ADRB3
EGFR transactivation by gastrin	1/9	0.194936	0.370465	5.13579	8.39745	PRKCA
Elevation of cytosolic calcium levels	1/9	0.194936	0.370465	5.13579	8.39745	ITPR1
G2/M DNA damage checkpoint	1/9	0.194936	0.370465	5.13579	8.39745	WEE1
Gene expression regulation by hypoxia-inducible factor	1/9	0.194936	0.370465	5.13579	8.39745	EPAS1
MAP kinase pathway regulation through dual specificity phosphatases	1/9	0.194936	0.370465	5.13579	8.39745	DUSP6
Nitric oxide effects	1/9	0.194936	0.370465	5.13579	8.39745	AOX1
Phenylalanine and tyrosine catabolism	1/9	0.194936	0.370465	5.13579	8.39745	HPD
Rapid glucocorticoid receptor pathway	1/9	0.194936	0.370465	5.13579	8.39745	GNB1
M phase pathway	4/96	0.195441	0.370605	1.78998	2.92213	RANBP2;CLIP1;STAG1;PPP2R5A
Carbohydrate metabolism	8/235	0.198898	0.37633	1.45314	2.34677	RANBP2;RPIA;PFKFB1;GALE;UGP2;GBE1;NUP54;TKT
EGF receptor (ErbB1) signaling pathway	2/35	0.2023	0.381087	2.49214	3.98244	PIK3CA;PIK3R1
Linoleic acid metabolism	2/35	0.2023	0.381087	2.49214	3.98244	ELOVL5;ELOVL2
Wnt signaling pathway and pluripotency	4/98	0.205247	0.385793	1.75171	2.77391	GSK3B;PRKCE;PRKCA;LDLR
Destabilization of mRNA by AUF1 (hnRNP D0)	3/66	0.20758	0.386379	1.95923	3.08037	PSMD9;PSME4;EIF4G1
Signaling by TGF-beta receptor complex	3/66	0.20758	0.386379	1.95923	3.08037	SMURF1;PARD3;TRIM33
Senescence and autophagy	4/99	0.210204	0.386379	1.73318	2.70321	UVRAG;GSK3B;MAP2K1;ATG13
Messenger RNA processing	7/203	0.210736	0.386379	1.47182	2.29185	RANBP2;SFSWAP;SPOP;SRSF4;NUP54;SRSF5;CLK4
SNARE interactions in vesicular transport	2/36	0.211047	0.386379	2.41871	3.76274	VTI1A;BET1
Signaling to ERKs	2/36	0.211047	0.386379	2.41871	3.76274	MAP2K1;KIDINS220
G alpha 13 pathway	3/67	0.213775	0.386379	1.92851	2.97537	PRKCE;RDX;PRKCA
Abacavir transport and metabolism	1/10	0.214105	0.386379	4.56491	7.03584	NT5C2
Activation of Src by protein tyrosine phosphatase alpha	1/10	0.214105	0.386379	4.56491	7.03584	PRKCA
COPI-mediated vesicle transport	1/10	0.214105	0.386379	4.56491	7.03584	GBF1
Cdc25 and Chk1 regulatory pathway in response to DNA damage	1/10	0.214105	0.386379	4.56491	7.03584	WEE1
DCC role in regulating apoptosis	1/10	0.214105	0.386379	4.56491	7.03584	DAPK2
Deregulation of CDK5 in Alzheimer's disease	1/10	0.214105	0.386379	4.56491	7.03584	GSK3B
Ethanol oxidation	1/10	0.214105	0.386379	4.56491	7.03584	ACSS2
Ganglio sphingolipid metabolism	1/10	0.214105	0.386379	4.56491	7.03584	ST3GAL5
Glycoprotein 1b-IX-V activation signaling	1/10	0.214105	0.386379	4.56491	7.03584	PIK3R1
PIP biosynthesis at the late endosome membrane	1/10	0.214105	0.386379	4.56491	7.03584	VAC14
Splicing regulation through Sam68	1/10	0.214105	0.386379	4.56491	7.03584	MAP2K1
Taurine and hypotaurine metabolism	1/10	0.214105	0.386379	4.56491	7.03584	CDO1
Interleukin-23-mediated signaling events	2/37	0.219829	0.394095	2.34949	3.55925	PIK3CA;PIK3R1
CD8/T cell receptor downstream pathway	3/68	0.22001	0.394095	1.89875	2.87486	MAP2K1;PRKCE;PRKCA
GnRH signaling pathway	4/101	0.220216	0.394095	1.69727	2.56822	MAP2K1;ITPR1;PRKCA;PLCB1
Melanogenesis	4/101	0.220216	0.394095	1.69727	2.56822	GSK3B;MAP2K1;PRKCA;PLCB1
DNA replication	7/207	0.224454	0.400843	1.44209	2.15461	RANBP2;PSMD9;STAG1;CLIP1;PSME4;PPP2R5A;E2F3
Immune system signaling by interferons, interleukins, prolactin, and growth hormones	9/280	0.225078	0.401124	1.36916	2.04184	RANBP2;GHR;MAP2K1;PPM1B;PIK3CA;NEDD4;NUP54;PIK3R1;EIF4G1
Signaling events mediated by HDAC class II	2/38	0.228642	0.403208	2.28411	3.37043	RANBP2;GNB1
Transport of mature mRNAs derived from intronless transcripts	2/38	0.228642	0.403208	2.28411	3.37043	RANBP2;NUP54
Transmembrane transport of small molecules	13/432	0.231851	0.403208	1.28025	1.87129	RANBP2;SLC47A1;ABCD3;ABCC2;SLC44A1;AQP8;SLC16A10;MYO5B;GNB1;NUP54;SLC17A8;SLC29A1;ABCG1
Signaling events mediated by HDAC class I	3/70	0.232586	0.403208	1.84188	2.68637	RANBP2;KAT2B;SMURF1
Attenuation of GPCR signaling	1/11	0.232819	0.403208	4.10821	5.9877	PRKCA
CDC6 association with the ORC-origin complex	1/11	0.232819	0.403208	4.10821	5.9877	E2F3
Cardiac protection against reactive oxygen species	1/11	0.232819	0.403208	4.10821	5.9877	PRKCE
Glutathione biosynthesis and recycling	1/11	0.232819	0.403208	4.10821	5.9877	GCLC
Mammalian target of rapamycin complex 1 (mTORC1)-mediated signaling	1/11	0.232819	0.403208	4.10821	5.9877	EIF4G1
Mechanism of protein import into the nucleus	1/11	0.232819	0.403208	4.10821	5.9877	RANBP2
Osteopontin signaling	1/11	0.232819	0.403208	4.10821	5.9877	MAP2K1
Passive transport by aquaporins	1/11	0.232819	0.403208	4.10821	5.9877	AQP8
Stress fiber formation mediated by Rho-selective guanine exchange factor AKAP13	1/11	0.232819	0.403208	4.10821	5.9877	AKAP13
Vitamin C in the brain	1/11	0.232819	0.403208	4.10821	5.9877	P4HB
Chagas disease	4/104	0.235463	0.406967	1.6461	2.38059	PIK3CA;PIK3R1;CFLAR;PLCB1
Angiotensin II-mediated activation of JNK pathway via Pyk2-dependent signaling	2/39	0.237477	0.408803	2.22226	3.19491	MAP2K1;PRKCA
E-cadherin nascent AJ-like junctions pathway	2/39	0.237477	0.408803	2.22226	3.19491	PIK3CA;PIK3R1
Rac1 cell motility signaling pathway	3/71	0.238922	0.410468	1.8147	2.59796	PIK3CA;PIK3R1;ARHGAP5
Amoebiasis	4/105	0.240601	0.412528	1.62972	2.32172	PIK3CA;PRKCA;PIK3R1;PLCB1
Cyclin A-Cdk2-associated events at S phase entry	3/72	0.245287	0.418843	1.78831	2.51315	PSMD9;WEE1;PSME4
Myocyte adrenergic pathway	3/72	0.245287	0.418843	1.78831	2.51315	ADRB3;ITPR1;EPHB2
EGF/EGFR signaling pathway	5/141	0.245747	0.418843	1.51336	2.12393	MAP2K1;PRKCA;PIK3R1;FOXO1;MAP2K5
Nuclear signaling by ErbB4	2/40	0.24633	0.419005	2.16367	3.03148	GHR;WWOX
BMP signaling and regulation	1/12	0.251088	0.421258	3.73455	5.16097	SMURF1
Bile salt and organic anion SLC transporters	1/12	0.251088	0.421258	3.73455	5.16097	SLC47A1
D4-GDI signaling pathway	1/12	0.251088	0.421258	3.73455	5.16097	ARHGAP5
ERK inactivation	1/12	0.251088	0.421258	3.73455	5.16097	DUSP6
Iron metabolism in placenta	1/12	0.251088	0.421258	3.73455	5.16097	IREB2
Nucleotide G-protein coupled receptors (GPCRs)	1/12	0.251088	0.421258	3.73455	5.16097	SPECC1L
Toll-like receptor endosomal trafficking and processing	1/12	0.251088	0.421258	3.73455	5.16097	HSP90B1
ERBB1 internalization pathway	2/41	0.255194	0.425654	2.10808	2.87907	PIK3CA;PIK3R1
FOXM1 transcription factor network	2/41	0.255194	0.425654	2.10808	2.87907	MAP2K1;GAS1
Tyrosine metabolism	2/41	0.255194	0.425654	2.10808	2.87907	AOX1;HPD
Gastric acid secretion	3/74	0.258095	0.429658	1.73775	2.35366	ITPR1;PRKCA;PLCB1
BMP receptor signaling	2/42	0.264064	0.435037	2.05527	2.73673	GSK3B;SMURF1
Hexose transport	2/42	0.264064	0.435037	2.05527	2.73673	RANBP2;NUP54
Signaling events mediated by T cell protein tyrosine phosphatase (TC-PTP)	2/42	0.264064	0.435037	2.05527	2.73673	PIK3CA;PIK3R1
CBL-mediated ligand-induced downregulation of EGF receptors	1/13	0.268923	0.435037	3.42316	4.49574	PRKCA
Cytosolic sulfonation of small molecules	1/13	0.268923	0.435037	3.42316	4.49574	PAPSS2
Death receptor signaling	1/13	0.268923	0.435037	3.42316	4.49574	CFLAR
Ghrelin-mediated regulation of food intake and energy homeostasis	1/13	0.268923	0.435037	3.42316	4.49574	IGFBP2
Glucose-dependent insulinotropic polypeptide (GIP) biosynthesis, secretion, and inactivation	1/13	0.268923	0.435037	3.42316	4.49574	SEC11A
Irinotecan pathway	1/13	0.268923	0.435037	3.42316	4.49574	ABCC2
MAP kinase downregulation by phosphorylation of MEK1 by Cdk5/p35	1/13	0.268923	0.435037	3.42316	4.49574	MAP2K1
Melanocyte development and pigmentation pathway	1/13	0.268923	0.435037	3.42316	4.49574	MAP2K1
N-glycan trimming in the ER and calnexin/calreticulin cycle	1/13	0.268923	0.435037	3.42316	4.49574	UGGT1
NICD trafficking to the nucleus	1/13	0.268923	0.435037	3.42316	4.49574	KAT2B
Organic anion transporters	1/13	0.268923	0.435037	3.42316	4.49574	SLC17A8
Sulfur metabolism	1/13	0.268923	0.435037	3.42316	4.49574	PAPSS2
Cleavage of growing transcript in the termination region	2/43	0.272935	0.43987	2.00504	2.60359	SRSF4;SRSF5
Insulin secretion regulation by glucagon-like peptide-1	2/43	0.272935	0.43987	2.00504	2.60359	GNB1;ITPR1
Transcriptional regulation of white adipocyte differentiation	3/77	0.277463	0.446331	1.66705	2.13727	MED13;CHD9;PPARA
Interactions of HIV Vpr protein with host cellular proteins	2/44	0.281801	0.452461	1.9572	2.47891	RANBP2;NUP54
Oocyte meiosis	4/113	0.282519	0.452768	1.50949	1.908	MAP2K1;CDC27;ITPR1;PPP2R5A
Apoptosis regulation	3/78	0.283952	0.454217	1.64474	2.07064	PSMD9;DAPK2;PSME4
AKT phosphorylation of cytosolic targets	1/14	0.286333	0.45464	3.15968	3.95149	GSK3B
Acetylcholine binding and downstream events	1/14	0.286333	0.45464	3.15968	3.95149	CHRNA4
DCC-mediated attractive signaling	1/14	0.286333	0.45464	3.15968	3.95149	ABLIM3
Visual signal transduction	1/14	0.286333	0.45464	3.15968	3.95149	GNB1
Signaling events mediated by hepatocyte growth factor receptor (c-Met)	3/79	0.290453	0.45728	1.62301	2.00655	MAP2K1;PIK3CA;PIK3R1
Interleukin-3, interleukin-5, and GM-CSF signaling	2/45	0.290657	0.45728	1.91159	2.36198	PIK3CA;PIK3R1
RhoA signaling pathway	2/45	0.290657	0.45728	1.91159	2.36198	DIAPH1;RDX
Signaling by FGFR mutants	2/45	0.290657	0.45728	1.91159	2.36198	PIK3CA;PIK3R1
Wnt interactions in lipid metabolism and immune response	2/45	0.290657	0.45728	1.91159	2.36198	APOE;DUSP6
Actin cytoskeleton regulation	7/226	0.29328	0.460563	1.31568	1.61385	DIAPH1;MAP2K1;PIK3CA;RDX;PIK3C2G;PIK3R1;IQGAP2
EGFR1 pathway	5/152	0.29573	0.463562	1.39932	1.70481	TXNIP;PIK3C2G;CDO1;DUSP6;ZFP36L1
Association of licensing factors with the pre-replicative complex	1/15	0.303331	0.468652	2.93383	3.49987	E2F3
Calcium signaling by HBx of hepatitis B virus	1/15	0.303331	0.468652	2.93383	3.49987	MAP2K1
Cyclin A/B1-associated events during G2/M transition	1/15	0.303331	0.468652	2.93383	3.49987	WEE1
Glycosphingolipid biosynthesis: ganglio series	1/15	0.303331	0.468652	2.93383	3.49987	ST3GAL5
Prolactin receptor signaling pathway	1/15	0.303331	0.468652	2.93383	3.49987	GHR
Signaling to p38 via RIT and RIN	1/15	0.303331	0.468652	2.93383	3.49987	MAP2K1
Validated nuclear estrogen receptor beta network	1/15	0.303331	0.468652	2.93383	3.49987	NR0B2
Cell cycle checkpoints	4/117	0.303887	0.468652	1.45575	1.73394	PSMD9;WEE1;CDC27;PSME4
Leukocyte transendothelial migration	4/117	0.303887	0.468652	1.45575	1.73394	PIK3CA;PRKCA;PIK3R1;ARHGAP5
Delta Np63 pathway	2/47	0.308325	0.473795	1.82644	2.14899	GSK3B;PPP2R5A
Nucleotide-binding domain, leucine rich repeat containing receptor (NLR) signaling pathways	2/47	0.308325	0.473795	1.82644	2.14899	TXNIP;BCL2L1
Prolactin regulation of apoptosis	4/118	0.309258	0.473844	1.44291	1.69337	TMBIM6;N4BP2L2;DUSP6;SHANK2
Integrin signaling pathway	5/155	0.309664	0.473844	1.37113	1.60732	MAP2K1;PIK3CA;ASAP1;MAP2K5;TNS1
APC/C-mediated degradation of cell cycle proteins	3/82	0.310012	0.473844	1.56114	1.82832	PSMD9;CDC27;PSME4
Wnt signaling pathway	7/231	0.312165	0.473972	1.28598	1.49717	GSK3B;PRKCE;PPP2R5A;PRKCA;SOX6;PLCB1;LDLR
Drug metabolism: cytochrome P450	3/83	0.316543	0.473972	1.54154	1.77323	GSTA3;AOX1;FMO5
Activation of chaperones by IRE1 alpha	2/48	0.317127	0.473972	1.78664	2.05188	DNAJB9;PREB
Presenilin action in Notch and Wnt signaling	2/48	0.317127	0.473972	1.78664	2.05188	GSK3B;NEDD4
CRMPs in Sema3A signaling	1/16	0.319924	0.473972	2.73811	3.12054	GSK3B
Cell-extracellular matrix interactions	1/16	0.319924	0.473972	2.73811	3.12054	LIMS2
Control of cell cycle and breast tumor growth by estrogen-responsive protein Efp	1/16	0.319924	0.473972	2.73811	3.12054	SMURF1
Ghrelin biosynthesis, secretion, and deacylation	1/16	0.319924	0.473972	2.73811	3.12054	SEC11A
GluR2-containing AMPA receptor trafficking	1/16	0.319924	0.473972	2.73811	3.12054	PRKCA
Hypoxia-inducible factor in the cardivascular system	1/16	0.319924	0.473972	2.73811	3.12054	P4HB
KIT signaling regulation	1/16	0.319924	0.473972	2.73811	3.12054	PRKCA
LPA4-mediated signaling events	1/16	0.319924	0.473972	2.73811	3.12054	PRKCE
N-glycan precursor substrate biosynthesis	1/16	0.319924	0.473972	2.73811	3.12054	PGM3
Pantothenate and CoA biosynthesis	1/16	0.319924	0.473972	2.73811	3.12054	ENPP1
Protein kinase A (PKA) at the centrosome	1/16	0.319924	0.473972	2.73811	3.12054	PRKCE
Rb tumor suppressor/checkpoint signaling in response to DNA damage	1/16	0.319924	0.473972	2.73811	3.12054	WEE1
Sonic Hedgehog (Shh) pathway	1/16	0.319924	0.473972	2.73811	3.12054	GSK3B
Interleukin-1 regulation of extracellular matrix	4/120	0.320027	0.473972	1.41788	1.61546	FABP5;CAT;ACPP;DUSP6
Hemostasis pathway	13/468	0.324192	0.478831	1.17674	1.3255	DOCK6;PRKCE;DOCK8;PDE3B;ITPR1;JMJD1C;PPP2R5A;PRKCA;PIK3R1;RAD51B;WEE1;PIK3CA;GNB1
Post-translational protein modification	6/196	0.324423	0.478831	1.29904	1.46233	SEC24A;SAR1B;PGM3;PREB;SEC24D;UGGT1
Amino acid and oligopeptide SLC transporters	2/49	0.325903	0.48019	1.74854	1.96039	SLC16A10;SLC17A8
Non-coding RNA metabolism	2/50	0.334649	0.485259	1.71203	1.87411	RANBP2;NUP54
Acyl chain remodelling of phosphatidylserine	1/17	0.336122	0.485259	2.56684	2.79858	LPCAT3
Chromatin remodeling by hSWI/SNF ATP-dependent complexes	1/17	0.336122	0.485259	2.56684	2.79858	NF1
Endocytotic role of NDK, phosphins and dynamin	1/17	0.336122	0.485259	2.56684	2.79858	PICALM
Energy-dependent regulation of mTOR by LKB1-AMPK	1/17	0.336122	0.485259	2.56684	2.79858	CAB39L
Eukaryotic protein translation	1/17	0.336122	0.485259	2.56684	2.79858	EIF4G1
Insulin-like growth factor (IGF) activity regulation by insulin-like growth factor binding proteins (IGFBPs)	1/17	0.336122	0.485259	2.56684	2.79858	IGFBP2
Platelet sensitization by LDL	1/17	0.336122	0.485259	2.56684	2.79858	PPP2R5A
SHC-related events	1/17	0.336122	0.485259	2.56684	2.79858	MAP2K1
SHC1 events in EGFR signaling	1/17	0.336122	0.485259	2.56684	2.79858	MAP2K1
SUMOylation by RanBP2 regulates transcriptional repression	1/17	0.336122	0.485259	2.56684	2.79858	RANBP2
Sulfation biotransformation reaction	1/17	0.336122	0.485259	2.56684	2.79858	PAPSS2
Jak-STAT signaling pathway	6/199	0.337039	0.485766	1.27865	1.3906	PTPRD;GHR;PIK3CA;LEPR;PIK3R1;BCL2L1
G alpha (s) signaling events	4/125	0.347052	0.49936	1.35894	1.43814	ADRB3;GNB1;PDE3B;PDE8A
DNA replication pre-Initiation	3/88	0.349194	0.501493	1.45049	1.5261	PSMD9;PSME4;E2F3
Downregulation of MTA-3 in ER-negative breast tumors	1/18	0.351936	0.501493	2.41573	2.52276	PDZK1
Nucleotide di- and triphosphate biosynthesis and interconversion	1/18	0.351936	0.501493	2.41573	2.52276	GLRX
Pertussis toxin-insensitive CCR5 signaling in macrophage	1/18	0.351936	0.501493	2.41573	2.52276	PRKCA
Serotonin receptor 4/6/7 and NR3C signaling	1/18	0.351936	0.501493	2.41573	2.52276	MAP2K1
Vitamin B12 metabolism	2/52	0.352037	0.501493	1.64338	1.71571	APOE;LDLR
Apoptosis	7/242	0.354409	0.504035	1.22509	1.27079	PSMD9;PIK3CA;DAPK2;PSME4;PIK3R1;CFLAR;BCL2L1
Amyotrophic lateral sclerosis (ALS)	2/53	0.360673	0.512096	1.61107	1.64294	CAT;BCL2L1
Platelet activation, signaling and aggregation	6/205	0.362417	0.513724	1.23971	1.25825	PIK3CA;PRKCE;GNB1;ITPR1;PRKCA;PIK3R1
HIV factor interactions with host	4/128	0.363292	0.514116	1.32586	1.3425	RANBP2;PSMD9;PSME4;NUP54
Calcineurin in effects in keratinocyte differentiation	1/19	0.367374	0.514803	2.2814	2.28454	PRKCA
Destabilization of mRNA by butyrate response factor 1 (BRF1)	1/19	0.367374	0.514803	2.2814	2.28454	ZFP36L1
ER-associated degradation (ERAD) pathway	1/19	0.367374	0.514803	2.2814	2.28454	UGGT1
Lissencephaly gene (LIS1) in neuronal migration and development	1/19	0.367374	0.514803	2.2814	2.28454	CLIP1
Platelet calcium homeostasis	1/19	0.367374	0.514803	2.2814	2.28454	ITPR1
Telomeres, telomerase, cellular aging, and immortality	1/19	0.367374	0.514803	2.2814	2.28454	PRKCA
Cell-cell communication	4/129	0.368704	0.515825	1.31519	1.31224	PIK3CA;PARD3;PIK3R1;LIMS2
Interferon signaling	5/168	0.370814	0.517933	1.26093	1.25091	RANBP2;PPM1B;NEDD4;NUP54;EIF4G1
RNA polymerase I transcription	2/55	0.377812	0.525146	1.55012	1.50882	KAT2B;ERCC6
T cell receptor signaling in naive CD8+ T cells	2/55	0.377812	0.525146	1.55012	1.50882	PRKCE;PRKCA
Vibrio cholerae infection	2/55	0.377812	0.525146	1.55012	1.50882	PRKCA;PDIA4
Gene expression regulation in pancreatic beta cells	1/20	0.382445	0.528167	2.16122	2.0773	FOXO1
Peroxisomal lipid metabolism	1/20	0.382445	0.528167	2.16122	2.0773	IDH1
RNA polymerase III abortive and retractive initiation	1/20	0.382445	0.528167	2.16122	2.0773	NFIA
Sprouty regulation of tyrosine kinase signals	1/20	0.382445	0.528167	2.16122	2.0773	MAP2K1
L1CAM interactions	3/94	0.388134	0.535164	1.35444	1.28184	MAP2K1;RDX;EPHB2
SLC-mediated transmembrane transport	7/251	0.389375	0.536015	1.17935	1.11238	RANBP2;SLC47A1;SLC44A1;SLC16A10;NUP54;SLC17A8;SLC29A1
Cell cycle	12/453	0.393992	0.539807	1.11911	1.04236	RANBP2;PSMD9;GSK3B;CLIP1;STAG1;WEE1;PSME4;CDC27;TBC1D8;PPP2R5A;E2F3;LIN52
RNA polymerase I, RNA polymerase III, and mitochondrial transcription	3/95	0.394576	0.539807	1.33965	1.2458	KAT2B;NFIA;ERCC6
Pre-NOTCH expression and processing	2/57	0.394756	0.539807	1.49359	1.38828	KAT2B;E2F3
APC/C activator regulation between G1/S and early anaphase	1/21	0.397157	0.539807	2.05305	1.89584	CDC27
ChREBP regulation by carbohydrates and cAMP	1/21	0.397157	0.539807	2.05305	1.89584	MLXIPL
Inactivation of APC/C via direct inhibition of the APC/C complex	1/21	0.397157	0.539807	2.05305	1.89584	CDC27
Mitochondrial role in apoptotic signaling	1/21	0.397157	0.539807	2.05305	1.89584	BCL2L1
Prion pathway	1/21	0.397157	0.539807	2.05305	1.89584	NFE2L2
Mitotic G1-G1/S phases	4/135	0.40108	0.544277	1.25456	1.14616	PSMD9;WEE1;E2F3;LIN52
Autodegradation of Cdh1 by Cdh1-APC/C	2/58	0.403149	0.546223	1.46685	1.33255	PSMD9;CDC27
Interferon-gamma signaling pathway	3/97	0.407404	0.551118	1.31101	1.17722	MAP2K1;PIK3CA;PIK3R1
Generic transcription pathway	10/377	0.408861	0.552219	1.12015	1.00184	KAT2B;MED13;THRB;CHD9;NR1I2;NR1H4;RORA;PPARA;NR0B2;TRIM33
CTLA4 inhibitory signaling	1/22	0.41152	0.553596	1.95519	1.73601	PPP2R5A
Nitric oxide signaling pathway	1/22	0.41152	0.553596	1.95519	1.73601	PRKCA
Natural killer cell-mediated cytotoxicity	4/137	0.411814	0.553596	1.23557	1.09618	MAP2K1;PIK3CA;PRKCA;PIK3R1
Capped intron-containing pre-mRNA processing	4/138	0.417166	0.559915	1.22628	1.0721	RANBP2;SRSF4;NUP54;SRSF5
RAGE pathway	2/60	0.419766	0.560644	1.41612	1.22927	LDLR;ABCG1
Selenium pathway	2/60	0.419766	0.560644	1.41612	1.22927	CAT;LDLR
Angiogenesis	1/23	0.425541	0.560644	1.86622	1.59449	PIK3CA
Deadenylation of mRNA	1/23	0.425541	0.560644	1.86622	1.59449	EIF4G1
Downregulation of SMAD2/3-SMAD4 transcriptional activity	1/23	0.425541	0.560644	1.86622	1.59449	TRIM33
Incretin biosynthesis, secretion, and inactivation	1/23	0.425541	0.560644	1.86622	1.59449	SEC11A
Interleukin-11 pathway	1/23	0.425541	0.560644	1.86622	1.59449	DUSP6
Mitochondrial pathway of apoptosis: antiapoptotic Bcl-2 family	1/23	0.425541	0.560644	1.86622	1.59449	BCL2L1
RNA polymerase III transcription termination	1/23	0.425541	0.560644	1.86622	1.59449	NFIA
Signaling by bone morphogenetic protein (BMP)	1/23	0.425541	0.560644	1.86622	1.59449	SMURF1
Th1/Th2 differentiation pathway	1/23	0.425541	0.560644	1.86622	1.59449	NR1I2
Visual signal transduction: rods	1/23	0.425541	0.560644	1.86622	1.59449	GNB1
Integrin-mediated cell adhesion	3/100	0.426489	0.561032	1.27026	1.08248	MAP2K1;MAP2K5;TNS1
Transcription	5/181	0.432031	0.567454	1.167	0.979417	KAT2B;NFIA;SRSF4;SRSF5;ERCC6
Pancreatic secretion	3/101	0.432803	0.5676	1.25724	1.0529	ITPR1;PRKCA;PLCB1
Dorso-ventral axis formation	1/24	0.439229	0.573401	1.78499	1.46857	MAP2K1
Lysosome vesicle biogenesis	1/24	0.439229	0.573401	1.78499	1.46857	TXNDC5
Signal transduction of S1P receptor	1/24	0.439229	0.573401	1.78499	1.46857	PLCB1
Folate metabolism	2/63	0.444239	0.577676	1.34627	1.09235	CAT;LDLR
Proteasome degradation	2/63	0.444239	0.577676	1.34627	1.09235	PSMD9;NEDD4
MHC class II antigen presentation	3/103	0.445354	0.577676	1.23197	0.996519	SEC24A;SAR1B;SEC24D
Gene expression	24/968	0.44808	0.577676	1.04507	0.838968	RANBP2;SMG1;THRB;CHD9;NR1I2;NR1H4;PRKCA;RORA;NR0B2;SMG6;ZFP36L1;PSMD9;KAT2B;MED13;NFIA;PSME4;SRSF4;NUP54;SRSF5;ERCC6;PPARA;SEC11A;TRIM33;EIF4G1
Interleukin-5 regulation of apoptosis	4/144	0.449018	0.577676	1.17337	0.939505	TFPI2;ITPR1;DUSP6;NFE2L2
Interleukin-4 signaling pathway	3/104	0.451589	0.577676	1.21971	0.969646	PIK3CA;PIK3R1;BCL2L1
Collagen biosynthesis and modifying enzymes	2/64	0.452269	0.577676	1.32449	1.05095	COL27A1;P4HB
MAPK cascade role in angiogenesis	2/64	0.452269	0.577676	1.32449	1.05095	MAP2K1;PRKCA
Ubiquitin-mediated degradation of phosphorylated Cdc25A	2/64	0.452269	0.577676	1.32449	1.05095	PSMD9;PSME4
Validated nuclear estrogen receptor alpha network	2/64	0.452269	0.577676	1.32449	1.05095	HSF2;NR0B2
APC/C- and Cdc20-mediated degradation of Nek2A	1/25	0.452591	0.577676	1.71053	1.35605	CDC27
Cellular response to hypoxia	1/25	0.452591	0.577676	1.71053	1.35605	EPAS1
G0 and early G1 pathway	1/25	0.452591	0.577676	1.71053	1.35605	LIN52
IGF1 receptor signaling through beta-arrestin	1/25	0.452591	0.577676	1.71053	1.35605	PIK3CA
SHC1 events in ERBB2 signaling	1/25	0.452591	0.577676	1.71053	1.35605	MAP2K1
ERK1/ERK2 MAPK pathway	2/65	0.460232	0.585688	1.3034	1.01147	MAP2K1;DUSP6
Retinol metabolism	2/65	0.460232	0.585688	1.3034	1.01147	DGAT2;RDH16
Estrogen receptor transcription factor targets	1/26	0.465636	0.588208	1.64202	1.25508	NR0B2
PGC-1a regulation	1/26	0.465636	0.588208	1.64202	1.25508	PPARA
Physiological and pathological hypertrophy of the heart	1/26	0.465636	0.588208	1.64202	1.25508	PRKCE
Segmentation clock	1/26	0.465636	0.588208	1.64202	1.25508	GSK3B
Selenoamino acid metabolism	1/26	0.465636	0.588208	1.64202	1.25508	PAPSS2
MAPK signaling pathway	8/314	0.472793	0.594675	1.07357	0.80421	MAP2K1;PPM1B;TAOK3;NF1;PRKCA;DUSP16;DUSP6;MAP2K5
G1 to S cell cycle control	2/67	0.475954	0.594675	1.26316	0.937815	WEE1;E2F3
SIDS susceptibility pathways	2/67	0.475954	0.594675	1.26316	0.937815	CHRNA4;RORA
T cell receptor signaling in naive CD4+ T cells	2/67	0.475954	0.594675	1.26316	0.937815	PRKCE;PRKCA
Cell cycle: G2/M checkpoint	1/27	0.47837	0.594675	1.57879	1.16415	WEE1
Control of gene expression by vitamin D receptor	1/27	0.47837	0.594675	1.57879	1.16415	KAT2B
Glycolysis	1/27	0.47837	0.594675	1.57879	1.16415	PFKFB1
Insulin regulation of blood glucose	1/27	0.47837	0.594675	1.57879	1.16415	GSK3B
Mammalian calpain regulation of cell motility	1/27	0.47837	0.594675	1.57879	1.16415	MAP2K1
Rev-mediated nuclear export of HIV-1 RNA	1/27	0.47837	0.594675	1.57879	1.16415	RANBP2
TWEAK regulation of gene expression	1/27	0.47837	0.594675	1.57879	1.16415	BCL2L1
Signaling by interleukins	3/109	0.482307	0.598702	1.16187	0.847207	MAP2K1;PIK3CA;PIK3R1
Activation of NF-kappaB in B cells	2/68	0.48371	0.598713	1.24396	0.903451	PSMD9;PSME4
Messenger RNA splicing: major pathway	2/68	0.48371	0.598713	1.24396	0.903451	SRSF4;SRSF5
Cell cycle: G1/S checkpoint	1/28	0.490802	0.602284	1.52023	1.08197	GSK3B
Dual incision reaction in TC-NER	1/28	0.490802	0.602284	1.52023	1.08197	ERCC6
G-protein activation	1/28	0.490802	0.602284	1.52023	1.08197	GNB1
Multi-step regulation of transcription by PITX2	1/28	0.490802	0.602284	1.52023	1.08197	GSK3B
Recycling pathway of cell adhesion molecule L1	1/28	0.490802	0.602284	1.52023	1.08197	RDX
TGF-beta receptor activation of SMADs	1/28	0.490802	0.602284	1.52023	1.08197	SMURF1
Hedgehog signaling pathway	2/70	0.499006	0.609342	1.20725	0.839203	GSK3B;GAS1
NCAM signaling for neurite out-growth	2/70	0.499006	0.609342	1.20725	0.839203	MAP2K1;GFRA1
S phase	3/112	0.500343	0.609342	1.12972	0.782289	PSMD9;WEE1;PSME4
Amine compound SLC transporters	1/29	0.502938	0.609342	1.46586	1.00747	SLC44A1
Homologous recombination	1/29	0.502938	0.609342	1.46586	1.00747	RAD51B
Inhibition of insulin secretion by adrenaline/noradrenaline	1/29	0.502938	0.609342	1.46586	1.00747	GNB1
Pentose and glucuronate interconversions	1/29	0.502938	0.609342	1.46586	1.00747	UGP2
Phototransduction	1/29	0.502938	0.609342	1.46586	1.00747	GNB1
Thyroid cancer	1/29	0.502938	0.609342	1.46586	1.00747	MAP2K1
Bacterial invasion of epithelial cells	2/71	0.506545	0.612848	1.18969	0.809159	PIK3CA;PIK3R1
Apoptosis intrinsic pathway	1/30	0.514785	0.615878	1.41525	0.939731	BCL2L1
Biosynthesis of the N-glycan precursor (dolichol lipid-linked oligosaccharide, LLO) and transfer to a nascent protein	1/30	0.514785	0.615878	1.41525	0.939731	PGM3
Glutamate binding and activation of AMPA receptors and synaptic plasticity	1/30	0.514785	0.615878	1.41525	0.939731	PRKCA
Interferon-beta enhancer pathway	1/30	0.514785	0.615878	1.41525	0.939731	KAT2B
Nuclear events mediated by MAP kinases	1/30	0.514785	0.615878	1.41525	0.939731	DUSP6
Tight junction interactions	1/30	0.514785	0.615878	1.41525	0.939731	PARD3
Tumor necrosis factor (TNF) pathway	1/30	0.514785	0.615878	1.41525	0.939731	CFLAR
p38-alpha and p38-beta regulation	1/30	0.514785	0.615878	1.41525	0.939731	DUSP16
Fas signaling pathway	3/115	0.518053	0.618926	1.09929	0.722978	PIK3CA;PIK3R1;CFLAR
Myc repressed pathway	2/73	0.521399	0.622058	1.15606	0.752872	CFLAR;ZFP36L1
Toll receptor cascades	4/159	0.525847	0.622776	1.05899	0.680664	MAP2K1;PPARA;DUSP6;HSP90B1
Amino acid transport across the plasma membrane	1/31	0.52635	0.622776	1.368	0.877966	SLC16A10
Gluconeogenesis	1/31	0.52635	0.622776	1.368	0.877966	PFKFB1
Inwardly rectifying potassium channels	1/31	0.52635	0.622776	1.368	0.877966	GNB1
Signal amplification	1/31	0.52635	0.622776	1.368	0.877966	GNB1
Transport of vitamins, nucleosides, and related molecules	1/31	0.52635	0.622776	1.368	0.877966	SLC29A1
E2F transcription factor network	2/74	0.528713	0.622996	1.13994	0.726498	KAT2B;E2F3
Integrins in angiogenesis	2/74	0.528713	0.622996	1.13994	0.726498	PIK3CA;PIK3R1
RANKL regulation of apoptosis and immune response	2/74	0.528713	0.622996	1.13994	0.726498	CDC27;TXNIP
Tricarboxylic acid (TCA) cycle and respiratory electron transport	3/117	0.529671	0.62327	1.07989	0.686272	IDH1;DLAT;PDK1
Arrhythmogenic right ventricular cardiomyopathy (ARVC)	2/75	0.535951	0.628345	1.12427	0.701222	PKP2;DSC2
Glycolysis and gluconeogenesis	2/75	0.535951	0.628345	1.12427	0.701222	ACSS2;DLAT
Pancreatic beta-cell development regulation	1/32	0.537641	0.628345	1.3238	0.821505	FOXO1
Sphingolipid de novo biosynthesis	1/32	0.537641	0.628345	1.3238	0.821505	ACER3
Syndecan 4 pathway	1/32	0.537641	0.628345	1.3238	0.821505	PRKCA
Developmental biology	10/420	0.544381	0.635357	1.00042	0.608361	GSK3B;MAP2K1;MED13;ABLIM3;CHD9;RDX;GFRA1;PPARA;EPHB2;FOXO1
Glucagon signaling in metabolic regulation	1/33	0.548663	0.638619	1.28237	0.769769	GNB1
Glucagon-type ligand receptors	1/33	0.548663	0.638619	1.28237	0.769769	GNB1
Lysosome	3/121	0.552428	0.642132	1.04307	0.618992	MFSD8;NPC1;LIPA
Cysteine and methionine metabolism	1/34	0.559422	0.646761	1.24344	0.722256	CDO1
HIF-2-alpha transcription factor network	1/34	0.559422	0.646761	1.24344	0.722256	EPAS1
Induction of apoptosis through DR3 and DR4/5 death receptors	1/34	0.559422	0.646761	1.24344	0.722256	CFLAR
Monoamine transport	1/34	0.559422	0.646761	1.24344	0.722256	SPECC1L
Antigen processing: cross presentation	2/79	0.564131	0.650454	1.06565	0.610051	PSMD9;PSME4
p73 transcription factor network	2/79	0.564131	0.650454	1.06565	0.610051	RNF43;WWOX
p75 neurotrophin receptor-mediated signaling	3/124	0.569062	0.652755	1.01705	0.573381	AKAP13;PIK3CA;PIK3R1
Basal transcription factors	1/35	0.569926	0.652755	1.20681	0.678529	GTF2I
MEF2D role in T cell apoptosis	1/35	0.569926	0.652755	1.20681	0.678529	PRKCA
Prion diseases	1/35	0.569926	0.652755	1.20681	0.678529	MAP2K1
Signal transduction by L1	1/35	0.569926	0.652755	1.20681	0.678529	MAP2K1
Apoptosis modulation and signaling	2/80	0.570981	0.653093	1.05193	0.589502	CFLAR;BCL2L1
Influenza viral RNA transcription and replication	3/125	0.574521	0.655396	1.00866	0.559021	SMG1;EIF4G1;SMG6
Interleukin-1 signaling pathway	3/125	0.574521	0.655396	1.00866	0.559021	MAP2K1;PIK3CA;PIK3R1
T cell receptor regulation of apoptosis	14/603	0.576085	0.656309	0.974173	0.537257	FDPS;EPAS1;TFPI2;PDE3B;DHCR24;CFLAR;IQGAP2;FOXO1;HSP90B1;CLIP1;TDP2;TMBIM6;TXNDC5;HTATIP2
MAP kinase signaling pathway	2/81	0.577753	0.657338	1.03856	0.569764	MAP2K1;MAP2K5
SMAD2/3 nuclear pathway	2/82	0.584447	0.664073	1.02553	0.550801	KAT2B;FOXO1
ALK in cardiac myocytes	1/37	0.590189	0.668829	1.13965	0.600951	GSK3B
Latent infection of Homo sapiens with Mycobacterium tuberculosis	1/37	0.590189	0.668829	1.13965	0.600951	DLAT
Cell junction organization	2/84	0.597598	0.675447	1.00041	0.51505	PARD3;LIMS2
Cyclin D-associated events in G1	1/38	0.599961	0.675447	1.10879	0.566472	E2F3
RAC1 activity regulation	1/38	0.599961	0.675447	1.10879	0.566472	DOCK6
Striated muscle contraction	1/38	0.599961	0.675447	1.10879	0.566472	MYOM1
p38 alpha/beta MAPK downstream pathway	1/38	0.599961	0.675447	1.10879	0.566472	ATF6
FAS pathway and stress induction of heat shock protein regulation	1/39	0.6095	0.683499	1.07956	0.534507	CFLAR
FRS2-mediated cascade	1/39	0.6095	0.683499	1.07956	0.534507	MAP2K1
Vitamin A and carotenoid metabolism	1/39	0.6095	0.683499	1.07956	0.534507	RBP4
Calcium signaling pathway	4/178	0.615036	0.688808	0.942431	0.458092	ADRB3;ITPR1;PRKCA;PLCB1
Tight junction	3/133	0.61661	0.688914	0.946203	0.457506	PRKCE;PARD3;PRKCA
Mitotic G2-G2/M phases	2/87	0.616734	0.688914	0.964954	0.466379	WEE1;E2F3
HIF-1 degradation in normoxia	2/88	0.622956	0.69496	0.953685	0.451359	PSMD9;PSME4
Insulin biosynthesis and processing	1/41	0.627902	0.698663	1.02547	0.477226	SEC11A
Transcriptional activity of SMAD2/SMAD3-SMAD4 heterotrimer	1/41	0.627902	0.698663	1.02547	0.477226	TRIM33
Neuroactive ligand-receptor interaction	6/272	0.631176	0.701398	0.924236	0.425306	GHR;THRB;ADRB3;CHRNA4;PARD3;LEPR
Amine ligand-binding G-protein coupled receptors	1/42	0.636776	0.704885	1.00041	0.451522	ADRB3
Netrin-1 signaling	1/42	0.636776	0.704885	1.00041	0.451522	ABLIM3
TWEAK signaling pathway	1/42	0.636776	0.704885	1.00041	0.451522	GSK3B
TGF-beta signaling pathway	4/185	0.645146	0.712638	0.905656	0.396929	MAP2K1;SMURF1;PIK3R1;PDK1
G2/M checkpoints	1/43	0.645439	0.712638	0.976541	0.427554	WEE1
Extracellular matrix organization	2/93	0.652896	0.719202	0.901053	0.384153	COL27A1;P4HB
HNF3A pathway	1/44	0.653896	0.719202	0.953782	0.405174	NFIA
NCAM1 interactions	1/44	0.653896	0.719202	0.953782	0.405174	GFRA1
Cell surface interactions at the vascular wall	2/94	0.658651	0.723506	0.891213	0.372136	PIK3CA;PIK3R1
Toll-like receptor signaling pathway regulation	3/142	0.660489	0.724597	0.884527	0.36688	MAP2K1;PIK3CA;PIK3R1
RNA polymerase III transcription	1/45	0.662151	0.725495	0.932057	0.384251	NFIA
Transport of inorganic cations/anions and amino acids/oligopeptides	2/95	0.66433	0.726955	0.881584	0.360547	SLC16A10;SLC17A8
Transmission across chemical synapses	4/190	0.665682	0.727507	0.881083	0.358551	CHRNA4;GNB1;PRKCA;PLCB1
Transport of glucose and other sugars, bile salts and organic acids, metal ions and amine compounds	2/96	0.669933	0.730597	0.872161	0.349368	SLC47A1;SLC44A1
Polo-like kinase 1 (PLK1) pathway	1/46	0.67021	0.730597	0.911298	0.364669	WEE1
Mitochondrial pathway of apoptosis: BH3-only Bcl-2 family	2/97	0.67546	0.735387	0.862936	0.338583	PRKCE;PRKCA
LKB1 signaling events	1/47	0.678077	0.73637	0.891442	0.34632	GSK3B
Regulation of transcription by NOTCH1 intracellular domain	1/47	0.678077	0.73637	0.891442	0.34632	KAT2B
HES/HEY pathway	1/48	0.685757	0.742831	0.87243	0.329109	GHR
Post-translational regulation of adherens junction stability and disassembly	1/48	0.685757	0.742831	0.87243	0.329109	GFRA1
Ceramide signaling pathway	1/49	0.693254	0.749063	0.854211	0.312948	MAP2K1
Deadenylation-dependent mRNA decay	1/49	0.693254	0.749063	0.854211	0.312948	EIF4G1
RNA polymerase II transcription	2/101	0.696818	0.751025	0.827899	0.299063	SRSF4;SRSF5
TNF-alpha signaling pathway	2/101	0.696818	0.751025	0.827899	0.299063	CFLAR;BCL2L1
HIV infection	4/200	0.704274	0.757783	0.835697	0.292986	RANBP2;PSMD9;PSME4;NUP54
Integrated breast cancer pathway	3/152	0.704853	0.757783	0.824737	0.288465	WEE1;NF1;FOXO1
Type I interferon (interferon-alpha/beta) pathway	1/51	0.707717	0.759911	0.819958	0.283469	PTPRD
Taste transduction	1/52	0.714691	0.766441	0.803839	0.270014	GNB1
GABA A and B receptor activation	1/53	0.721499	0.772777	0.78834	0.257334	GNB1
Arginine and proline metabolism	1/54	0.728145	0.778924	0.773426	0.245374	P4HA1
Basal cell carcinoma	1/55	0.734632	0.783912	0.759064	0.234084	GSK3B
Meiotic synapsis	1/55	0.734632	0.783912	0.759064	0.234084	STAG1
Leptin influence on immune response	2/110	0.740629	0.78871	0.758556	0.22776	AOX1;ACAT1
Steroid hormone biosynthesis	1/56	0.740965	0.78871	0.745225	0.223419	CYP7A1
Activation of mRNA upon binding of the cap-binding complex and eIFs, and subsequent binding to 43S	1/57	0.747148	0.793325	0.73188	0.213337	EIF4G1
Pathogenic Escherichia coli infection	1/57	0.747148	0.793325	0.73188	0.213337	PRKCA
Arachidonic acid metabolism	1/58	0.753183	0.796778	0.719003	0.203799	EPHX2
HIV-1 Nef as negative effector of Fas and TNF	1/58	0.753183	0.796778	0.719003	0.203799	CFLAR
Nucleotide excision repair	1/58	0.753183	0.796778	0.719003	0.203799	ERCC6
Caspase cascade in apoptosis	1/59	0.759074	0.802023	0.70657	0.19477	BCL2L1
Licensing factor removal from origins	1/61	0.770439	0.813031	0.682947	0.178109	PSMD9
HIV life cycle	2/118	0.774922	0.815758	0.705951	0.180012	RANBP2;NUP54
p53 activity regulation	2/118	0.774922	0.815758	0.705951	0.180012	GSK3B;KAT2B
Shigellosis	1/62	0.775919	0.815807	0.671717	0.170419	DIAPH1
Signaling by NOTCH	2/119	0.778919	0.81796	0.699881	0.174864	KAT2B;E2F3
Signal transduction	21/1020	0.783901	0.822187	0.855856	0.208377	GSK3B;MAP2K1;KIDINS220;CAB39L;MAPKAP1;FAM13A;ITPR1;ARHGAP5;DUSP6;FOXO1;GHR;KAT2B;AKAP13;ARHGAP32;ADRB3;DLC1;NEDD4;GNB1;E2F3;MAP2K5;EIF4G1
Axon guidance	6/325	0.788831	0.826349	0.768559	0.182304	GSK3B;MAP2K1;ABLIM3;RDX;GFRA1;EPHB2
HIF-1 transcriptional activity in hypoxia	1/66	0.796565	0.831409	0.630251	0.143348	RORA
Retinoblastoma protein regulation	1/66	0.796565	0.831409	0.630251	0.143348	E2F3
Semaphorin interactions	1/66	0.796565	0.831409	0.630251	0.143348	GSK3B
Telomerase regulation	1/67	0.801423	0.835464	0.62067	0.137395	SMG6
Spliceosome	2/127	0.808709	0.842037	0.654819	0.139029	SRSF4;SRSF5
Complement and coagulation cascades	1/70	0.815313	0.847886	0.593593	0.121202	APOA2
Viral myocarditis	1/71	0.819724	0.851442	0.585083	0.116308	EIF4G1
Sphingolipid metabolism	1/72	0.824029	0.854881	0.576812	0.111642	ACER3
Cap-dependent translation initiation	1/73	0.828233	0.857139	0.568772	0.107192	EIF4G1
Signaling by NOTCH1	1/73	0.828233	0.857139	0.568772	0.107192	KAT2B
Protein metabolism	8/442	0.8292	0.857139	0.7519	0.140827	SEC24A;SAR1B;PGM3;PREB;SEC24D;SEC11A;UGGT1;EIF4G1
Adherens junction cell adhesion	1/74	0.832336	0.859346	0.560952	0.102946	PARD3
p53 signaling pathway	2/139	0.846705	0.873133	0.597093	0.0993581	E2F3;BCL2L1
Influenza infection	2/142	0.855068	0.8807	0.584207	0.0914716	RANBP2;NUP54
Regular glucocorticoid receptor pathway	1/82	0.861827	0.886598	0.505341	0.0751445	GSK3B
Meiosis	1/83	0.865129	0.887868	0.499153	0.0723155	STAG1
Response to elevated platelet cytosolic calcium	1/83	0.865129	0.887868	0.499153	0.0723155	PRKCA
C-Myb transcription factor network	1/85	0.871499	0.891211	0.487218	0.0670124	SND1
NOD signaling pathway	1/85	0.871499	0.891211	0.487218	0.0670124	HSP90B1
TGF-beta regulation of skeletal system development	1/85	0.871499	0.891211	0.487218	0.0670124	SMURF1
Non-class A, B, C GPCRs	1/86	0.87457	0.893289	0.481461	0.0645268	SPECC1L
Translation	2/151	0.877721	0.895442	0.548665	0.0715606	SEC11A;EIF4G1
Innate immune system	5/319	0.879508	0.896201	0.649452	0.0833845	MAP2K1;TXNIP;DUSP6;HSP90B1;BCL2L1
Thymic stromal lymphopoietin (TSLP) pathway	1/90	0.88614	0.901889	0.459728	0.055572	SLC44A1
Neural crest differentiation	1/91	0.888862	0.903589	0.454596	0.0535574	GSK3B
Class B GPCRs (secretin family receptors)	1/95	0.899116	0.912932	0.435162	0.0462764	GNB1
Neuronal system	4/283	0.907635	0.92021	0.584564	0.0566517	CHRNA4;GNB1;PRKCA;PLCB1
Potassium channels	1/99	0.908426	0.92021	0.417315	0.0400796	GNB1
Pyrimidine metabolism	1/100	0.910616	0.921342	0.413078	0.038678	NT5C2
Chromosome maintenance	1/103	0.916878	0.926587	0.400867	0.0347874	STAG1
DNA repair	1/105	0.920808	0.929464	0.393117	0.0324337	ERCC6
Huntington's disease	2/184	0.935615	0.943302	0.448417	0.0298427	ITPR1;PLCB1
Class A GPCRs (rhodopsin-like)	3/253	0.94218	0.948808	0.488981	0.029123	SUCNR1;ADRB3;SPECC1L
Phagosome	1/154	0.97586	0.981573	0.266543	0.00651336	COLEC12
Cytokine-cytokine receptor interaction	2/265	0.987779	0.9924	0.309012	0.00379963	GHR;LEPR
G alpha (i) signaling events	1/199	0.991912	0.995388	0.205486	0.00166876	GNB1
Signaling by GPCR	12/977	0.99703	0.999357	0.497383	0.00147951	AKAP13;MAP2K1;PIK3CA;ADRB3;PRKCE;GNB1;PDE3B;ITPR1;PRKCA;PIK3R1;PLCB1;PDE8A
GPCR ligand binding	2/410	0.999477	0.99997	0.197692	0.000103352	ADRB3;GNB1
Olfactory transduction	1/432	0.99997	0.99997	0.0932617	2.82624e-06	GNB1

## Sheet: B- Assoc. PWs
Figure 2F
MODULE B: Associated Pathways (B- Assoc. PWs)
Term	Overlap	P-value	Adjusted P-value	Odds Ratio	Combined Score	Genes
Lipid and lipoprotein metabolism	77/489	3.63007e-11	4.25082e-08	2.5142	60.4393	SLC27A1;SLC44A3;ALAS1;GAL3ST1;ECI1;HEXA;PIK3CB;GBA2;LIPE;SCP2;ACADL;SPTLC2;HMGCS2;ACADM;CD36;HADH;NCOA1;ABCC3;ARSA;ACOT8;PLA2G12A;CPT1A;CERS6;ACSL1;NCOA6;ELOVL3;CYP7B1;GPCPD1;SUMF1;HADHB;NCOR1;SLC25A17;TBL1XR1;ACOX1;GPD2;GPD1;PLBD1;PLIN2;PPARG;TRIB3;ANGPTL4;SLC27A2;MGLL;MTMR1;SGMS1;ABCB4;PEX11A;HSD17B4;LPL;HSD17B12;PLA2G6;AGPAT2;MTM1;HMGCL;RXRA;TGS1;PSAP;KDSR;SLC25A20;ARSB;DECR1;ABCA1;CTSA;WWTR1;…
Fatty acid, triacylglycerol, and ketone body metabolism	38/173	3.41626e-10	2.00022e-07	3.73647	81.4449	SLC27A1;ALAS1;ECI1;ABCB4;PEX11A;HSD17B12;AGPAT2;HMGCL;RXRA;ACADL;TGS1;ACADM;CD36;HMGCS2;SLC25A20;HADH;DECR1;ABCA1;NCOA1;WWTR1;CPT1A;ACSL1;NCOA6;NFYB;ELOVL3;G0S2;HADHB;FABP1;CDK8;NCOR1;TBL1XR1;ACOX1;GPD2;GPD1;TRIB3;PLIN2;PPARG;ANGPTL4
Fatty acid beta oxidation	14/34	2.97851e-08	1.16261e-05	9.19115	159.276	CPT1A;CHKB;ACSL1;ECI1;LPL;HADHB;LIPE;ACADL;GPD2;ACADM;SLC25A20;HADH;CRAT;DECR1
Lipid metabolism regulation by peroxisome proliferator-activated receptor alpha (PPAR-alpha)	26/112	6.26786e-08	1.79325e-05	3.98936	66.1645	SLC27A1;ALAS1;ABCB4;PEX11A;RXRA;TGS1;ACADM;CD36;HMGCS2;ABCA1;NCOA1;WWTR1;CPT1A;ACSL1;NCOA6;NFYB;G0S2;FABP1;CDK8;NCOR1;TBL1XR1;ACOX1;TRIB3;PLIN2;PPARG;ANGPTL4
Peroxisome	21/78	7.65692e-08	1.79325e-05	4.85184	79.4977	GSTK1;ABCD2;ACOT8;PEX19;ACSL1;PEX11A;ECI2;IDH2;HSD17B4;PEX1;SOD1;HMGCL;SLC25A17;SCP2;ACOX1;PEX3;EHHADH;PRDX1;DECR2;SLC27A2;CRAT
Mitochondrial fatty acid beta-oxidation	11/23	1.42462e-07	2.78039e-05	12.0157	189.418	HADHB;CPT1A;ACADL;SCP2;ACSL1;ECI1;EHHADH;ACADM;SLC25A20;HADH;DECR1
PPAR signaling pathway	18/69	1.07043e-06	0.000179067	4.63959	63.7825	SLC27A1;CPT1A;ACSL1;AQP7;LPL;SORBS1;FABP1;RXRA;ACADL;SCP2;ACOX1;EHHADH;PPARG;ACADM;CD36;HMGCS2;ANGPTL4;SLC27A2
mRNA stability regulation by proteins that bind AU-rich elements	20/86	1.97565e-06	0.000289186	3.98591	52.3534	PSMD11;ANP32A;PSMD14;HSPB1;PSMA5;PSMA6;XPO1;PSMC6;PSMD4;PSMA1;PSMB2;UBB;PSMD5;PSMD2;PSMC1;PSMD3;PSMB1;PSMD1;PSMF1;TNPO1
Destabilization of mRNA by AUF1 (hnRNP D0)	17/66	2.56738e-06	0.000304256	4.55794	58.6726	PSMD11;PSMD14;HSPB1;PSMA5;PSMA6;PSMC6;PSMD4;PSMA1;PSMB2;UBB;PSMD5;PSMD2;PSMC1;PSMD3;PSMB1;PSMD1;PSMF1
Degradation of beta-catenin by the destruction complex	18/73	2.59825e-06	0.000304256	4.30123	55.3167	PSMD11;PSMD14;PSMA5;PPP2CA;PSMA6;PSMC6;PPP2R1B;PSMD4;PSMA1;PSMB2;UBB;PSMD5;PSMD2;PSMC1;PSMD3;PSMB1;PSMD1;PSMF1
Licensing factor removal from origins	16/61	3.89415e-06	0.000390549	4.66884	58.1552	PSMD11;PSMD14;PSMA5;ORC5;PSMA6;PSMC6;PSMD4;PSMA1;PSMB2;PSMD5;PSMD2;PSMC1;PSMD3;PSMB1;PSMD1;PSMF1
Activation of NF-kappaB in B cells	17/68	4.00221e-06	0.000390549	4.37872	54.4217	PSMD11;CHUK;PSMD14;PSMA5;PSMA6;PSMC6;PSMD4;PSMA1;PSMB2;UBB;PSMD5;PSMD2;PSMC1;PSMD3;PSMB1;PSMD1;PSMF1
Ubiquitin-mediated degradation of phosphorylated Cdc25A	16/64	7.65053e-06	0.000689136	4.37633	51.5564	PSMD11;PSMD14;PSMA5;PSMA6;PSMC6;PSMD4;PSMA1;PSMB2;UBB;PSMD5;PSMD2;PSMC1;PSMD3;PSMB1;PSMD1;PSMF1
Autodegradation of Cdh1 by Cdh1-APC/C	15/58	9.37803e-06	0.000784405	4.57787	52.9987	PSMD11;PSMD14;PSMA5;PSMA6;PSMC6;PSMD4;PSMA1;PSMB2;PSMD5;PSMD2;PSMC1;PSMD3;PSMB1;PSMD1;PSMF1
Mitochondrial beta-oxidation of unsaturated fatty acids	5/6	1.03689e-05	0.000809463	65.3024	749.456	HADHB;ACADL;ECI1;ACADM;DECR1
Proteasome complex	9/24	2.28627e-05	0.00167326	7.85247	83.9115	PSMA5;PSMA6;PSMD11;PSMD14;PSMA1;PSMB2;PSMD4;PSMB1;PSMD3
Fatty acid metabolism	12/42	2.45786e-05	0.00169303	5.24184	55.6349	ALDH3A2;HADHB;CPT1A;ACADL;ALDH2;ACSL1;ACOX1;ECI1;EHHADH;ECI2;ACADM;HADH
Antigen processing: cross presentation	17/79	3.36558e-05	0.0021895	3.59971	37.0746	PSMD11;PSMD14;PSMA5;PSMA6;PSMC6;PSMD4;PSMA1;PSMB2;UBB;PSMD5;PSMD2;PSMC1;PSMD3;PSMB1;PSMD1;CD36;PSMF1
Cyclin A-Cdk2-associated events at S phase entry	16/72	3.74657e-05	0.00228925	3.74952	38.2154	PSMD11;PSMD14;PSMA5;PSMA6;PSMC6;PSMD4;PSMA1;PSMB2;UBB;PSMD5;PSMD2;PSMC1;PSMD3;PSMB1;PSMD1;PSMF1
Valine, leucine and isoleucine degradation	12/44	4.10266e-05	0.00228925	4.91369	49.6346	BCKDHA;ALDH3A2;HADHB;HMGCL;ALDH2;EHHADH;BCKDHB;ACADM;HMGCS2;HADH;HSD17B10;HIBCH
DNA replication pre-Initiation	18/88	4.1054e-05	0.00228925	3.3768	34.1078	PSMD11;PSMD14;PSMA5;ORC5;PSMA6;PSMC6;PSMD4;PSMA1;PSMB2;UBB;PSMD5;PSMD2;PSMC1;PSMD3;ORC2;PSMB1;PSMD1;PSMF1
Downstream signaling events Of B cell receptor (BCR)	19/98	5.5251e-05	0.00294086	3.15904	30.97	PSMD11;PSMD14;CHUK;MTOR;PSMA5;PSMA6;PSMC6;PSMD4;UBB;PSMA1;PSMB2;PSMD5;PSMD2;PSMC1;PSMD3;PSMB1;PSMD1;TRIB3;PSMF1
Apoptosis regulation	16/78	0.0001043	0.00531025	3.38557	31.0397	PSMD11;PSMD14;PSMA5;PSMA6;PSMC6;PSMD4;PSMA1;PSMB2;UBB;PSMD5;PSMD2;PSMC1;PSMD3;PSMB1;PSMD1;PSMF1
Proteasome degradation	14/63	0.000112983	0.00551261	3.74563	34.0413	PSMD11;PSMA5;PSMA6;PSMC6;PSMD4;PSMA1;PSMB2;UBB;PSMD5;PSMD2;PSMC1;PSMD3;PSMB1;PSMD1
Amino acid metabolism	29/195	0.00013181	0.006174	2.3002	20.5503	OAT;PSMD11;PSMD14;CSAD;HSD17B10;PSMD4;PSMB2;PSMD5;PSMD2;PSMD3;PSMB1;PSMD1;SLC25A21;PSMF1;PRODH;GLUL;HIBCH;BCKDHA;AGXT2;DIO1;BCKDHB;INHBE;PSMA5;POMC;PSMA6;PSMC6;PSMA1;PSMC1;SLC25A10
HIF-1 degradation in normoxia	17/88	0.000140197	0.00631426	3.14188	27.8762	PSMD11;PSMD14;PRKCZ;MAPK15;PSMA5;PSMA6;PSMC6;PSMD4;PSMA1;PSMB2;PSMD5;PSMD2;PSMC1;PSMD3;PSMB1;PSMD1;PSMF1
APC/C-mediated degradation of cell cycle proteins	16/82	0.000193188	0.00837863	3.17969	27.1922	PSMD11;PSMD14;PSMA5;PSMA6;PSMC6;PSMD4;PSMA1;PSMB2;UBB;PSMD5;PSMD2;PSMC1;PSMD3;PSMB1;PSMD1;PSMF1
Metabolism	152/1615	0.000211159	0.00883096	1.39424	11.7994	PGAP1;DGKD;CMAS;PANK3;ACSM3;PANK1;ECI1;ACSM1;CPOX;ACSM5;GBA2;CNDP1;LIPE;SCP2;ANPEP;PDK4;HADH;GLUL;ARSA;ACOT8;CPT1A;ALG9;ACSL1;DIO1;TALDO1;CMBL;PHKA2;NUP93;ALDH3A2;GPD2;GPD1;CYP2E1;DGKH;ABCG2;MTMR1;PFKFB3;ABCB4;PEX11A;MGST1;LPL;PLA2G6;LIAS;MTM1;FUT8;LDHA;MAN2A2;HLCS;UAP1L1;ATP6V1H;ST3GAL6;KDSR;PLCG1;PRODH;ARSB;DECR1;ABCA1;CTSA;PDHA1;CHKB;AGXT2;POLR3GL;ADHFE1;IDH2;PHKB;SYNJ2;PAFAH2;INHBE;CS;ACER2;E…
Cell cycle checkpoints	20/117	0.000219507	0.00886356	2.70752	22.8085	PSMD11;PSMD14;ORC5;PSMA5;PSMA6;PSMC6;PSMD4;UBB;PSMA1;PSMB2;PSMD5;PSMD2;PSMC1;PSMD3;ORC2;PSMB1;PSMD1;RAD1;PSMF1;ATR
Peroxisomal lipid metabolism	7/20	0.000314289	0.0119076	7.03792	56.7622	ACOT8;SLC25A17;SCP2;ACOX1;HSD17B4;CRAT;SLC27A2
Phospholipid metabolism	29/205	0.000315232	0.0119076	2.16833	17.4815	MTMR1;SLC44A3;GAL3ST1;SGMS1;HEXA;PIK3CB;PLA2G6;GBA2;AGPAT2;MTM1;SPTLC2;PSAP;KDSR;ARSB;CTSA;ARSA;PLA2G12A;CHKB;CERS6;SYNJ2;GPCPD1;SUMF1;ACER2;HADHB;VAPA;GPD1;PLBD1;CHPT1;MGLL
Beta-oxidation of very long chain fatty acids	4/6	0.000344435	0.0126042	26.1012	208.121	ACOT8;ACOX1;HSD17B4;CRAT
Bile acid and bile salt metabolism	8/27	0.000428623	0.0147623	5.50543	42.6943	ABCC3;HSD3B7;ACOT8;SCP2;SLC10A1;HSD17B4;CYP7B1;SLC27A2
RORA activates circadian expression	8/27	0.000428623	0.0147623	5.50543	42.6943	NCOA1;CPT1A;RXRA;NCOR1;NCOA6;TBL1XR1;TGS1;ELOVL3
Adipogenesis	21/133	0.00047372	0.0158493	2.4619	18.8456	MEF2A;CFD;STAT5A;NCOA1;STAT5B;WWTR1;CEBPB;CEBPD;IRS1;LPL;LIFR;AHR;PRLR;AGPAT2;LIPE;KLF6;NCOR1;RXRA;TRIB3;PLIN2;PPARG
Sphingolipid metabolism	14/72	0.000494266	0.0160774	3.16287	24.0772	CTSA;ARSA;GAL3ST1;CERS6;SGMS1;HEXA;GBA2;SUMF1;ACER2;SPTLC2;VAPA;PSAP;KDSR;ARSB
Mechanism of gene regulation by peroxisome proliferators via PPAR-alpha	12/57	0.000580429	0.0176929	3.49173	26.0195	NCOA1;STAT5A;FABP1;STAT5B;CPT1A;NCOR1;RXRA;CITED2;ACOX1;EHHADH;HSD17B4;LPL
Mitotic G1-G1/S phases	21/135	0.000580461	0.0176929	2.41845	18.0215	PSMD11;PSMD14;ORC5;PSMA5;PPP2CA;PSMA6;CDK6;PSMC6;PPP2R1B;PSMD4;UBB;PSMA1;PSMB2;PSMD5;PSMD2;PSMC1;PSMD3;ORC2;PSMB1;PSMD1;PSMF1
Alpha-linolenic (omega3) and linoleic (omega6) acid metabolism	5/11	0.000589261	0.0176929	10.8808	80.9166	ACOT8;SCP2;ACOX1;ACSL1;HSD17B4
HIV factor interactions with host	20/128	0.000732312	0.0214384	2.43031	17.5451	PSMD11;PSMD14;NUP93;PSMA5;PSMA6;XPO1;PSMC6;PSMD4;UBB;PSMA1;PSMB2;PSMD5;PSMD2;PSMC1;PSMD3;TPR;PSMB1;PSMD1;ATP6V1H;PSMF1
Butanoate metabolism	8/30	0.000932687	0.0257296	4.75392	33.1702	HMGCL;PDHA1;ACSM3;ACSM1;EHHADH;ACSM5;HMGCS2;HADH
Signaling by FGFR1 mutants	8/30	0.000932687	0.0257296	4.75392	33.1702	STAT5A;STAT5B;CUX1;FGF9;CNTRL;TRIM24;PLCG1;FGF1
S phase	18/112	0.00094481	0.0257296	2.51138	17.4906	PSMD11;PSMD14;ORC5;PSMA5;PSMA6;PSMC6;PSMD4;UBB;PSMA1;PSMB2;PSMD5;PSMD2;PSMC1;PSMD3;ORC2;PSMB1;PSMD1;PSMF1
Signaling by the B cell receptor (BCR)	22/151	0.00107177	0.0285237	2.23878	15.3098	PSMD11;PSMD14;CHUK;CBLB;MTOR;PSMA5;PSMA6;PSMC6;PSMD4;UBB;PSMA1;PSMB2;PSMD5;PSMD2;PSMC1;PSMD3;PSMB1;PSMD1;TRIB3;PLCG1;PSMF1;PIK3AP1
Beta-oxidation of pristanoyl-CoA	4/8	0.00143065	0.0356444	13.0492	85.4674	ACOT8;SCP2;HSD17B4;CRAT
Mitochondrial beta-oxidation of saturated fatty acids	4/8	0.00143065	0.0356444	13.0492	85.4674	HADHB;ACADL;ACADM;HADH
Organic cation transport	4/8	0.00143065	0.0356444	13.0492	85.4674	SLC22A3;SLC22A15;SLC22A5;SLC22A1
Signaling by FGFR1 fusion mutants	6/19	0.00157668	0.0384644	6.02826	38.8969	STAT5A;STAT5B;CUX1;CNTRL;TRIM24;PLCG1
Porphyrin metabolism	5/14	0.00213101	0.0509268	7.2527	44.6125	ALAD;ALAS1;UGT1A1;CPOX;BLVRB
HIF-1 transcriptional activity in hypoxia	12/66	0.00223141	0.0514829	2.90836	17.7559	IGFBP1;NCOA1;LDHA;NT5E;EGLN3;PFKFB3;CITED2;BNIP3;PLIN2;HK2;PGM1;ABCG2
Nuclear receptors in lipid metabolism and toxicity	8/34	0.00224221	0.0514829	4.02168	24.5334	ABCA1;ABCC3;ABCD2;ABCB4;NR1I3;CYP1A2;PPARG;CYP2E1
PPAR-gamma coactivator role in obesity and thermogenesis	4/9	0.00243005	0.0547228	10.4388	62.8399	NCOA1;RXRA;LPL;PPARG
Transcriptional regulation of white adipocyte differentiation	13/77	0.00296069	0.0652775	2.65887	15.4808	NCOA1;CEBPB;CEBPD;NCOA6;LPL;CDK8;NCOR1;RXRA;TBL1XR1;TGS1;PPARG;CD36;ANGPTL4
Bile acid and bile salt biosynthesis via 7-alpha-hydroxycholesterol	5/15	0.00301024	0.0652775	6.52707	37.8945	HSD3B7;ACOT8;SCP2;HSD17B4;SLC27A2
Abacavir transmembrane transport	3/5	0.00324895	0.066746	19.5621	112.08	SLC22A3;SLC22A1;ABCG2
Beta-oxidation of lauroyl-CoA to decanoyl-CoA	3/5	0.00324895	0.066746	19.5621	112.08	HADHB;ACADL;HADH
Beta-oxidation of myristoyl-CoA to lauroyl-CoA	3/5	0.00324895	0.066746	19.5621	112.08	HADHB;ACADL;ACADM
Beta-alanine metabolism	6/22	0.00360468	0.0715437	4.89717	27.5491	ALDH3A2;ALDH2;EHHADH;ACADM;CNDP1;HIBCH
CCR3 signaling in eosinophils	6/22	0.00360468	0.0715437	4.89717	27.5491	ROCK2;GNAQ;LIMK1;GNAS;PTK2;DECR1
Apoptosis	29/242	0.00423737	0.0826994	1.78807	9.76966	PSMD11;PSMD14;ENDOD1;PIK3CB;CASP8;PSMD4;AIFM1;PSMB2;UBB;PSMD5;IRAK2;PSMD2;PSMD3;PSMB1;PSMD1;CHP1;PSMF1;CAPN1;NTRK1;CRADD;CHUK;PTK2;PSMA5;PSMA6;PSMC6;PSMA1;TRAF3;PSMC1;TJP2
Glycosphingolipid metabolism	8/38	0.0046857	0.08995	3.48471	18.6893	CTSA;ARSA;GAL3ST1;HEXA;PSAP;GBA2;ARSB;SUMF1
Validated nuclear estrogen receptor alpha network	11/64	0.00524304	0.0990258	2.71453	14.2536	NCOA1;STAT5A;CALCOCO1;CEBPB;NCOR1;CHUK;ANP32A;ABCA3;AXIN2;CTSD;SOD1
ABC transporters	9/47	0.00538768	0.100142	3.09582	16.1714	ABCA1;ABCC3;ABCC4;ABCD2;PEX19;PEX3;ABCB4;ABCA3;ABCG2
Renin-angiotensin system	5/17	0.00550306	0.100689	5.43864	28.2943	CTSA;MAS1;NLN;MME;ANPEP
Pyruvate metabolism and citric acid (TCA) cycle	8/40	0.00649339	0.116455	3.26656	16.4536	CS;LDHA;PDHA1;PDP2;ADHFE1;IDH2;PDK4;IDH3A
Prolactin activation of MAPK signaling	12/75	0.00656363	0.116455	2.49167	12.5237	ITGB1;SOCS2;STAT5A;STAT5B;TEC;IRS1;PIK3CB;CTSD;PRLR;YWHAG;MTOR;PTK2
DNA replication	25/207	0.00683885	0.118875	1.80188	8.98262	PSMD11;PSMD14;PPP2CA;ORC5;XPO1;PPP2R1B;PSMD4;PSMB2;UBB;PSMD5;PSMD2;PSMD3;PSMB1;ORC2;PSMD1;PSMF1;CLASP1;ZWINT;PSMA5;PSMA6;PSMC6;PSMA1;PSMC1;SPC24;PAFAH1B1
Transmembrane transport of small molecules	45/432	0.00690305	0.118875	1.53014	7.61365	GABRB3;SLC22A3;SLC27A1;SLC44A3;ABCD2;SLC24A3;SLC22A5;AQP9;SLC22A1;SLC1A2;AQP7;ATP10A;SLC1A4;SLC1A5;SLC4A4;ADCY6;HK2;SLC22A15;TPR;FLVCR1;SLC16A7;ATP6V1H;RAB11FIP2;SLC12A7;SLC18A2;ATP9A;ABCC3;ABCC4;SLC13A3;SLC13A4;PEX19;ABCA3;ATP11C;NUP93;SLC5A6;SLC7A5;ARHGEF9;SLC6A9;SLC9A6;PEX3;GNAS;SLC25A10;SLC26A4;SLC28A1;ABCG2
Ghrelin pathway	6/25	0.00711966	0.120828	4.12326	20.3891	ABCA1;AQP7;LPL;PLIN2;PPARG;ATG7
Tryptophan metabolism	10/58	0.00743364	0.124354	2.72362	13.3505	ALDH3A2;AOC1;ALDH2;EHHADH;ALDH1A1;CYP1A2;CYP2E1;HADH;CYP7B1;HSD17B10
Propanoate metabolism	7/33	0.00766186	0.126367	3.5165	17.1306	ALDH3A2;ACSS3;LDHA;ALDH2;EHHADH;ACADM;HIBCH
YAP1- and WWTR1 (TAZ)-stimulated gene expression	6/26	0.00870742	0.141617	3.91689	18.5801	NCOA1;WWTR1;RXRA;NCOA6;TBL1XR1;TGS1
Glutathione metabolism	9/51	0.00931905	0.149488	2.80037	13.0937	GSTK1;GSTM3;GSTM2;ANPEP;IDH2;MGST1;GPX7;GSTT2;GSTT1
Pyruvate metabolism	9/52	0.0105747	0.167337	2.7351	12.4428	ALDH3A2;LDHA;PDHA1;PDP2;ALDH2;PDK4;ACOT12;ACYP2;ACYP1
Organic cation/anion/zwitterion transport	4/13	0.0109515	0.17099	5.79808	26.1741	SLC22A3;SLC22A5;SLC22A15;SLC22A1
Amino sugar and nucleotide sugar metabolism	8/45	0.0132852	0.202039	2.82437	12.2044	UGDH;CMAS;NAGK;HEXA;UAP1L1;HK2;PGM1;GALK1
Signaling by FGFR mutants	8/45	0.0132852	0.202039	2.82437	12.2044	STAT5A;STAT5B;CUX1;FGF9;CNTRL;TRIM24;PLCG1;FGF1
Biosynthesis of unsaturated fatty acids	5/21	0.0142653	0.214163	4.0781	17.3316	ACOX1;ACOT2;ACOT1;HSD17B12;ACOT4
Glycogen breakdown (glycogenolysis)	4/14	0.0144798	0.21463	5.21799	22.0982	AGL;PHKB;PHKA2;PGM1
Antigen presentation: folding, assembly, and peptide loading of class I MHC proteins	28/255	0.0152629	0.220799	1.61754	6.7651	DET1;SEC23A;PSMD11;PSMD14;CBLB;NPEPPS;PSMD4;PSMB2;UBB;PSMD5;PSMD2;PSMD3;PSMB1;PSMD1;PSMF1;CD36;ATG7;UBE2H;SMURF2;HUWE1;UBE2E2;KLHL20;PSMA5;PSMA6;PSMC6;PSMA1;PSMC1;BLMH
Mechanism of acetaminophen activity and toxicity	3/8	0.0154616	0.220799	7.8236	32.6197	NR1I3;CYP1A2;CYP2E1
Visceral fat deposits and the metabolic syndrome	3/8	0.0154616	0.220799	7.8236	32.6197	RXRA;LPL;PPARG
C-Myb transcription factor network	12/85	0.017239	0.243215	2.14918	8.72694	CEBPB;ZFHX3;NCOR1;CDK6;TRIM28;CEBPD;ANPEP;LECT2;PIM1;NLK;SMARCA2;HIPK2
CXCR4 signaling pathway	15/116	0.0179779	0.25062	1.94289	7.80774	STAT5A;ITGB1;STAT5B;VPS4B;LIMK1;PIK3CB;PRKCZ;PTK2;GNAI1;MTOR;GNAQ;PTK2B;PLCG1;PAG1;BCAR1
Fatty acid omega oxidation	4/15	0.0186505	0.256938	4.74337	18.8875	ALDH2;ALDH1A1;CYP1A2;CYP2E1
Diurnally regulated genes with circadian orthologs	8/48	0.0192731	0.262428	2.61212	10.3154	NCKAP1;GSTM3;CEBPB;RBPMS;VAPA;STBD1;UCP3;G0S2
G alpha 13 pathway	10/67	0.0198426	0.267077	2.29246	8.98628	MAP3K15;ARHGEF12;ROCK2;ARHGEF19;PIK3CB;MAP3K13;PHKA2;PRKCZ;PTK2;MAP3K5
Prolactin regulation of apoptosis	15/118	0.0207122	0.275614	1.90496	7.38559	CEBPB;EGLN3;BACH2;NUP93;SOCS2;EFNA1;SPRED1;KLF6;PSMD2;MAFF;UBTD1;ZSCAN26;MAP3K5;ABCG2;RALGPS2
Glycerolipid metabolism	8/49	0.0216388	0.279734	2.54827	9.76821	ALDH3A2;DGKD;ALDH2;AKR1A1;LPL;AGPAT2;MGLL;DGKH
Heme biosynthesis	3/9	0.0219774	0.279734	6.51931	24.889	ALAD;ALAS1;CPOX
PI3K/AKT signalling	3/9	0.0219774	0.279734	6.51931	24.889	NTRK1;TRIB3;MTOR
cAMP receptor, G-protein-independent pathways inferred from amoeba model	3/9	0.0219774	0.279734	6.51931	24.889	STAT5A;STAT5B;KLF6
Control of cell cycle and breast tumor growth by estrogen-responsive protein Efp	4/16	0.0234927	0.292659	4.34786	16.3091	CDK8;CDK6;SMURF2;TRIM25
Primary bile acid biosynthesis	4/16	0.0234927	0.292659	4.34786	16.3091	HSD3B7;SCP2;HSD17B4;CYP7B1
Sphingolipid de novo biosynthesis	6/32	0.0238157	0.29356	3.01202	11.2571	ACER2;CERS6;SGMS1;SPTLC2;VAPA;KDSR
Triacylglyceride biosynthesis	5/24	0.0249625	0.30449	3.43364	12.6714	LIPE;MOGAT1;GPD1;LPL;AGPAT2
Signaling by NGF	24/221	0.0262385	0.316755	1.59565	5.80902	MEF2A;NTRK1;TRIO;ARHGEF12;CHUK;IRS1;PIK3CB;AATF;PCSK6;ADCY6;MTOR;NET1;PPP2CA;ABR;FGD4;ARHGEF9;RPS6KA5;PPP2R1B;UBB;RAPGEF1;TRIB3;PLCG1;ECT2;SQSTM1
Nuclear receptor transcription pathway	8/51	0.0269716	0.322283	2.42949	8.77767	NR4A2;RXRA;NR6A1;NR1I3;PPARG;ESRRG;NRBF2;NR3C2
Glucose metabolism	9/61	0.0282014	0.333253	2.26062	8.06675	PPP2CA;PFKFB3;PPP2R1B;AGL;SLC25A10;PHKB;PHKA2;PGM1;SLC25A13
Rho GTPase cycle	15/123	0.0289161	0.333253	1.81628	6.43572	TRIO;ARHGEF12;ARHGAP18;MYO9B;ARHGAP26;MYO9A;NET1;ABR;FGD4;ARHGEF9;OPHN1;CHN2;CHN1;ECT2;SRGAP2
ABCA transporters in lipid homeostasis	4/17	0.029028	0.333253	4.01319	14.2047	ABCD2;PEX19;PEX3;ABCA3
Branched-chain amino acid catabolism	4/17	0.029028	0.333253	4.01319	14.2047	BCKDHA;BCKDHB;HSD17B10;HIBCH
Abacavir transport and metabolism	3/10	0.0297581	0.334045	5.58768	19.6388	SLC22A3;SLC22A1;ABCG2
Bile acids and bile salt biosynthesis	3/10	0.0297581	0.334045	5.58768	19.6388	HSD3B7;CYP7B1;SLC27A2
Signaling events mediated by PTP1B	8/52	0.0299528	0.334045	2.37414	8.32881	STAT5A;STAT5B;CDH2;IRS1;INSR;CAPN1;PRLR;BCAR1
Circadian rhythm	9/62	0.0309788	0.341191	2.21785	7.7058	NCOA1;CPT1A;NCOR1;RXRA;UBB;NCOA6;TBL1XR1;TGS1;ELOVL3
Growth hormone receptor signaling	7/43	0.0311763	0.341191	2.53832	8.80314	SOCS2;STAT5A;STAT5B;IRS1;INSR;PLCG1;PRLR
Drug metabolism: cytochrome P450	11/83	0.0334164	0.36232	1.99615	6.78432	GSTK1;GSTM3;GSTM2;UGT1A1;CYP1A2;MGST1;GSTT2;FMO1;GSTT1;FMO2;CYP2E1
Lysine degradation	7/44	0.034874	0.37365	2.46959	8.28796	ALDH3A2;COLGALT2;ALDH2;EHHADH;EHMT1;PLOD1;HADH
Activated AMPK stimulation of fatty-acid oxidation in muscle	4/18	0.0352708	0.37365	3.72633	12.4635	CPT1A;ACSL1;STRADB;SLC25A20
Ether lipid metabolism	6/35	0.0356144	0.37365	2.69999	9.00449	PLA2G12A;ENPP2;CHPT1;PLA2G6;PAFAH2;PAFAH1B1
SLC-mediated transmembrane transport	26/251	0.0357377	0.37365	1.51336	5.04182	SLC22A3;SLC44A3;SLC27A1;SLC22A5;SLC24A3;SLC22A1;SLC1A2;SLC1A4;SLC1A5;SLC4A4;HK2;SLC22A15;TPR;SLC16A7;SLC12A7;SLC18A2;SLC13A3;SLC13A4;NUP93;SLC5A6;SLC7A5;SLC6A9;SLC9A6;SLC25A10;SLC26A4;SLC28A1
Signaling by VEGF	3/11	0.0387912	0.395604	4.88896	15.887	NRP1;NRP2;PDGFC
Vitamin B5 (pantothenate) metabolism	3/11	0.0387912	0.395604	4.88896	15.887	SLC5A6;PANK3;PANK1
HNF3B pathway	7/45	0.0388509	0.395604	2.40447	7.80976	IGFBP1;CEBPB;CPT1A;ALAS1;CEBPD;ACADM;HADH
Glycogen metabolism	6/36	0.0402516	0.402571	2.60985	8.38442	PPP2CA;PPP2R1B;AGL;PHKB;PHKA2;PGM1
LPA receptor mediated events	9/65	0.0404381	0.402571	2.09869	6.73257	GNA14;GNAQ;PTK2B;PIK3CB;PLCG1;ADCY6;GNAI1;PTK2;BCAR1
Glycerophospholipid biosynthesis	11/86	0.0418177	0.402571	1.91599	6.08218	HADHB;SLC44A3;PLA2G12A;CHKB;GPD1;PLBD1;CHPT1;GPCPD1;PLA2G6;AGPAT2;MGLL
RhoA activity regulation	7/46	0.0431131	0.402571	2.34269	7.36524	NET1;ABR;TRIO;ARHGEF12;OPHN1;MYO9B;ECT2
Signaling by TGF-beta receptor complex	9/66	0.0439819	0.402571	2.06176	6.4409	PPM1A;WWTR1;CDK8;XPO1;NCOR1;UBB;SMURF2;PRKCZ;TGFBR2
Catalytic cycle of mammalian FMOs	2/5	0.0440043	0.402571	8.68772	27.1358	FMO1;FMO2
Folate-alcohol and cancer pathway	2/5	0.0440043	0.402571	8.68772	27.1358	ALDH1A1;CYP2E1
Heme degradation	2/5	0.0440043	0.402571	8.68772	27.1358	UGT1A1;BLVRB
Insulin receptor substrate (IRS) activation	2/5	0.0440043	0.402571	8.68772	27.1358	IRS1;INSR
Ion channel and phorbal esters signaling pathway	2/5	0.0440043	0.402571	8.68772	27.1358	PTK2B;PLCG1
Ketone body metabolism	2/5	0.0440043	0.402571	8.68772	27.1358	HMGCL;HMGCS2
Neurophilin interactions with VEGF and VEGF receptor	2/5	0.0440043	0.402571	8.68772	27.1358	NRP1;NRP2
Sodium-coupled sulphate, di- and tri-carboxylate transporters	2/5	0.0440043	0.402571	8.68772	27.1358	SLC13A3;SLC13A4
PI3K/AKT activation	6/37	0.0452535	0.410789	2.52553	7.81771	NTRK1;CHUK;IRS1;TRIB3;PIK3CB;MTOR
PTM: gamma carboxylation, hypusine formation and arylsulfatase activation	5/28	0.0456729	0.411408	2.83587	8.75221	ARSA;PROS1;GAS6;ARSB;SUMF1
Adipocytokine signaling pathway	9/67	0.0477277	0.422293	2.02611	6.16391	POMC;CPT1A;RXRA;CHUK;IRS1;ACSL1;CD36;ADIPOR2;MTOR
HIV infection	21/200	0.0485644	0.422293	1.53482	4.64262	PSMD11;PSMD14;NUP93;PSMA5;PSMA6;XPO1;PSMC6;PSMD4;PSMA1;PSMB2;UBB;PSMD5;PSMD2;PSMC1;PSMD3;PSMB1;TPR;PSMD1;NMT2;ATP6V1H;PSMF1
Bile salt and organic anion SLC transporters	3/12	0.0490451	0.422293	4.34551	13.1018	SLC13A3;SLC13A4;SLC16A7
NF-kappaB activation through FADD/RIP-1 pathway	3/12	0.0490451	0.422293	4.34551	13.1018	CASP8;CHUK;TRIM25
Pyruvate dehydrogenase (PDH) complex regulation	3/12	0.0490451	0.422293	4.34551	13.1018	PDHA1;PDP2;PDK4
SODD/TNFR1 signaling pathway	3/12	0.0490451	0.422293	4.34551	13.1018	BAG4;CASP8;CRADD
Lysosome	14/121	0.0496046	0.423993	1.70992	5.13603	CTSA;ARSA;MANBA;SORT1;HEXA;IGF2R;SUMF1;CTSO;PSAP;ATP6V1H;AP3S1;CTSE;CTSD;ARSB
BMAL1-CLOCK/NPAS2 activates circadian expression	6/38	0.0506251	0.42958	2.44647	7.29858	NCOA1;RXRA;NCOR1;NCOA6;TBL1XR1;TGS1
AMPK signaling	9/68	0.0516787	0.435365	1.99166	5.9007	LIPE;CPT1A;PFKFB3;STRADB;INSR;PIK3CB;ADRA1A;ADIPOR2;MTOR
Thyroid cancer	5/29	0.0520697	0.435525	2.71756	8.03087	NTRK1;RXRA;TCF7;TPR;PPARG
HIV-1 Nef as negative effector of Fas and TNF	8/58	0.0526235	0.437036	2.08857	6.14999	BAG4;CASP8;NUMA1;CHUK;CRADD;PRKDC;PTK2;MAP3K5
Tricarboxylic acid (TCA) cycle	6/39	0.0563704	0.464857	2.37221	6.82202	CS;PDHA1;PDP2;IDH2;PDK4;IDH3A
Nuclear beta-catenin signaling and target gene transcription regulation	10/80	0.0578043	0.473348	1.86541	5.31771	BCL9;XPO1;TLE1;MDFIC;TRRAP;TBL1XR1;TCF7;SP5;AXIN2;YWHAG
p75 neurotrophin receptor-mediated signaling	14/124	0.0587015	0.477357	1.66301	4.71512	NTRK1;TRIO;ARHGEF12;CHUK;SORT1;AATF;PRKCZ;NET1;ABR;FGD4;ARHGEF9;UBB;ECT2;SQSTM1
Long-term depression	9/70	0.0602081	0.478473	1.92615	5.41238	PPP2CA;PLA2G12A;PPP2R1B;GNAQ;GNAS;PRKG2;PLA2G6;PRKG1;GNAI1
Alpha-hemoglobin stabilizing enzyme (AHSP) pathway	3/13	0.0604732	0.478473	3.91074	10.9718	ALAD;ALAS1;CPOX
Arylsulfatase activation	3/13	0.0604732	0.478473	3.91074	10.9718	ARSA;ARSB;SUMF1
Irinotecan pathway	3/13	0.0604732	0.478473	3.91074	10.9718	BCHE;UGT1A1;ABCG2
Acyl chain remodeling of cardiolipin	2/6	0.0629297	0.482984	6.51544	18.02	HADHB;PLA2G6
Assembly of the ORC complex at the origin of replication	2/6	0.0629297	0.482984	6.51544	18.02	ORC5;ORC2
Bile acid and bile salt biosynthesis via 27-hydroxycholesterol	2/6	0.0629297	0.482984	6.51544	18.02	HSD3B7;CYP7B1
Multi-drug resistance factors	2/6	0.0629297	0.482984	6.51544	18.02	ABCC3;ABCB4
Type 2 diabetes mellitus	7/50	0.0631055	0.482984	2.1243	5.86934	SOCS2;IRS1;INSR;PIK3CB;PRKCZ;HK2;MTOR
Prostaglandin biosynthesis and regulation	5/31	0.0663475	0.504499	2.50825	6.8045	HPGD;ANXA2;ANXA4;ANXA5;S100A10
TGF-beta regulation of extracellular matrix	50/565	0.0671548	0.504639	1.27321	3.43861	MIPEP;NRP2;KDM5C;CITED2;CELF2;AHR;PCSK6;CDH2;PIM1;CD36;MAP3K5;MME;LMO7;AXIN2;MID1;ALDH3A2;TGFBR3;SLC7A5;COL4A2;PLIN2;PPARG;ANG;TRIB3;PDE5A;CFD;SEC23A;KHDRBS3;CEBPD;MGST1;NEDD9;LPL;SLC1A4;C6;CREG1;S100A10;GSTM3;MBTPS1;JAG1;DENND4A;FZD7;INSR;IDH2;MICAL2;FMO2;CLK1;CDK6;CFHR1;PIR;ACKR4;OSBPL1A
Leptin signaling pathway	8/61	0.0672278	0.504639	1.97003	5.31843	NCOA1;SOCS2;STAT5B;CHUK;IRS1;KPNA4;PLCG1;MTOR
Metabolism of vitamins and cofactors	7/51	0.0688541	0.504912	2.07591	5.55465	SLC5A6;SLC23A2;PDXK;PANK3;PANK1;TPK1;GPHN
Bioactive peptide-induced signaling pathway	6/41	0.0689888	0.504912	2.23641	5.97974	STAT5A;STAT5B;PTK2B;PLCG1;GNAI1;MYLK
Plasma membrane estrogen receptor signaling	6/41	0.0689888	0.504912	2.23641	5.97974	GNA14;ROCK2;GNAQ;GNAS;GNAI1;BCAR1
Transcriptional activity of SMAD2/SMAD3-SMAD4 heterotrimer	6/41	0.0689888	0.504912	2.23641	5.97974	WWTR1;CDK8;PPM1A;NCOR1;UBB;SMURF2
Signaling by FGFR in disease	14/128	0.0724973	0.527294	1.60431	4.21005	STAT5A;STAT5B;CHUK;FGF1;ADCY6;MTOR;PPP2CA;FGF9;UBB;CUX1;CNTRL;TRIM24;TRIB3;PLCG1
Initiation of the second proteolytic cleavage of Notch receptor by receptor-ligand binding	3/14	0.0730168	0.527795	3.55503	9.30375	JAG1;NOTCH1;UBB
Myc repressed pathway	9/73	0.0746013	0.53594	1.83556	4.76438	ITGB1;LGALS1;CEBPD;NFYB;DNMT3A;WNT5A;DLEU2;HMGCS2;TJP2
Netrin-1 signaling	6/42	0.0758618	0.538389	2.17417	5.60685	TRIO;PLCG1;NEO1;PTK2;ROBO1;RGMA
Signaling events mediated by T cell protein tyrosine phosphatase (TC-PTP)	6/42	0.0758618	0.538389	2.17417	5.60685	ITGB1;STAT5A;STAT5B;INSR;PIK3CB;ATR
Downregulation of SMAD2/3-SMAD4 transcriptional activity	4/23	0.0771454	0.540941	2.74498	7.03281	PPM1A;NCOR1;SMURF2;UBB
Signaling events mediated by the hedgehog family	4/23	0.0771454	0.540941	2.74498	7.03281	HHAT;SMO;PTCH1;PTCH2
Amyotrophic lateral sclerosis (ALS)	7/53	0.0812591	0.563044	1.98544	4.98368	ALS2;SLC1A2;CHP1;RAB5A;TOMM40L;MAP3K5;SOD1
JNK/MAPK pathway	7/53	0.0812591	0.563044	1.98544	4.98368	MEF2A;MAP3K15;DUSP10;ERBB3;MAP3K13;MAPK15;MAP3K5
Negative regulators of RIG-I/MDA5 signaling	5/33	0.0825841	0.568725	2.32884	5.80798	RNF125;UBB;TRAF3;TAX1BP1;TRIM25
FGFR3b ligand binding and activation	2/7	0.0840217	0.568725	5.21207	12.9086	FGF9;FGF1
FXR and LXR regulation of cholesterol metabolism	2/7	0.0840217	0.568725	5.21207	12.9086	ABCA1;RXRA
PP2A-mediated dephosphorylation of key metabolic factors	2/7	0.0840217	0.568725	5.21207	12.9086	PPP2CA;PPP2R1B
Association of licensing factors with the pre-replicative complex	3/15	0.0866084	0.576241	3.2586	7.97171	ORC5;UBB;ORC2
Extrinsic prothrombin activation pathway	3/15	0.0866084	0.576241	3.2586	7.97171	ZFHX3;PROS1;F5
Prolactin receptor signaling pathway	3/15	0.0866084	0.576241	3.2586	7.97171	STAT5A;STAT5B;PRLR
Pathways in cancer	30/325	0.0886429	0.586446	1.33055	3.22411	ITGB1;TCF7;TGFA;CBLB;PIK3CB;FGF1;RXRA;CASP8;FGF9;TPR;PLCG1;STAT5A;NTRK1;STAT5B;EGLN3;CHUK;FZD7;PTCH1;WNT5A;PTCH2;AXIN2;PTK2;MTOR;TGFBR2;CDK6;FGF14;COL4A2;SMO;TRAF3;PPARG
Wnt signaling pathway and pluripotency	11/98	0.0895616	0.589195	1.65064	3.98272	PPP2CA;PPP2R1B;FZD7;WNT5A;TCF7;LRP5;AXIN2;NLK;PRKCZ;NKD1;PAFAH1B1
Basal cell carcinoma	7/55	0.0948674	0.606674	1.90251	4.48093	SMO;FZD7;PTCH1;WNT5A;TCF7;PTCH2;AXIN2
Cell cycle	40/453	0.0952504	0.606674	1.26809	2.98159	PSMD11;NUMA1;PSMD14;PRKDC;HJURP;CCP110;CDC14B;SYNE1;ORC5;PPP2CA;XPO1;PSMD4;PSMB2;PPP2R1B;UBB;PSMD5;PSMD2;PSMD3;PSMB1;ORC2;CNTRL;PSMD1;PSMF1;YWHAG;CLASP1;CEP78;DYNC1H1;REC8;ZWINT;PSMA5;PSMA6;PSMC6;CDK6;PSMA1;PSMC1;RAD1;SYCP3;SPC24;PAFAH1B1;ATR
Platelet activation, signaling and aggregation	20/205	0.0957817	0.606674	1.41286	3.31412	CFD;P2RY12;ABCC4;DGKD;PROS1;PIK3CB;PRKCZ;PTK2;GNAI1;F5;SOD1;GNA14;GNAQ;PSAP;CD36;GAS6;MGLL;BCAR1;RAPGEF4;DGKH
G alpha (12/13) signaling events	9/77	0.0968172	0.606674	1.72722	4.03293	NET1;ABR;FGD4;ARHGEF9;TRIO;ARHGEF12;ROCK2;ECT2;ADRA1A
DARPP-32 events	4/25	0.0986598	0.606674	2.48328	5.75148	PPP2CA;PPP2R1B;PDE4D;PDE4B
Phosphoinositides and their downstream targets	4/25	0.0986598	0.606674	2.48328	5.75148	JAG1;PLCG1;PRKCZ;RAB5A
Linoleic acid metabolism	5/35	0.100721	0.606674	2.17335	4.9887	PLA2G12A;ACSL1;CYP1A2;CYP2E1;PLA2G6
PIK3C1/AKT pathway	5/35	0.100721	0.606674	2.17335	4.9887	CHUK;PRKDC;YWHAG;MTOR;MAP3K5
Cell-extracellular matrix interactions	3/16	0.101174	0.606674	3.00778	6.89057	ITGB1;FERMT2;LIMS1
DNA-PK pathway in nonhomologous end joining	3/16	0.101174	0.606674	3.00778	6.89057	DCLRE1C;PRKDC;APTX
Interleukin-10 anti-inflammatory signaling pathway	3/16	0.101174	0.606674	3.00778	6.89057	STAT5A;BLVRB;MAP3K5
LPA4-mediated signaling events	3/16	0.101174	0.606674	3.00778	6.89057	RPS6KA5;GNAS;ADCY6
Pantothenate and CoA biosynthesis	3/16	0.101174	0.606674	3.00778	6.89057	PANK3;VNN1;PANK1
TGF-beta receptor signaling in EMT (epithelial to mesenchymal transition)	3/16	0.101174	0.606674	3.00778	6.89057	UBB;PRKCZ;TGFBR2
TNF-alpha signaling pathway	11/101	0.105229	0.606674	1.59536	3.59215	PPP2CA;BAG4;CASP8;CHUK;PSMD2;MAP4K5;GLUL;SQSTM1;PRKCZ;MAP4K3;MAP3K5
Aflatoxin B1 metabolism	2/8	0.106875	0.606674	4.34316	9.71171	CYP1A2;GSTT1
CHL1 interactions	2/8	0.106875	0.606674	4.34316	9.71171	ITGB1;NRP1
Chromatin remodeling by nuclear receptors to facilitate initiation of transcription in carcinoma cells	2/8	0.106875	0.606674	4.34316	9.71171	NCOA1;RXRA
Codeine and morphine metabolism	2/8	0.106875	0.606674	4.34316	9.71171	ABCC3;UGT1A1
Degradation of cysteine and homocysteine	2/8	0.106875	0.606674	4.34316	9.71171	SLC25A10;CSAD
Fatty acid elongation in mitochondria	2/8	0.106875	0.606674	4.34316	9.71171	HADHB;HADH
Hydrolysis of lysophosphatidylcholine (LPC)	2/8	0.106875	0.606674	4.34316	9.71171	PLBD1;GPCPD1
Import of palmitoyl-CoA into the mitochondrial matrix	2/8	0.106875	0.606674	4.34316	9.71171	CPT1A;SLC25A20
Insulin secretion regulation by fatty acids bound to GPR40 (FFAR1)	2/8	0.106875	0.606674	4.34316	9.71171	GNA14;GNAQ
SREBP control of lipid biosynthesis	2/8	0.106875	0.606674	4.34316	9.71171	LIMA1;MBTPS1
Shuttle for transfer of acetyl groups from mitochondria to the cytosol	2/8	0.106875	0.606674	4.34316	9.71171	CS;PDHA1
Stabilization of mRNA by HuR	2/8	0.106875	0.606674	4.34316	9.71171	XPO1;ANP32A
Thiamine metabolism	2/8	0.106875	0.606674	4.34316	9.71171	MTMR1;TPK1
Glycerophospholipid metabolism	9/79	0.109216	0.606674	1.67768	3.71511	PLA2G12A;DGKD;CHKB;GPD2;GPD1;CHPT1;PLA2G6;AGPAT2;DGKH
Signaling events mediated by hepatocyte growth factor receptor (c-Met)	9/79	0.109216	0.606674	1.67768	3.71511	RAPGEF1;RANBP9;PLCG1;RIN2;PRKCZ;RAB5A;MTOR;PTK2;BCAR1
Acute myeloid leukemia	7/57	0.109658	0.606674	1.82621	4.03664	STAT5A;STAT5B;CHUK;TCF7;PIM1;PIK3CB;MTOR
Ascorbate and aldarate metabolism	4/26	0.110351	0.606674	2.37028	5.2243	ALDH3A2;UGDH;ALDH2;UGT1A1
Fibroblast growth factor 1	4/26	0.110351	0.606674	2.37028	5.2243	IGFBP1;CEBPB;PPARG;TNPO1
Interleukin-9 regulation of target genes	4/26	0.110351	0.606674	2.37028	5.2243	SOCS2;MRAS;CITED2;PIM1
RXR/VDR pathway	4/26	0.110351	0.606674	2.37028	5.2243	ABCA1;NCOA1;RXRA;PPARG
Regulation of transcription by NOTCH1 intracellular domain	6/47	0.115733	0.633285	1.90852	4.11566	CDK8;NOTCH1;TLE1;NCOR1;UBB;TBL1XR1
Phase I of biological oxidations: functionalization of compounds	8/69	0.117219	0.638435	1.71093	3.66773	POMC;ALDH2;ALDH1A1;CYP1A2;FMO1;FMO2;CYP2E1;CYP7B1
BDNF signaling pathway	24/261	0.120888	0.649754	1.32346	2.79632	DOCK4;PDXK;NUMA1;GDF15;PLEKHA6;HSPB1;ESRRG;PHKB;FOXN3;ADD3;TGFBR2;NR4A2;SLC7A5;UGDH;KLF6;PPP2R1B;CDH2;MAFF;PDE4B;RBMS1;RAPGEF5;OSBPL1A;S100A10;LIMS1
Chagas disease	11/104	0.122394	0.649754	1.54365	3.24245	PPP2CA;GNA14;CASP8;PPP2R1B;CHUK;GNAQ;PPP2R2D;GNAS;PIK3CB;GNAI1;TGFBR2
CTCF pathway	4/27	0.122627	0.649754	2.2671	4.75777	PPP2CA;TGFBR3;MTOR;TGFBR2
Mammalian calpain regulation of cell motility	4/27	0.122627	0.649754	2.2671	4.75777	ITGB1;CAST;CAPN1;MYLK
VEGFR1 pathway	4/27	0.122627	0.649754	2.2671	4.75777	NRP1;NRP2;PLCG1;CD2AP
eIF4E and p70 S6 kinase regulation	4/27	0.122627	0.649754	2.2671	4.75777	PPP2CA;IRS1;EIF4G3;MTOR
Vascular smooth muscle contraction	12/116	0.124181	0.65416	1.50603	3.14162	PLA2G12A;ARHGEF12;ROCK2;NPR2;GNAQ;GNAS;AVPR1A;PLA2G6;ADRA1A;PRKG1;ADCY6;MYLK
Antiviral mechanism by interferon-stimulated genes	8/70	0.124575	0.65416	1.68324	3.50592	NUP93;UBB;TPR;TRIM25;KPNA4;FLNB;PLCG1;EIF4G3
Tricarboxylic acid (TCA) cycle and respiratory electron transport	12/117	0.129938	0.662267	1.49161	3.04392	CS;LDHA;PDHA1;PDP2;ADHFE1;UCP3;IDH2;NDUFB3;PDK4;ETFDH;ETFA;IDH3A
Abl role in Robo-Slit signaling	2/9	0.131132	0.662267	3.72251	7.56247	CLASP1;ROBO1
Alpha-4 beta-7 integrin signaling	2/9	0.131132	0.662267	3.72251	7.56247	ITGB1;PTK2
Inactivation of Cdc42 and Rac	2/9	0.131132	0.662267	3.72251	7.56247	SRGAP2;ROBO1
Ketone body biosynthesis and degradation	2/9	0.131132	0.662267	3.72251	7.56247	HMGCL;HMGCS2
ERBB4 signaling events	5/38	0.131277	0.662267	1.97545	4.01104	STAT5A;STAT5B;NCOR1;PIK3CB;PRLR
RAC1 activity regulation	5/38	0.131277	0.662267	1.97545	4.01104	PREX2;ABR;TRIO;CHN2;CHN1
Triglyceride biosynthesis	5/38	0.131277	0.662267	1.97545	4.01104	ACSL1;ELOVL3;GPD1;HSD17B12;AGPAT2
p38 alpha/beta MAPK downstream pathway	5/38	0.131277	0.662267	1.97545	4.01104	MEF2A;CEBPB;RPS6KA5;HSPB1;RAB5A
Fatty acyl-CoA biosynthesis	3/18	0.132906	0.662267	2.60646	5.26013	ACSL1;ELOVL3;HSD17B12
Pertussis toxin-insensitive CCR5 signaling in macrophage	3/18	0.132906	0.662267	2.60646	5.26013	GNAQ;PTK2B;PLCG1
Phosphatidylcholine biosynthesis	3/18	0.132906	0.662267	2.60646	5.26013	SLC44A3;CHKB;CHPT1
Insulin signaling pathway	25/277	0.133971	0.662714	1.2964	2.60594	IRS1;ROCK2;CBLB;PIK3CB;PRKCZ;HK2;SOCS2;LIPE;RPS6KA5;FLOT1;MAP4K5;MAP4K3;MAP3K5;EIF2B4;INSR;PHKB;SORBS1;PHKA2;MAPK15;MTOR;EXOC4;RAPGEF1;TRIB3;MAP3K13;SGK2
Ceramide signaling pathway	6/49	0.134127	0.662714	1.81955	3.65541	BAG4;CASP8;AIFM1;CRADD;CTSD;PRKCZ
TGF-beta receptor activation of SMADs	4/28	0.135452	0.666448	2.17252	4.34317	XPO1;UBB;SMURF2;TGFBR2
Transport of inorganic cations/anions and amino acids/oligopeptides	10/95	0.139332	0.682666	1.53497	3.02528	SLC7A5;SLC24A3;SLC9A6;SLC1A2;SLC25A10;SLC1A4;SLC1A5;SLC26A4;SLC4A4;SLC12A7
Angiotensin II-mediated activation of JNK pathway via Pyk2-dependent signaling	5/39	0.142293	0.690184	1.91725	3.73838	MEF2A;GNAQ;PTK2B;PLCG1;BCAR1
Vitamin A and carotenoid metabolism	5/39	0.142293	0.690184	1.91725	3.73838	RXRA;ALDH1A1;LPL;CD36;CYP2E1
Androgen receptor proteolysis and transcription regulation	7/61	0.142634	0.690184	1.69057	3.29234	CASP8;CDK6;NCOA6;PRKDC;PRDX1;PTK2B;RANBP9
Developmental biology	36/420	0.145006	0.696596	1.22589	2.36718	ITGB1;NRP1;CEBPB;NRP2;TRIO;NOTCH1;CEBPD;ROCK2;LPL;PCSK6;ROBO1;RPS6KA5;RXRA;CDH2;TGS1;MYH14;PLCG1;CD36;SRGAP2;NEO1;CLASP1;MEF2A;FARP2;NCOA1;ARHGEF12;NCOA6;LIMK1;RANBP9;PTK2;RGMA;CDK8;NCOR1;COL4A2;TBL1XR1;PPARG;ANGPTL4
Transport of glucose and other sugars, bile salts and organic acids, metal ions and amine compounds	10/96	0.146236	0.696596	1.51704	2.91657	SLC22A3;SLC44A3;SLC13A3;SLC22A15;SLC13A4;SLC22A5;SLC6A9;SLC22A1;SLC16A7;SLC18A2
Histidine metabolism	4/29	0.148793	0.696596	2.08551	3.97331	ALDH3A2;AOC1;ALDH2;CNDP1
IGF1 pathway	4/29	0.148793	0.696596	2.08551	3.97331	IRS1;PRKCZ;PTK2;BCAR1
Reelin signaling pathway	4/29	0.148793	0.696596	2.08551	3.97331	ITGB1;RAPGEF1;VLDLR;PAFAH1B1
Sema4D in semaphorin signaling	4/29	0.148793	0.696596	2.08551	3.97331	ARHGEF12;ROCK2;LIMK1;MYH14
Alpha-linolenic acid metabolism	3/19	0.149908	0.696596	2.44343	4.63697	PLA2G12A;ACOX1;PLA2G6
FRS2-mediated activation	3/19	0.149908	0.696596	2.44343	4.63697	NTRK1;RAPGEF1;PLCG1
PTEN-dependent cell cycle arrest and apoptosis	3/19	0.149908	0.696596	2.44343	4.63697	ITGB1;PTK2;BCAR1
Tamoxifen metabolism	3/19	0.149908	0.696596	2.44343	4.63697	CYP1A2;FMO1;CYP2E1
Signaling events mediated by focal adhesion kinase	7/62	0.151548	0.699359	1.65974	3.13169	ITGB1;ROCK2;RAPGEF1;PLCG1;ARHGAP26;PTK2;BCAR1
Tight junction	13/133	0.15403	0.699359	1.41377	2.64462	MAGI1;RRAS2;CLDN2;PRKCZ;GNAI1;PPP2CA;MRAS;PPP2R1B;VAPA;PPP2R2D;EXOC4;MYH14;TJP2
Activation of calcium-permeable kainate receptor	2/10	0.156475	0.699359	3.25702	6.04131	GRIK5;NCALD
Bile acid and bile salt biosynthesis via 24-hydroxycholesterol	2/10	0.156475	0.699359	3.25702	6.04131	HSD3B7;SLC27A2
Deregulation of CDK5 in Alzheimer's disease	2/10	0.156475	0.699359	3.25702	6.04131	PPP2CA;CAPN1
E2F-enabled inhibition of pre-replication complex formation	2/10	0.156475	0.699359	3.25702	6.04131	ORC5;ORC2
Ethanol oxidation	2/10	0.156475	0.699359	3.25702	6.04131	ALDH2;ALDH1A1
Fanconi anemia pathway regulation	2/10	0.156475	0.699359	3.25702	6.04131	UBB;ATR
IRAK2-mediated activation of TAK1 complex	2/10	0.156475	0.699359	3.25702	6.04131	UBB;IRAK2
Insulin secretion regulation by acetylcholine	2/10	0.156475	0.699359	3.25702	6.04131	GNA14;GNAQ
Signaling by PDGF	12/122	0.160868	0.715867	1.42342	2.60084	STAT5A;STAT5B;COL4A2;CHUK;PDGFC;RAPGEF1;TRIB3;PLCG1;PIK3CB;ADCY6;MTOR;BCAR1
CDC42 activity regulation	4/30	0.162614	0.715867	2.00519	3.64218	FARP2;ARHGEF9;DNMBP;PLCG1
Nuclear events mediated by MAP kinases	4/30	0.162614	0.715867	2.00519	3.64218	PPP2CA;MEF2A;RPS6KA5;PPP2R1B
TNFR1 signaling pathway	4/30	0.162614	0.715867	2.00519	3.64218	BAG4;CASP8;CRADD;PRKDC
Mitotic G2-G2/M phases	9/87	0.167006	0.729397	1.50496	2.69347	DYNC1H1;XPO1;NUMA1;CNTRL;CCP110;YWHAG;CLASP1;PAFAH1B1;CEP78
4-1BB-dependent immune response	3/20	0.167556	0.729397	2.29957	4.10804	CHUK;MAP4K5;MAP3K5
N-glycan antennae elongation in the medial/trans-Golgi	3/20	0.167556	0.729397	2.29957	4.10804	FUT8;MAN2A2;MGAT5
Endothelins	7/64	0.170123	0.737829	1.60133	2.83634	GNA14;GNAQ;GNAS;PTK2B;ADCY6;GNAI1;BCAR1
NGF signaling via TRKA from the plasma membrane	13/136	0.172816	0.746743	1.37907	2.42099	MEF2A;NTRK1;CHUK;IRS1;PIK3CB;ADCY6;MTOR;PPP2CA;RPS6KA5;PPP2R1B;RAPGEF1;TRIB3;PLCG1
Alpha-V beta-3 integrin/OPN pathway	4/31	0.176875	0.747537	1.93082	3.34478	CHUK;ROCK2;PTK2B;BCAR1
Ras family activation regulation	4/31	0.176875	0.747537	1.93082	3.34478	LGALS1;RASA2;DAB2IP;PRKCZ
Signal amplification	4/31	0.176875	0.747537	1.93082	3.34478	P2RY12;GNA14;GNAQ;GNAI1
Aldosterone-regulated sodium reabsorption	5/42	0.177565	0.747537	1.76151	3.04462	SCNN1G;IRS1;INSR;PIK3CB;NR3C2
VEGF, hypoxia, and angiogenesis	5/42	0.177565	0.747537	1.76151	3.04462	EIF2B4;PLCG1;PTK2;BCAR1;EIF1
ALK2 pathway	2/11	0.182627	0.747537	2.89497	4.92235	ACVR1;BMP7
Alternative complement pathway	2/11	0.182627	0.747537	2.89497	4.92235	CFD;C6
CDC6 association with the ORC-origin complex	2/11	0.182627	0.747537	2.89497	4.92235	ORC5;ORC2
Gamma-carboxylation, transport, and amino-terminal cleavage of proteins	2/11	0.182627	0.747537	2.89497	4.92235	PROS1;GAS6
Norepinephrine neurotransmitter release cycle	2/11	0.182627	0.747537	2.89497	4.92235	SYT1;SLC18A2
Passive transport by aquaporins	2/11	0.182627	0.747537	2.89497	4.92235	AQP9;AQP7
Recycling of bile acids and salts	2/11	0.182627	0.747537	2.89497	4.92235	ABCC3;SLC10A1
Signaling by activated point mutants of FGFR1	2/11	0.182627	0.747537	2.89497	4.92235	FGF9;FGF1
Sonic Hedgehog (SHH) receptor PTCH1 regulation of cell cycle	2/11	0.182627	0.747537	2.89497	4.92235	XPO1;PTCH1
Vitamin C in the brain	2/11	0.182627	0.747537	2.89497	4.92235	SLC23A2;COL4A2
Arginine and proline metabolism	6/54	0.185518	0.747537	1.62957	2.74518	ALDH3A2;AOC1;OAT;ALDH2;PRODH;GLUL
RANKL signaling pathway	6/54	0.185518	0.747537	1.62957	2.74518	CHUK;TRAF3;PLCG1;SQSTM1;MTOR;PTK2
ChREBP regulation by carbohydrates and cAMP	3/21	0.185767	0.747537	2.1717	3.65554	PPP2CA;ACSM1;GNAS
PKC-catalyzed phosphorylation of inhibitory phosphoprotein of myosin phosphatase	3/21	0.185767	0.747537	2.1717	3.65554	TRIO;GNAQ;MYLK
Y branching of actin filaments	3/21	0.185767	0.747537	2.1717	3.65554	NTRK1;NCKAP1;PIR
Semaphorin interactions	7/66	0.189633	0.7536	1.54688	2.57195	ITGB1;FARP2;NRP1;ARHGEF12;ROCK2;LIMK1;MYH14
Mitotic prometaphase	5/43	0.189994	0.7536	1.71506	2.84831	XPO1;CLASP1;REC8;ZWINT;PAFAH1B1
Porphyrin and chlorophyll metabolism	5/43	0.189994	0.7536	1.71506	2.84831	ALAD;ALAS1;UGT1A1;CPOX;BLVRB
Glycine, serine and threonine metabolism	4/32	0.19154	0.7536	1.86176	3.07686	SRR;ALAS1;AGXT2;CHDH
Netrin-mediated signaling events	4/32	0.19154	0.7536	1.86176	3.07686	TRIO;PLCG1;PTK2;BCAR1
Prothrombin activation intrinsic pathway	4/32	0.19154	0.7536	1.86176	3.07686	ZFHX3;COL4A2;PROS1;F5
Gap junction pathway	9/90	0.191779	0.7536	1.44899	2.39288	TUBB2A;GNAQ;PDGFC;GNAS;PRKG2;PRKG1;ADCY6;GNAI1;TUBA8
Calcineurin-dependent NFAT signaling role in lymphocytes	6/55	0.196619	0.770034	1.59623	2.59625	XPO1;RCAN2;PIM1;CHP1;PRKCZ;YWHAG
Fas signaling pathway	11/115	0.197364	0.770377	1.37956	2.23861	MAP3K15;CASP8;CHUK;CUX1;PRKDC;HSPB1;PIK3CB;MAP3K13;PRKCZ;MAPK15;MAP3K5
Smooth muscle contraction	3/22	0.204461	0.777228	2.05729	3.2657	TPM2;SORBS1;MYLK
E2F-mediated regulation of DNA replication	4/33	0.206568	0.777228	1.79747	2.83483	ORC5;PPP2CA;PPP2R1B;ORC2
Fluoropyrimidine activity	4/33	0.206568	0.777228	1.79747	2.83483	ABCC3;ABCC4;UCK1;ABCG2
PIP biosynthesis at the plasma membrane	4/33	0.206568	0.777228	1.79747	2.83483	MTMR1;PIK3CB;SYNJ2;MTM1
Activation of chaperones by ATF6 alpha	2/12	0.209343	0.777228	2.60533	4.07417	MBTPS1;NFYB
Assembly of HIV virion	2/12	0.209343	0.777228	2.60533	4.07417	UBB;NMT2
Dopamine neurotransmitter release cycle	2/12	0.209343	0.777228	2.60533	4.07417	SYT1;SLC18A2
ERK inactivation	2/12	0.209343	0.777228	2.60533	4.07417	PPP2CA;PPP2R1B
FGFR3 ligand binding and activation	2/12	0.209343	0.777228	2.60533	4.07417	FGF9;FGF1
GABA (A) receptor activation	2/12	0.209343	0.777228	2.60533	4.07417	GABRB3;ARHGEF9
Hormone-sensitive lipase (HSL)-mediated triacylglycerol hydrolysis	2/12	0.209343	0.777228	2.60533	4.07417	LIPE;MGLL
Inhibition of replication initiation of damaged DNA by RB1/E2F1	2/12	0.209343	0.777228	2.60533	4.07417	PPP2CA;PPP2R1B
Peptide hormone biosynthesis	2/12	0.209343	0.777228	2.60533	4.07417	POMC;INHBE
Pyrimidine catabolism	2/12	0.209343	0.777228	2.60533	4.07417	NT5E;AGXT2
Rab GTPases mark targets in the endocytotic machinery	2/12	0.209343	0.777228	2.60533	4.07417	RAB2A;RAB5A
PDGFB signaling pathway	12/129	0.209739	0.777228	1.33775	2.08943	STAT5A;PPP2CA;NCKAP1;STAT5B;DOCK4;RAPGEF1;PLCG1;PIK3CB;RAB5A;PAG1;YWHAG;BCAR1
Interleukin-3, interleukin-5, and GM-CSF signaling	5/45	0.215722	0.79688	1.62913	2.4987	STAT5A;STAT5B;TEC;RAPGEF1;PIK3CB
Integrin signaling pathway	14/155	0.216616	0.797663	1.29521	1.98119	ITGB1;ROCK2;NEDD9;ARHGAP26;TSPAN12;MAPK15;PTK2;MYLK;RAPGEF1;CAPN1;TLN2;PLCG1;BCAR1;MAP3K5
Signaling by ERBB4	9/93	0.218021	0.800321	1.39701	2.12788	STAT5A;STAT5B;NCOR1;CHUK;ERBB3;UBB;TRIB3;PRLR;MTOR
EPO receptor signaling	4/34	0.221921	0.807983	1.73746	2.61562	STAT5A;STAT5B;IRS1;PLCG1
HIF-2-alpha transcription factor network	4/34	0.221921	0.807983	1.73746	2.61562	EFNA1;EGLN3;CITED2;ABCG2
Collagen binding in corneal epithelia mediated by Erk and PI-3 Kinase	3/23	0.223558	0.807983	1.95432	2.92773	ITGB1;PLCG1;MYLK
Rho cell motility signaling pathway	3/23	0.223558	0.807983	1.95432	2.92773	OPHN1;LIMK1;MYLK
Signaling events mediated by PRL	3/23	0.223558	0.807983	1.95432	2.92773	ITGB1;PTP4A2;BCAR1
ERBB signaling pathway	9/94	0.227065	0.818133	1.3805	2.04662	STAT5A;STAT5B;ERBB3;TGFA;CBLB;PIK3CB;PLCG1;MTOR;PTK2
Polo-like kinase 1 (PLK1) pathway	5/46	0.228976	0.820598	1.58931	2.34286	PPP2CA;ROCK2;ECT2;SPC24;CDC14B
Adenylate cyclase inhibitory pathway	2/13	0.23641	0.820598	2.36836	3.41561	ADCY6;GNAI1
Chondroitin sulfate/dermatan sulfate degradation	2/13	0.23641	0.820598	2.36836	3.41561	HEXA;ARSB
Downregulation of ERBB2-ERBB3 signaling	2/13	0.23641	0.820598	2.36836	3.41561	ERBB3;UBB
FGFR4 ligand binding and activation	2/13	0.23641	0.820598	2.36836	3.41561	FGF9;FGF1
Ghrelin-mediated regulation of food intake and energy homeostasis	2/13	0.23641	0.820598	2.36836	3.41561	IGFBP1;RAPGEF5
Interleukin-22 soluble receptor signaling pathway	2/13	0.23641	0.820598	2.36836	3.41561	STAT5A;STAT5B
Signal attenuation	2/13	0.23641	0.820598	2.36836	3.41561	IRS1;INSR
Signal regulatory protein (SIRP) family interactions	2/13	0.23641	0.820598	2.36836	3.41561	PTK2B;PTK2
TACI and BCMA stimulation of B cell immune responses	2/13	0.23641	0.820598	2.36836	3.41561	CHUK;TRAF3
G alpha s pathway	11/120	0.236912	0.820598	1.31592	1.89501	PDE4D;PDE4B;RAPGEF1;PHKB;PDE5A;RAPGEF5;PHKA2;MAPK15;ADCY6;MAP3K5;RAPGEF4
Carbohydrate metabolism	20/235	0.237245	0.820598	1.21373	1.74615	PFKFB3;CHPF2;AGL;HEXA;TALDO1;PHKB;PHKA2;HK2;NUP93;PPP2CA;EXT2;PPP2R1B;CHSY1;TPR;ST3GAL6;SLC25A10;ARSB;PGM1;GALK1;SLC25A13
Arf6 signal transduction regulation	4/35	0.23756	0.820598	1.68132	2.41662	EFNA1;GNA14;ACAP2;GNAQ
EGF receptor (ErbB1) signaling pathway	4/35	0.23756	0.820598	1.68132	2.41662	PIK3CB;PLCG1;GNAI1;PTK2
Response to elevated platelet cytosolic calcium	8/83	0.239447	0.824684	1.3905	1.98761	CFD;ABCC4;PROS1;PSAP;CD36;GAS6;F5;SOD1
Rac1 cell motility signaling pathway	7/71	0.24195	0.83086	1.42565	2.02303	STAT5A;NCKAP1;TRIO;CHN1;LIMK1;BCAR1;MYLK
Adaptive immune system	48/606	0.243675	0.834339	1.12377	1.58667	ITGB1;CD274;DET1;SEC23A;PSMD11;PSMD14;CD81;CBLB;PIK3CB;PPP2CA;NPEPPS;CTSO;PSMD4;PSMB2;PPP2R1B;UBB;PSMD5;PSMD2;PSMD3;PSMB1;PSMD1;PLCG1;PSMF1;CD36;CTSE;ATG7;CTSD;PRKG1;PAG1;CTSA;DYNC1H1;UBE2H;CHUK;SMURF2;HUWE1;UBE2E2;MTOR;KLHL20;PSMA5;PSMA6;PSMC6;PSMA1;PSMC1;TRIB3;BLMH;OSBPL1A;PIK3AP1;RAPGEF4
FSH regulation of apoptosis	22/263	0.248701	0.847147	1.19108	1.65739	RAB2A;DYRK3;PDXK;CHUK;ANXA4;TPM2;GDE1;VLDLR;NLK;PHKA2;HK2;TGFBR2;ALDH3A2;PSMD3;ENC1;GNAS;PSMD1;SLC16A7;CD36;RAB5A;ATP9A;MAP3K5
Small cell lung cancer	8/84	0.249509	0.847147	1.37213	1.90487	ITGB1;RXRA;CDK6;CHUK;COL4A2;TRAF3;PIK3CB;PTK2
Signaling by insulin receptor	10/109	0.250109	0.847147	1.31691	1.82505	PPM1A;FGF9;IRS1;INSR;STRADB;ATP6V1H;TRIB3;PIK3CB;FGF1;MTOR
PI3K/PLC/TRK pathway	4/36	0.253446	0.847147	1.62869	2.23555	NTRK1;STAT5A;PLCG1;YWHAG
Transport to the Golgi and subsequent modification	4/36	0.253446	0.847147	1.62869	2.23555	SEC23A;FUT8;MAN2A2;MGAT5
Mitochondrial pathway of apoptosis: BH3-only Bcl-2 family	9/97	0.254992	0.847147	1.33322	1.82188	CTSA;PPP2CA;CTSO;CASP8;BNIP3;CAPN1;CTSE;PRKCZ;CTSD
Selenium pathway	6/60	0.255406	0.847147	1.44804	1.97643	PRDX3;ABCA1;PRDX1;INSR;DIO1;SOD1
Energy metabolism	5/48	0.256143	0.847147	1.51523	2.06377	MEF2A;NCOA1;RXRA;UCP3;PPARG
MicroRNAs in cardiomyocyte hypertrophy	8/85	0.259704	0.847147	1.35424	1.8258	CHUK;ROCK2;WNT5A;LRP5;PIK3CB;PRKG1;MTOR;MYLK
TGF-beta regulation of skeletal system development	8/85	0.259704	0.847147	1.35424	1.8258	ACVR1;PPP2CA;PPP2R1B;SMURF2;ROCK2;BMP7;TGFBR2;INHBE
Fatty acid biosynthesis	3/25	0.262664	0.847147	1.77646	2.37492	ACSL1;HADH;DECR1
IGF1 receptor signaling through beta-arrestin	3/25	0.262664	0.847147	1.77646	2.37492	PPP2CA;INSR;MAPK15
PIP2 hydrolysis	3/25	0.262664	0.847147	1.77646	2.37492	DGKD;MGLL;DGKH
TPO signaling pathway	3/25	0.262664	0.847147	1.77646	2.37492	STAT5A;STAT5B;PLCG1
Coagulation common pathway	2/14	0.263643	0.847147	2.17088	2.89413	PROS1;F5
DCC-mediated attractive signaling	2/14	0.263643	0.847147	2.17088	2.89413	TRIO;PTK2
Interleukin-6 regulation of target genes	2/14	0.263643	0.847147	2.17088	2.89413	ABCC3;ABCC4
Non-homologous end-joining (NHEJ) pathway	2/14	0.263643	0.847147	2.17088	2.89413	DCLRE1C;PRKDC
S1P/S1P4 pathway	2/14	0.263643	0.847147	2.17088	2.89413	PLCG1;GNAI1
Sema3A-plexin repulsion signaling by inhibiting integrin adhesion	2/14	0.263643	0.847147	2.17088	2.89413	FARP2;NRP1
TRAF3-dependent IRF activation pathway	2/14	0.263643	0.847147	2.17088	2.89413	TRAF3;TRIM25
Chronic myeloid leukemia	7/73	0.264055	0.847147	1.3823	1.84066	STAT5A;STAT5B;CDK6;CHUK;CBLB;PIK3CB;TGFBR2
Signaling by NOTCH1	7/73	0.264055	0.847147	1.3823	1.84066	CDK8;TLE1;NCOR1;NOTCH1;JAG1;UBB;TBL1XR1
Clathrin derived vesicle budding	6/61	0.267708	0.854186	1.42164	1.87351	SNX2;SORT1;HIP1R;AP3S1;PUM1;IGF2R
FGF signaling pathway	6/61	0.267708	0.854186	1.42164	1.87351	STAT5B;CDH2;FGF9;PTK2B;PLCG1;FGF1
ALK in cardiac myocytes	4/37	0.26954	0.856854	1.57925	2.07045	ACVR1;TGFBR3;BMP7;TGFBR2
Amino acid and oligopeptide SLC transporters	5/49	0.270008	0.856854	1.48071	1.9387	SLC7A5;SLC1A2;SLC25A10;SLC1A4;SLC1A5
Adherens junction cell adhesion	7/74	0.275313	0.857957	1.36159	1.75625	FARP2;INSR;TCF7;LMO7;SORBS1;NLK;TGFBR2
Integrins in angiogenesis	7/74	0.275313	0.857957	1.36159	1.75625	CASP8;IRS1;COL12A1;PTK2B;PTK2;BCAR1;TGFBR2
Acyl chain remodelling of phosphatidylcholine	3/26	0.282531	0.857957	1.69913	2.14765	PLA2G12A;PLBD1;PLA2G6
Galactose metabolism	3/26	0.282531	0.857957	1.69913	2.14765	HK2;PGM1;GALK1
Inhibition of activated T cell apoptosis by neuropeptides VIP and PACAP	3/26	0.282531	0.857957	1.69913	2.14765	CHUK;GNAQ;PLCG1
Aquaporin-mediated transport	5/50	0.28403	0.857957	1.44773	1.82222	AQP9;GNAS;AQP7;RAB11FIP2;ADCY6
Cyclin D-associated events in G1	4/38	0.285807	0.857957	1.53272	1.91964	PPP2CA;CDK6;PPP2R1B;UBB
Nuclear receptors	4/38	0.285807	0.857957	1.53272	1.91964	NR4A2;RXRA;NR1I3;PPARG
Signaling of hepatocyte growth factor receptor	4/38	0.285807	0.857957	1.53272	1.91964	ITGB1;RAPGEF1;PTK2B;PTK2
Glycolysis and gluconeogenesis	7/75	0.286691	0.857957	1.3415	1.676	ALDH3A2;LDHA;PDHA1;ALDH2;AKR1A1;HK2;PGM1
Biological oxidations	12/139	0.288776	0.857957	1.23175	1.52996	POMC;UGDH;ALDH2;UGT1A1;ACSM1;CYP1A2;ALDH1A1;MGST1;FMO1;FMO2;CYP2E1;CYP7B1
Integrated breast cancer pathway	13/152	0.289229	0.857957	1.21927	1.51255	PLK3;CHUK;IRS1;ZMYND8;AQP7;AHR;MTOR;TGFBR2;HIPK2;CASP8;TPR;MAP3K13;ATR
Immune system	76/998	0.290134	0.857957	1.07695	1.33263	ITGB1;DET1;CD81;IRS1;PROS1;CBLB;PIK3CB;NPEPPS;CTSO;RPS6KA5;CASP8;PSMD4;PPP2R1B;PSMD5;PSMD2;PSMD3;PSMD1;TRIM25;KPNA4;CD36;CTSE;CTSD;PRKG1;MEF2A;IFNAR2;CHUK;UBE2E2;CNPY3;PRLR;PSMA5;NUP93;PSMA6;RNF125;PSMA1;TRAF3;RAPGEF1;TAX1BP1;TRIB3;TLR5;SQSTM1;RAPGEF4;CFD;CD274;SEC23A;PSMD11;PSMD14;SOCS2;PPP2CA;C6;PSMB2;UBB;IRAK2;PSMB1;TPR;PTK2B;FLNB;PSMF1;PLCG1;ATG7;PAG1;CTSA;STAT5A;STAT5B;DYNC1H1;UBE2H;SMURF2;H…
Activation of IRF3/IRF7 mediated by TBK1/IKK epsilon	2/15	0.290879	0.857957	2.00378	2.47436	UBB;TRAF3
Cytochrome P450 metabolism of endogenous sterols	2/15	0.290879	0.857957	2.00378	2.47436	POMC;CYP7B1
Cytochrome P450 metabolism of xenobiotics	2/15	0.290879	0.857957	2.00378	2.47436	CYP1A2;CYP2E1
Mu-calpain pathway	2/15	0.290879	0.857957	2.00378	2.47436	ITGB1;CAPN1
Sema3A/PAK-dependent axon repulsion	2/15	0.290879	0.857957	2.00378	2.47436	NRP1;LIMK1
TrkA receptor signaling pathway	2/15	0.290879	0.857957	2.00378	2.47436	NTRK1;PLCG1
Wnt signaling pathway	19/231	0.29289	0.857957	1.16872	1.43514	TLE1;TSHZ3;ROCK2;FZD7;WNT5A;TCF7;KREMEN1;LRP5;AXIN2;NLK;PRKCZ;NKD1;PPP2CA;BCL9;PPP2R1B;TBL1XR1;CHP1;SOX5;PAFAH1B1
RIG-I/MDA5-mediated induction of interferon-alpha/beta pathways	7/76	0.298176	0.857957	1.32198	1.59969	CASP8;RNF125;CHUK;UBB;TRAF3;TAX1BP1;TRIM25
VEGF signaling pathway	7/76	0.298176	0.857957	1.32198	1.59969	PLA2G12A;HSPB1;CHP1;PIK3CB;PLCG1;PLA2G6;PTK2
GAB1 signalosome	4/39	0.302208	0.857957	1.48885	1.78161	CHUK;TRIB3;PAG1;MTOR
ADP signalling through P2Y purinoceptor 12	3/27	0.302519	0.857957	1.62825	1.94675	P2RY12;GNAS;GNAI1
Control of gene expression by vitamin D receptor	3/27	0.302519	0.857957	1.62825	1.94675	NCOA1;RXRA;NCOR1
ERK5 role in neuronal survival pathway	3/27	0.302519	0.857957	1.62825	1.94675	MEF2A;NTRK1;PLCG1
Glucuronidation	3/27	0.302519	0.857957	1.62825	1.94675	UGDH;UGT1A1;PGM1
Glycolysis	3/27	0.302519	0.857957	1.62825	1.94675	PPP2CA;PFKFB3;PPP2R1B
Insulin regulation of blood glucose	3/27	0.302519	0.857957	1.62825	1.94675	INSR;PRKCZ;YWHAG
Oxidative stress	3/27	0.302519	0.857957	1.62825	1.94675	MGST1;GSTT2;SOD1
Proteins and DNA sequences in cardicac structures	3/27	0.302519	0.857957	1.62825	1.94675	NOTCH1;JAG1;SMYD1
Rev-mediated nuclear export of HIV-1 RNA	3/27	0.302519	0.857957	1.62825	1.94675	NUP93;XPO1;TPR
TNF/stress-related signaling	3/27	0.302519	0.857957	1.62825	1.94675	BAG4;CHUK;CRADD
MAPK cascade role in angiogenesis	6/64	0.30541	0.857957	1.34789	1.59873	NRP1;PTK2B;PLCG1;FGF1;MTOR;ROBO1
Acyl chain remodeling of diacylglycerol and triacylglycerol	1/5	0.309372	0.857957	3.25543	3.81931	MGLL
FGFR1b ligand binding and activation	1/5	0.309372	0.857957	3.25543	3.81931	FGF1
FasL/CD95L signaling	1/5	0.309372	0.857957	3.25543	3.81931	CASP8
G-protein signaling through tubby proteins	1/5	0.309372	0.857957	3.25543	3.81931	GNAQ
GRB7 events in ERBB2 signaling	1/5	0.309372	0.857957	3.25543	3.81931	ERBB3
Glyoxylate metabolism	1/5	0.309372	0.857957	3.25543	3.81931	AGXT2
Kit receptor transcriptional targets	1/5	0.309372	0.857957	3.25543	3.81931	BNIP3
Maturation of Notch precursor via proteolytic cleavage	1/5	0.309372	0.857957	3.25543	3.81931	NOTCH1
Neuroregulin receptor degredation protein-1 controls ErbB3 receptor recycling	1/5	0.309372	0.857957	3.25543	3.81931	ERBB3
Nifedipine activity	1/5	0.309372	0.857957	3.25543	3.81931	PTK2B
Polo-like kinase 3 (PLK3) pathway	1/5	0.309372	0.857957	3.25543	3.81931	PLK3
Sulfide oxidation to sulfate	1/5	0.309372	0.857957	3.25543	3.81931	SLC25A10
Thymic stromal lymphopoietin (TSLP) pathway	8/90	0.312338	0.857957	1.27132	1.47939	PSMA5;CD274;PSMD11;JAG1;PSMA1;PSMB2;PSMB1;CD276
Acyl chain remodelling of phosphatidylinositol	2/16	0.31798	0.857957	1.86055	2.13176	PLA2G12A;PLBD1
Amino acid biosynthesis and interconversion (transamination)	2/16	0.31798	0.857957	1.86055	2.13176	OAT;GLUL
B cell survival pathway	2/16	0.31798	0.857957	1.86055	2.13176	ITGB1;MTOR
CD40L signaling pathway	2/16	0.31798	0.857957	1.86055	2.13176	CHUK;TRAF3
Cell death signaling by NRIF in the nucleus	2/16	0.31798	0.857957	1.86055	2.13176	UBB;SQSTM1
Glutamate neurotransmitter release cycle	2/16	0.31798	0.857957	1.86055	2.13176	UNC13B;SYT1
Glyoxylate and dicarboxylate metabolism	2/16	0.31798	0.857957	1.86055	2.13176	CS;MTHFD1L
Nucleotide-like (purinergic) G-protein coupled receptors	2/16	0.31798	0.857957	1.86055	2.13176	P2RY12;P2RY14
Other glycan degradation	2/16	0.31798	0.857957	1.86055	2.13176	MANBA;HEXA
Rap1 signaling	2/16	0.31798	0.857957	1.86055	2.13176	PRKG1;RAPGEF4
SREBF and miR-33 in cholesterol and lipid homeostasis	2/16	0.31798	0.857957	1.86055	2.13176	ABCA1;MTOR
Selenium metabolism and selenoproteins	2/16	0.31798	0.857957	1.86055	2.13176	FABP1;DIO1
Sonic Hedgehog (Shh) pathway	2/16	0.31798	0.857957	1.86055	2.13176	SMO;PTCH1
Sprouty regulation of FGF signaling	2/16	0.31798	0.857957	1.86055	2.13176	PPP2CA;UBB
p75 neurotrophin receptor signaling via NF-kB	2/16	0.31798	0.857957	1.86055	2.13176	UBB;SQSTM1
Negative regulation of FGFR signaling	4/40	0.31871	0.857957	1.44741	1.65508	PPP2CA;FGF9;UBB;FGF1
Nuclear signaling by ErbB4	4/40	0.31871	0.857957	1.44741	1.65508	STAT5A;STAT5B;NCOR1;PRLR
PAC1 receptor pathway	4/40	0.31871	0.857957	1.44741	1.65508	GNAQ;PLCG1;PRKCZ;ADCY6
Endosomal sorting complex required for transport (ESCRT) pathway	3/28	0.322567	0.857957	1.56303	1.76849	UBB;VPS4B;STAM2
Nitric oxide stimulation of guanylate cyclase	3/28	0.322567	0.857957	1.56303	1.76849	PRKG2;PDE5A;PRKG1
PKB-mediated events	3/28	0.322567	0.857957	1.56303	1.76849	PPM1A;STRADB;MTOR
Phosphatidic acid biosynthesis	3/28	0.322567	0.857957	1.56303	1.76849	PLA2G12A;GPD1;AGPAT2
TRAIL signaling pathway	3/28	0.322567	0.857957	1.56303	1.76849	CASP8;CHUK;PIK3CB
Leukocyte transendothelial migration	10/117	0.323872	0.857957	1.21792	1.37309	ITGB1;ROCK2;PTK2B;PLCG1;PIK3CB;CLDN2;PTK2;GNAI1;BCAR1;RAPGEF4
Starch and sucrose metabolism	5/53	0.3268	0.857957	1.35702	1.5177	UGDH;UGT1A1;AGL;HK2;PGM1
Retinoblastoma protein regulation	6/66	0.331042	0.857957	1.30281	1.44027	PPP2CA;CEBPB;CDK6;CEBPD;PPARG;AATF
ERBB1 internalization pathway	4/41	0.335278	0.857957	1.40822	1.53889	CBLB;PIK3CB;RAB5A;PTK2
Non-small cell lung cancer	5/54	0.341217	0.857957	1.32926	1.42927	RXRA;CDK6;TGFA;PIK3CB;PLCG1
Amine compound SLC transporters	3/29	0.342617	0.857957	1.50284	1.60975	SLC44A3;SLC6A9;SLC18A2
Association of TriC/CCT with target proteins during biosynthesis	3/29	0.342617	0.857957	1.50284	1.60975	XRN2;LONP2;FBXL5
CDO in myogenesis	3/29	0.342617	0.857957	1.50284	1.60975	MEF2A;CDH2;NEO1
S1P/S1P3 pathway	3/29	0.342617	0.857957	1.50284	1.60975	GNA14;GNAQ;GNAI1
ERBB1 downstream pathway	9/106	0.344184	0.857957	1.20893	1.28942	PPP2CA;NCKAP1;RPS6KA5;CHN2;PIK3CB;PRKCZ;RAB5A;YWHAG;MTOR
ACE inhibitor pathway	2/17	0.344826	0.857957	1.73642	1.8488	MAS1;NR3C2
Apoptotic cleavage of cellular proteins	2/17	0.344826	0.857957	1.73642	1.8488	CASP8;PTK2
Beta-catenin phosphorylation cascade	2/17	0.344826	0.857957	1.73642	1.8488	PPP2CA;PPP2R1B
Cell to cell adhesion signaling	2/17	0.344826	0.857957	1.73642	1.8488	PTK2;BCAR1
Cells and molecules involved in local acute inflammatory response	2/17	0.344826	0.857957	1.73642	1.8488	ITGB1;C6
Energy-dependent regulation of mTOR by LKB1-AMPK	2/17	0.344826	0.857957	1.73642	1.8488	PPM1A;STRADB
Estrogen metabolism	2/17	0.344826	0.857957	1.73642	1.8488	UGT1A1;CYP1A2
Eukaryotic protein translation	2/17	0.344826	0.857957	1.73642	1.8488	EIF4G3;EIF1
GRB2-SOS provides linkage to MAPK signaling for integrins	2/17	0.344826	0.857957	1.73642	1.8488	PTK2;BCAR1
Platelet sensitization by LDL	2/17	0.344826	0.857957	1.73642	1.8488	PPP2CA;PPP2R1B
Opioid signaling	7/80	0.344955	0.857957	1.24928	1.32966	PPP2CA;POMC;PPP2R1B;PDE4D;PDE4B;ADCY6;GNAI1
Actin cytoskeleton regulation	18/226	0.348709	0.857957	1.12795	1.18831	ITGB1;NCKAP1;ARHGEF12;ROCK2;LIMK1;RRAS2;PIK3CB;FGF1;SSH2;PTK2;MYLK;DIAPH2;MRAS;FGF14;FGF9;PDGFC;MYH14;BCAR1
BMP receptor signaling	4/42	0.351879	0.857957	1.37108	1.43205	PPM1A;SMURF2;BMP7;RGMA
Activation of TRKA receptors	1/6	0.358661	0.857957	2.60421	2.6703	NTRK1
Alternative NF-kappaB pathway	1/6	0.358661	0.857957	2.60421	2.6703	CHUK
ER quality control compartment (ERQC)	1/6	0.358661	0.857957	2.60421	2.6703	EDEM3
FGFR2b ligand binding and activation	1/6	0.358661	0.857957	2.60421	2.6703	FGF1
Fas signaling pathway in hepatocytes	1/6	0.358661	0.857957	2.60421	2.6703	CASP8
Low-density lipoprotein (LDL) pathway during atherogenesis	1/6	0.358661	0.857957	2.60421	2.6703	LPL
Molybdenum cofactor biosynthesis	1/6	0.358661	0.857957	2.60421	2.6703	GPHN
NF-kappaB activation	1/6	0.358661	0.857957	2.60421	2.6703	SQSTM1
Neurotransmitter clearance in the synaptic cleft	1/6	0.358661	0.857957	2.60421	2.6703	ALDH2
PDGF genes and receptors	1/6	0.358661	0.857957	2.60421	2.6703	PDGFC
Pre-NOTCH Processing in the endoplasmic reticulum	1/6	0.358661	0.857957	2.60421	2.6703	NOTCH1
Proteolysis and signaling pathway of Notch	1/6	0.358661	0.857957	2.60421	2.6703	NOTCH1
Vasopressin-like receptors	1/6	0.358661	0.857957	2.60421	2.6703	AVPR1A
Vitamin B6 metabolism	1/6	0.358661	0.857957	2.60421	2.6703	PDXK
eIF4E release	1/6	0.358661	0.857957	2.60421	2.6703	MTOR
Metapathway biotransformation	14/174	0.360149	0.857957	1.14022	1.16444	GSTK1;GSTM3;GSTM2;GAL3ST1;UGT1A1;MGST1;AKR1A1;GSTT2;FMO1;GSTT1;FMO2;CYP7B1;CYP1A2;CYP2E1
Interleukin-2/STAT5 pathway	3/30	0.362618	0.857957	1.4471	1.46794	STAT5A;STAT5B;CDK6
Nectin adhesion pathway	3/30	0.362618	0.857957	1.4471	1.46794	FARP2;RAPGEF1;PTK2
Ovarian infertility genes	3/30	0.362618	0.857957	1.4471	1.46794	CEBPB;NCOR1;PRLR
Tumor necrosis factor (TNF) pathway	3/30	0.362618	0.857957	1.4471	1.46794	BAG4;CASP8;MAP3K5
G-protein signaling pathways	8/95	0.366863	0.857957	1.19793	1.20124	GNA14;PDE4D;GNAQ;PDE4B;GNAS;PRKCZ;ADCY6;GNAI1
G2/M checkpoints	4/43	0.368483	0.857957	1.33586	1.33367	ORC5;ORC2;RAD1;ATR
Bone remodeling	2/18	0.371316	0.857957	1.62781	1.61267	IFNAR2;CHUK
Botulinum neurotoxicity	2/18	0.371316	0.857957	1.62781	1.61267	STX1B;SYT1
CBL signaling regulation	2/18	0.371316	0.857957	1.62781	1.61267	RAPGEF1;PIK3CB
CDK regulation of DNA replication	2/18	0.371316	0.857957	1.62781	1.61267	ORC5;ORC2
Downregulation of MTA-3 in ER-negative breast tumors	2/18	0.371316	0.857957	1.62781	1.61267	HSPB1;CTSD
Nicotinic acetylcholine receptor role in the regulation of apoptosis	2/18	0.371316	0.857957	1.62781	1.61267	PTK2B;PTK2
PKA activation in glucagon signaling	2/18	0.371316	0.857957	1.62781	1.61267	GNAS;ADCY6
Pre-NOTCH processing in Golgi	2/18	0.371316	0.857957	1.62781	1.61267	NOTCH1;ST3GAL6
Serotonin receptor 4/6/7 and NR3C signaling	2/18	0.371316	0.857957	1.62781	1.61267	RPS6KA5;GNAS
Sodium/chloride-dependent neurotransmitter transporters	2/18	0.371316	0.857957	1.62781	1.61267	SLC6A9;SLC18A2
TNFR2 signaling pathway	2/18	0.371316	0.857957	1.62781	1.61267	CHUK;TRAF3
Oncostatin M	24/311	0.374902	0.857957	1.08991	1.0693	DYRK3;ARHGEF12;CEBPD;SLC10A1;MGMT;IRS1;SLC22A1;TGFA;LPL;RNASE4;LIFR;FOXN3;PRLR;HK2;SYNE1;EFNA1;LDHA;CASP8;CYP1A2;PPARG;BLMH;SLC27A2;MGLL;ABCG2
Signaling by interleukins	9/109	0.375026	0.857957	1.17248	1.14992	STAT5A;STAT5B;TEC;CHUK;IRAK2;RAPGEF1;PTK2B;PIK3CB;SQSTM1
Axon guidance	25/325	0.37738	0.857957	1.08613	1.05843	ITGB1;NRP1;SEMA5B;NRP2;TRIO;ROCK2;SEMA3B;GNAI1;ROBO1;RPS6KA5;CHP1;MYH14;PLCG1;LRRC4C;SRGAP2;NEO1;CLASP1;FARP2;ARHGEF12;LIMK1;RANBP9;PTK2;RGMA;EFNA1;COL4A2
Activated NOTCH1 signaling in the nucleus	3/31	0.382519	0.857957	1.39534	1.34089	NOTCH1;JAG1;UBB
Alpha-6 beta-4 integrin signaling pathway	3/31	0.382519	0.857957	1.39534	1.34089	IRS1;MTOR;PTK2
Amino acid transport across the plasma membrane	3/31	0.382519	0.857957	1.39534	1.34089	SLC7A5;SLC1A4;SLC1A5
CD40/CD40L signaling	3/31	0.382519	0.857957	1.39534	1.34089	STAT5A;TRAF3;CBLB
Transport of vitamins, nucleosides, and related molecules	3/31	0.382519	0.857957	1.39534	1.34089	SLC5A6;SLC27A1;SLC28A1
G alpha q pathway	6/70	0.382932	0.857957	1.22113	1.17216	GNAQ;PIK3CB;AVPR1A;ADRA1A;PHKA2;PRKCZ
Signaling events mediated by HDAC class I	6/70	0.382932	0.857957	1.22113	1.17216	XPO1;NCOR1;SIRT5;PPARG;CHD3;SIRT7
PI3K cascade	5/57	0.384643	0.857957	1.25237	1.19656	FGF9;CHUK;TRIB3;FGF1;MTOR
Pathogenic Escherichia coli infection	5/57	0.384643	0.857957	1.25237	1.19656	ITGB1;TUBB2A;ROCK2;TLR5;TUBA8
PI3K events in ERBB2 signaling	4/44	0.385059	0.857957	1.30239	1.24295	ERBB3;CHUK;TRIB3;MTOR
Vasopressin-regulated water reabsorption	4/44	0.385059	0.857957	1.30239	1.24295	DYNC1H1;GNAS;RAB5A;ADCY6
Adrenergic pathway	11/137	0.387577	0.857957	1.13733	1.078	GNAQ;PDE4D;PDE4B;PDE5A;PLCG1;PIK3CB;PHKA2;PRKCZ;MAPK15;ADCY6;GNAI1
TSH regulation of gene expression	8/97	0.388938	0.857957	1.17088	1.10571	PHLDB1;NOTCH1;LRRN3;FAM110B;AHR;ACADM;SLC26A4;PHLDB2
Differentiation pathway in PC12 cells	7/84	0.392495	0.857957	1.18412	1.10743	NTRK1;ANXA2;GNAQ;RAPGEF1;PLCG1;ADCY6;MAP3K5
MAPK signaling pathway	24/314	0.393229	0.857957	1.07846	1.00659	MEF2A;NTRK1;PLA2G12A;CHUK;RRAS2;HSPB1;NLK;PLA2G6;FGF1;PRKCZ;TGFBR2;PPM1A;RPS6KA5;MRAS;FGF14;CASP8;DUSP10;FGF9;RASA2;CHP1;FLNB;MAP3K13;MAP4K3;MAP3K5
Bacterial invasion of epithelial cells	6/71	0.395945	0.857957	1.20227	1.11388	ITGB1;CBLB;PIK3CB;PTK2;BCAR1;CD2AP
Melanoma	6/71	0.395945	0.857957	1.20227	1.11388	CDK6;FGF14;FGF9;PDGFC;PIK3CB;FGF1
Mitochondrial pathway of apoptosis: multidomain Bcl-2 family	6/71	0.395945	0.857957	1.20227	1.11388	UBL3;AIFM1;UBB;CAPN1;PRKCZ;MAP3K5
Apoptosis modulation by HSP70	2/19	0.397364	0.857957	1.53197	1.41386	CASP8;AIFM1
Calcineurin in effects in keratinocyte differentiation	2/19	0.397364	0.857957	1.53197	1.41386	GNAQ;PLCG1
Cell cycle progression regulation by PLK3	2/19	0.397364	0.857957	1.53197	1.41386	PLK3;ATR
Glycosaminoglycan degradation	2/19	0.397364	0.857957	1.53197	1.41386	HEXA;ARSB
IGF-1 receptor and longevity	2/19	0.397364	0.857957	1.53197	1.41386	IRS1;SOD1
Signaling by constitutively active EGFR	2/19	0.397364	0.857957	1.53197	1.41386	UBB;PLCG1
Telomeres, telomerase, cellular aging, and immortality	2/19	0.397364	0.857957	1.53197	1.41386	PPP2CA;TNKS
Tob role in T-cell activation	2/19	0.397364	0.857957	1.53197	1.41386	TGFBR3;TGFBR2
RhoA signaling pathway	4/45	0.40158	0.857957	1.27056	1.15919	ITGB1;ROCK2;LIMK1;PRKCZ
Alanine, aspartate and glutamate metabolism	3/32	0.402275	0.857957	1.34715	1.22674	AGXT2;ADSS;GLUL
Signaling by Robo receptor	3/32	0.402275	0.857957	1.34715	1.22674	SRGAP2;CLASP1;ROBO1
Syndecan 4 pathway	3/32	0.402275	0.857957	1.34715	1.22674	ITGB1;FZD7;PTK2
Acetylcholine biosynthesis	1/7	0.404434	0.857957	2.17006	1.96448	PDHA1
Activation of PKC through G-protein coupled receptors	1/7	0.404434	0.857957	2.17006	1.96448	GNAQ
Arylamine metabolism	1/7	0.404434	0.857957	2.17006	1.96448	CYP1A2
Attachment of GPI anchor to uPAR	1/7	0.404434	0.857957	2.17006	1.96448	PGAP1
CREB phosphorylation	1/7	0.404434	0.857957	2.17006	1.96448	RPS6KA5
Caffeine metabolism	1/7	0.404434	0.857957	2.17006	1.96448	CYP1A2
Cation-coupled chloride cotransporters	1/7	0.404434	0.857957	2.17006	1.96448	SLC12A7
FYVE-finger proteins in vesicle transport	1/7	0.404434	0.857957	2.17006	1.96448	RAB5A
Gene expression regulation in late stage pancreatic bud precursor cells	1/7	0.404434	0.857957	2.17006	1.96448	NOTCH1
Glucocorticoid biosynthesis	1/7	0.404434	0.857957	2.17006	1.96448	POMC
Integrin alpha-2b beta-3 signaling	1/7	0.404434	0.857957	2.17006	1.96448	PTK2
Internal ribosome entry pathway	1/7	0.404434	0.857957	2.17006	1.96448	EIF4G3
Nef-mediated CD8 downregulation	1/7	0.404434	0.857957	2.17006	1.96448	ATP6V1H
Negative regulation of the PI3K/Akt network	1/7	0.404434	0.857957	2.17006	1.96448	TRIB3
NrCAM interactions	1/7	0.404434	0.857957	2.17006	1.96448	NRP2
Phase I of biological oxidations: non-cytochrome P450 enzymes	1/7	0.404434	0.857957	2.17006	1.96448	PON1
Post-transcriptional silencing by small RNAs	1/7	0.404434	0.857957	2.17006	1.96448	TNRC6C
SARS coronavirus protease	1/7	0.404434	0.857957	2.17006	1.96448	ANPEP
SLC26 family multifunctional anion exchangers	1/7	0.404434	0.857957	2.17006	1.96448	SLC26A4
Spermatogenesis regulation by CREM	1/7	0.404434	0.857957	2.17006	1.96448	XPO1
Telomerase RNA component gene hTERC transcriptional regulation	1/7	0.404434	0.857957	2.17006	1.96448	NFYB
Terminal pathway of complement	1/7	0.404434	0.857957	2.17006	1.96448	C6
Transport of nucleosides and free purine and pyrimidine bases across the plasma membrane	1/7	0.404434	0.857957	2.17006	1.96448	SLC28A1
Viral dsRNA-TLR3-TRIF complex activation of RIP1	1/7	0.404434	0.857957	2.17006	1.96448	CHUK
Neurotrophin signaling pathway	10/126	0.411141	0.870608	1.12288	0.998037	NTRK1;RPS6KA5;IRS1;IRAK2;SORT1;RAPGEF1;PLCG1;PIK3CB;YWHAG;MAP3K5
Caspase cascade in apoptosis	5/59	0.41354	0.874107	1.20585	1.06477	CASP8;NUMA1;CRADD;LIMK1;PTK2
Alpha-6 beta-1 and alpha-6 beta-4 integrin signaling	4/46	0.418018	0.881981	1.24024	1.08177	ITGB1;RXRA;ERBB3;YWHAG
Acute myocardial infarction	2/20	0.422898	0.882264	1.44678	1.24514	COL4A2;PROS1
Chondroitin sulfate biosynthesis	2/20	0.422898	0.882264	1.44678	1.24514	CHSY1;CHPF2
Signaling by Hippo	2/20	0.422898	0.882264	1.44678	1.24514	WWTR1;TJP2
Skeletal muscle hypertrophy is regulated via AKT/mTOR pathway	2/20	0.422898	0.882264	1.44678	1.24514	PPP2CA;MTOR
EGF/EGFR signaling pathway	11/141	0.424731	0.882264	1.10209	0.94372	STAT5A;STAT5B;ATXN2;RPS6KA5;PTK2B;PLCG1;STAM2;PRKCZ;RAB5A;PTK2;BCAR1
Neurotrophic factor-mediated Trk receptor signaling	5/60	0.427916	0.882264	1.18386	1.0049	NTRK1;RAPGEF1;PLCG1;SQSTM1;PRKCZ
Melanogenesis	8/101	0.433143	0.882264	1.12028	0.937324	POMC;FZD7;GNAQ;WNT5A;TCF7;GNAS;ADCY6;GNAI1
Actions of nitric oxide in the heart	4/47	0.434349	0.882264	1.21133	1.01013	GNAQ;PRKG2;PLCG1;PRKG1
LKB1 signaling events	4/47	0.434349	0.882264	1.21133	1.01013	STRADB;CTSD;YWHAG;MTOR
Seven transmembrane receptor signaling through beta-arrestin	6/74	0.434858	0.882264	1.14905	0.956851	PPP2CA;PDE4D;PDE4B;PDE5A;MAPK15;MAP3K5
Interleukin-2 signaling pathway	62/847	0.435288	0.882264	1.02924	0.856067	RERE;NUMA1;IRS1;CITED2;ECI1;LDB3;PIK3CB;AHR;PCSK6;CTSO;CSRP3;DUSP10;PIM1;PDK4;FLOT1;PDE4B;CTSD;MMD;ACSL1;COG4;BCKDHB;RRAS2;CYP7B1;TGFBR2;SLC7A5;RNF125;MYCN;MDFIC;DDAH1;WDFY1;BLVRB;ANG;ADTRP;LCORL;PHLDB2;STAM2;MACF1;PFKFB3;AHNAK;CBFB;TCF7;MGST1;SLC1A5;ADD3;ZFP36L2;SOCS2;CHSY1;PSMB1;PTK2B;FLNB;SLC25A20;NTRK1;STAT5A;STAT5B;PTCH1;EIF1;NR4A2;KLF6;NMT2;PTPN9;PTPN4;LIMS1
Immune system signaling by interferons, interleukins, prolactin, and growth hormones	21/280	0.438775	0.882264	1.05613	0.870008	STAT5A;IFNAR2;STAT5B;CHUK;IRS1;PIK3CB;PRLR;NUP93;SOCS2;TEC;UBB;IRAK2;TPR;RAPGEF1;TRIM25;PTK2B;FLNB;KPNA4;PLCG1;SQSTM1;EIF4G3
Androgen receptor signaling, proteolysis, and transcription regulation	7/88	0.440066	0.882264	1.1254	0.923765	NCOA1;POMC;NCOR1;ROCK2;PRDX1;GAS6;PTK2
Fructose and mannose metabolism	3/34	0.441193	0.882264	1.2601	1.03111	MTMR1;PFKFB3;HK2
N-cadherin signaling events	3/34	0.441193	0.882264	1.2601	1.03111	CDH2;LRP5;PLCG1
Ion channel transport	5/61	0.44222	0.882264	1.16266	0.94867	GABRB3;ARHGEF9;ATP11C;ATP10A;ATP9A
Binding of orexin and neuropeptides FF and QRFP to their receptors	1/8	0.446943	0.882264	1.85995	1.49786	HCRTR2
Cross-presentation of particulate exogenous antigens (phagosomes)	1/8	0.446943	0.882264	1.85995	1.49786	CD36
Cytoskeletal remodeling regulation and cell spreading by IPP complex components	1/8	0.446943	0.882264	1.85995	1.49786	LIMS1
Downregulation of ERBB4 signaling	1/8	0.446943	0.882264	1.85995	1.49786	UBB
Glycogen biosynthesis	1/8	0.446943	0.882264	1.85995	1.49786	PGM1
Lysine catabolism	1/8	0.446943	0.882264	1.85995	1.49786	SLC25A21
Mitotic metaphase/anaphase transition	1/8	0.446943	0.882264	1.85995	1.49786	REC8
NOD-like receptor (NLR) proteins	1/8	0.446943	0.882264	1.85995	1.49786	CHUK
Recycling of eIF2-GDP complex	1/8	0.446943	0.882264	1.85995	1.49786	EIF2B4
S6K1 signaling	1/8	0.446943	0.882264	1.85995	1.49786	MTOR
Support of platelet aggregation by Eph kinases and ephrins	1/8	0.446943	0.882264	1.85995	1.49786	ITGB1
TSP1-induced apoptosis in microvascular endothelial cell	1/8	0.446943	0.882264	1.85995	1.49786	CD36
Thyroxine biosynthesis	1/8	0.446943	0.882264	1.85995	1.49786	DIO1
Vitamin C (ascorbate) metabolism	1/8	0.446943	0.882264	1.85995	1.49786	SLC23A2
Vitamin D biosynthesis	1/8	0.446943	0.882264	1.85995	1.49786	RXRA
CD28-dependent PI3K/Akt signaling	2/21	0.447859	0.882264	1.37056	1.10094	TRIB3;MTOR
Mitochondrial role in apoptotic signaling	2/21	0.447859	0.882264	1.37056	1.10094	CASP8;AIFM1
Nicotine activity on dopaminergic neurons	2/21	0.447859	0.882264	1.37056	1.10094	GNAI1;SLC18A2
Oxidative stress-induced gene expression via Nrf2	2/21	0.447859	0.882264	1.37056	1.10094	POR;MAFF
S1P/S1P1 pathway	2/21	0.447859	0.882264	1.37056	1.10094	PLCG1;GNAI1
p38 MK2 pathway	2/21	0.447859	0.882264	1.37056	1.10094	HSPB1;YWHAG
Chondroitin sulfate/dermatan sulfate metabolism	4/48	0.45055	0.882264	1.18373	0.943776	CHSY1;CHPF2;HEXA;ARSB
HES/HEY pathway	4/48	0.45055	0.882264	1.18373	0.943776	NCOA1;NOTCH1;TLE1;NCOR1
Lipid digestion, mobilization, and transport	4/48	0.45055	0.882264	1.18373	0.943776	ABCA1;LIPE;LPL;MGLL
N-glycan biosynthesis	4/48	0.45055	0.882264	1.18373	0.943776	FUT8;ALG9;MAN2A2;MGAT5
Post-translational regulation of adherens junction stability and disassembly	4/48	0.45055	0.882264	1.18373	0.943776	CDH2;RAB5A;RIN2;ROBO1
Presenilin action in Notch and Wnt signaling	4/48	0.45055	0.882264	1.18373	0.943776	NOTCH1;TLE1;NLK;NKD1
Jak-STAT signaling pathway	15/199	0.451421	0.882494	1.06169	0.844419	STAT5A;IFNAR2;STAT5B;CBLB;LIFR;PIK3CB;PRLR;SOCS2;SPRED2;PTP4A2;SPRED1;PIM1;PTPN9;PTPN4;STAM2
Interleukin-2/PI3K pathway	3/35	0.460284	0.892785	1.22066	0.947124	SGMS1;PRKCZ;MTOR
Interleukin-7 signaling pathway	3/35	0.460284	0.892785	1.22066	0.947124	STAT5A;STAT5B;PTK2B
Prion diseases	3/35	0.460284	0.892785	1.22066	0.947124	NOTCH1;C6;SOD1
Signal transduction by L1	3/35	0.460284	0.892785	1.22066	0.947124	ITGB1;NRP1;RPS6KA5
Toll receptor cascades	12/159	0.463427	0.892785	1.06301	0.817571	MEF2A;PPP2CA;UBE2H;RPS6KA5;PPP2R1B;UBB;CHUK;IRAK2;TRAF3;UBE2E2;CNPY3;TLR5
Angiopoietin receptor Tie2-mediated signaling	4/49	0.466598	0.892785	1.15737	0.882246	ITGB1;STAT5A;STAT5B;PTK2
G alpha 12 pathway	4/49	0.466598	0.892785	1.15737	0.882246	MEF2A;MAPK15;PTK2;MAP3K5
AKT signaling pathway	2/22	0.472199	0.892785	1.30196	0.976936	PPP2CA;CHUK
BRCA1, BRCA2 and ATR roles in cancer susceptibility	2/22	0.472199	0.892785	1.30196	0.976936	RAD1;ATR
CTLA4 inhibitory signaling	2/22	0.472199	0.892785	1.30196	0.976936	PPP2CA;PPP2R1B
Fanconi anemia pathway	2/22	0.472199	0.892785	1.30196	0.976936	UBB;ATR
Glycosaminoglycan biosynthesis: chondroitin sulfate	2/22	0.472199	0.892785	1.30196	0.976936	CHSY1;CHPF2
Nephrin interactions	2/22	0.472199	0.892785	1.30196	0.976936	PIK3CB;CD2AP
TRAF6 mediated NF-kB activation	2/22	0.472199	0.892785	1.30196	0.976936	CHUK;TRIM25
Mitochondrial pathway of apoptosis: caspases	6/77	0.473306	0.892785	1.10032	0.82305	ANP32A;STRADB;HSPB1;CAPN1;UACA;PTK2
Neural crest differentiation	7/91	0.475364	0.892785	1.08504	0.806912	ITGB1;NOTCH1;CDH2;OLIG1;AXIN2;BMP7;SOX5
Amoebiasis	8/105	0.476972	0.892785	1.07385	0.794969	GNA14;COL4A2;GNAQ;GNAS;HSPB1;PIK3CB;RAB5A;PTK2
Fibroblast growth factor receptor pathway	8/105	0.476972	0.892785	1.07385	0.794969	RPS6KA5;FGF14;FGF9;CBLB;PLCG1;FGF1;PRKCZ;MAPK15
Signaling by NOTCH	9/119	0.47827	0.892785	1.06531	0.785751	TNRC6C;CDK8;TLE1;NOTCH1;JAG1;NCOR1;UBB;TBL1XR1;ST3GAL6
GM-CSF-mediated signaling events	3/36	0.479087	0.892785	1.18361	0.870983	STAT5A;STAT5B;PIM1
Ion transport by P-type ATPases	3/36	0.479087	0.892785	1.18361	0.870983	ATP11C;ATP10A;ATP9A
Neurotransmitter release cycle	3/36	0.479087	0.892785	1.18361	0.870983	UNC13B;SYT1;SLC18A2
Signaling to ERKs	3/36	0.479087	0.892785	1.18361	0.870983	NTRK1;RAPGEF1;PLCG1
Membrane trafficking	10/133	0.479345	0.892785	1.05857	0.778407	SEC23A;SNX2;UBB;SORT1;VPS4B;HIP1R;AP3S1;PUM1;STAM2;IGF2R
Phosphatidylinositol metabolism	4/50	0.482474	0.892785	1.13215	0.825141	MTMR1;PIK3CB;SYNJ2;MTM1
Angiotensin II-stimulated signaling through G-proteins and beta-arrestin	5/64	0.484544	0.892785	1.10336	0.799439	GNAQ;PLCG1;PRKCZ;MAPK15;MAP3K5
Collagen biosynthesis and modifying enzymes	5/64	0.484544	0.892785	1.10336	0.799439	COLGALT2;COL4A2;COL12A1;COL23A1;PLOD1
Signaling by SCF-KIT	6/78	0.485963	0.892785	1.08498	0.782942	STAT5A;STAT5B;TEC;CHUK;TRIB3;MTOR
Activation of pro-caspase 8	1/9	0.486419	0.892785	1.62737	1.17282	CASP8
Adrenoceptors	1/9	0.486419	0.892785	1.62737	1.17282	ADRA1A
Benzo(a)pyrene metabolism	1/9	0.486419	0.892785	1.62737	1.17282	AKR1A1
Bicarbonate transporters	1/9	0.486419	0.892785	1.62737	1.17282	SLC4A4
COPII-mediated vesicle transport	1/9	0.486419	0.892785	1.62737	1.17282	SEC23A
G2/M DNA damage checkpoint	1/9	0.486419	0.892785	1.62737	1.17282	ATR
Nef-mediated CD4 downregulation	1/9	0.486419	0.892785	1.62737	1.17282	ATP6V1H
Pyrimidine salvage reactions	1/9	0.486419	0.892785	1.62737	1.17282	UCK1
Rapid glucocorticoid receptor pathway	1/9	0.486419	0.892785	1.62737	1.17282	GNAS
Sodium/calcium exchangers	1/9	0.486419	0.892785	1.62737	1.17282	SLC24A3
Sodium/proton exchangers	1/9	0.486419	0.892785	1.62737	1.17282	SLC9A6
Angiogenesis	2/23	0.495879	0.898613	1.2399	0.869695	PLCG1;PTK2
FGFR ligand binding and activation	2/23	0.495879	0.898613	1.2399	0.869695	FGF9;FGF1
Mitochondrial pathway of apoptosis: antiapoptotic Bcl-2 family	2/23	0.495879	0.898613	1.2399	0.869695	CDK6;MAPK15
Progesterone-initiated oocyte maturation	2/23	0.495879	0.898613	1.2399	0.869695	PAQR7;GNAS
Proximal tubule bicarbonate reclamation	2/23	0.495879	0.898613	1.2399	0.869695	SLC25A10;SLC4A4
Signaling by bone morphogenetic protein (BMP)	2/23	0.495879	0.898613	1.2399	0.869695	GREM2;SMURF2
Platelet aggregation (plug formation)	3/37	0.497577	0.898613	1.14873	0.801821	PTK2;BCAR1;RAPGEF4
ERK1/ERK2 MAPK pathway	5/65	0.498407	0.898613	1.08492	0.755468	ITGB1;PPP2CA;RPS6KA5;ERBB3;GNAS
Glioma	5/65	0.498407	0.898613	1.08492	0.755468	CDK6;TGFA;PIK3CB;PLCG1;MTOR
Cell surface interactions at the vascular wall	7/94	0.510056	0.898613	1.04745	0.70518	ITGB1;SLC7A5;PROS1;PIK3CB;PLCG1;GAS6;MERTK
Thyroid-stimulating hormone signaling pathway	5/66	0.512126	0.898613	1.06707	0.714069	PDE4D;GNAQ;GNAS;GNAI1;MTOR
Signaling events mediated by stem cell factor receptor (c-Kit)	4/52	0.513634	0.898613	1.08486	0.72278	STAT5A;SPRED2;SPRED1;TEC
EGFR interaction with phospholipase C-gamma	3/38	0.515729	0.898613	1.11585	0.738888	NTRK1;PLCG1;ADCY6
Transport of mature mRNAs derived from intronless transcripts	3/38	0.515729	0.898613	1.11585	0.738888	NUP93;XPO1;TPR
Dorso-ventral axis formation	2/24	0.518869	0.898613	1.18348	0.776483	CPEB1;NOTCH1
Endogenous Toll-like receptor signaling	2/24	0.518869	0.898613	1.18348	0.776483	CHUK;IRAK2
Inhibition of cellular proliferation by Gleevec	2/24	0.518869	0.898613	1.18348	0.776483	STAT5A;STAT5B
Plexin D1 signaling	2/24	0.518869	0.898613	1.18348	0.776483	ITGB1;NRP1
Ras-independent pathway in NK cell-mediated cytotoxicity	2/24	0.518869	0.898613	1.18348	0.776483	ITGB1;PTK2B
SREBP signaling	2/24	0.518869	0.898613	1.18348	0.776483	MBTPS1;SEC23A
Sulfur amino acid metabolism	2/24	0.518869	0.898613	1.18348	0.776483	SLC25A10;CSAD
TAK1 activates NF-kappaB by phosphorylation and activation of IKK complex	2/24	0.518869	0.898613	1.18348	0.776483	CHUK;IRAK2
Class B GPCRs (secretin family receptors)	7/95	0.521446	0.898613	1.03549	0.674259	SMO;FZD7;PTCH1;GLP2R;WNT5A;PTCH2;GNAS
Androgen biosynthesis	1/10	0.523079	0.898613	1.44647	0.937345	POMC
Electron transport reaction in mitochondria	1/10	0.523079	0.898613	1.44647	0.937345	GPD2
Free radical-induced apoptosis	1/10	0.523079	0.898613	1.44647	0.937345	SOD1
IKK complex recruitment by IRAK1	1/10	0.523079	0.898613	1.44647	0.937345	CHUK
IKK complex recruitment mediated by RIP1	1/10	0.523079	0.898613	1.44647	0.937345	CHUK
Interferon-alpha signaling pathway	1/10	0.523079	0.898613	1.44647	0.937345	IFNAR2
Netrin mediated repulsion signals	1/10	0.523079	0.898613	1.44647	0.937345	PTK2
PIP biosynthesis at the late endosome membrane	1/10	0.523079	0.898613	1.44647	0.937345	MTM1
Phospholipase C signaling pathway	1/10	0.523079	0.898613	1.44647	0.937345	PLCG1
Purine catabolism	1/10	0.523079	0.898613	1.44647	0.937345	NT5E
Ran role in mitotic spindle regulation	1/10	0.523079	0.898613	1.44647	0.937345	NUMA1
Second messenger role in netrin-1 signaling	1/10	0.523079	0.898613	1.44647	0.937345	PLCG1
Signal-dependent regulation of myogenesis by corepressor MITR	1/10	0.523079	0.898613	1.44647	0.937345	MEF2A
Taurine and hypotaurine metabolism	1/10	0.523079	0.898613	1.44647	0.937345	CSAD
Tetrahydrobiopterin (BH4) biosynthesis, recycling, salvage and regulation	1/10	0.523079	0.898613	1.44647	0.937345	PRKG2
MAP kinase signaling pathway	6/81	0.523308	0.898613	1.04141	0.6744	RPS6KA5;CHUK;MAP4K5;MAP3K13;MAP4K3;MAP3K5
EGFR1 pathway	11/152	0.525673	0.898613	1.01551	0.653048	CLK1;MME;CYP1A2;SLC16A7;TGFA;HSPB1;SQSTM1;ADSS;ZFP36L2;MGLL;TUBA8
Telomerase regulation	5/67	0.525687	0.898613	1.0498	0.675076	IFNAR2;ZNFX1;TNKS;RAD1;MTOR
Androgen receptor regulation of biosynthesis and transcription	4/53	0.528885	0.898613	1.06266	0.676896	NCOA1;RXRA;TRIM24;SMARCA2
GABA A and B receptor activation	4/53	0.528885	0.898613	1.06266	0.676896	GABRB3;ARHGEF9;ADCY6;GNAI1
PI3K pathway	4/53	0.528885	0.898613	1.06266	0.676896	IGFBP1;RPS6KA5;IRS1;PRKCZ
Protein folding	4/53	0.528885	0.898613	1.06266	0.676896	TUBB2A;XRN2;LONP2;FBXL5
Thrombin signaling through protease-activated receptors	4/53	0.528885	0.898613	1.06266	0.676896	GNA14;GNAQ;PTK2B;GNAI1
M phase pathway	7/96	0.532737	0.898613	1.0238	0.644715	PPP2CA;XPO1;PPP2R1B;CLASP1;ZWINT;SPC24;PAFAH1B1
E-cadherin nascent AJ-like junctions pathway	3/39	0.533522	0.898613	1.0848	0.681529	NCKAP1;RAPGEF1;KLHL20
FAS pathway and stress induction of heat shock protein regulation	3/39	0.533522	0.898613	1.0848	0.681529	CASP8;PRKDC;HSPB1
G13 signaling pathway	3/39	0.533522	0.898613	1.0848	0.681529	ROCK2;LIMK1;PIK3CB
Iron uptake and transport	3/39	0.533522	0.898613	1.0848	0.681529	FLVCR1;ATP6V1H;ABCG2
Signaling events regulated by Ret tyrosine kinase	3/39	0.533522	0.898613	1.0848	0.681529	IRS1;PTK2;BCAR1
Platelet homeostasis	6/82	0.535516	0.898613	1.02765	0.641792	PPP2CA;PPP2R1B;GNAS;PRKG2;PDE5A;PRKG1
Regular glucocorticoid receptor pathway	6/82	0.535516	0.898613	1.02765	0.641792	NCOA1;STAT5A;POMC;STAT5B;NR1I3;PBX1
Post-translational protein modification	14/196	0.5383	0.898613	1.0012	0.620081	EDEM3;ARSA;SEC23A;PGAP1;ALG9;GALNT2;PROS1;PIGP;SUMF1;FUT8;MAN2A2;MGAT5;GAS6;ARSB
Integration of energy metabolism	9/125	0.538499	0.898613	1.00988	0.625085	PPP2CA;GNA14;PPP2R1B;GNAQ;GNAS;TALDO1;ADCY6;GNAI1;RAPGEF4
Interleukin-1 signaling pathway	9/125	0.538499	0.898613	1.00988	0.625085	UBE2H;CHUK;IRAK2;UBE2E2;HSPB1;PLCG1;SQSTM1;PRKCZ;MAPK15
Interleukin-4 regulation of apoptosis	19/267	0.539281	0.898613	0.99711	0.615735	EGLN3;CEBPB;JAG1;LRRN3;CITED2;TPK1;DENND4A;WNT5A;TCF7;LPL;LIFR;OSBPL11;GNAI1;UBL3;RASA2;RBMS1;CYP2E1;GAS6;PKNOX2
Signaling by EGFR in cancer	8/111	0.540959	0.898613	1.01097	0.621151	UBB;CHUK;TRIB3;PLCG1;STAM2;PAG1;ADCY6;MTOR
Alpha-9 beta-1 integrin pathway	2/25	0.541148	0.898613	1.13196	0.695094	ITGB1;BCAR1
Basigin interactions	2/25	0.541148	0.898613	1.13196	0.695094	ITGB1;SLC7A5
C-Myc pathway	2/25	0.541148	0.898613	1.13196	0.695094	PPP2CA;TRRAP
Cellular response to hypoxia	2/25	0.541148	0.898613	1.13196	0.695094	EGLN3;UBB
Ck1/Cdk5 regulation by type 1 glutamate receptors	2/25	0.541148	0.898613	1.13196	0.695094	PPP2CA;GNAS
Corticotropin releasing hormone pathway	2/25	0.541148	0.898613	1.13196	0.695094	NR4A2;POMC
Ligand-gated ion channel transport	2/25	0.541148	0.898613	1.13196	0.695094	GABRB3;ARHGEF9
Kit receptor signaling pathway	4/54	0.543899	0.898613	1.04135	0.634174	STAT5A;STAT5B;TEC;PLCG1
Phospholipase C-mediated cascade	4/54	0.543899	0.898613	1.04135	0.634174	FGF9;PLCG1;FGF1;ADCY6
T cell signal transduction	6/83	0.547589	0.898613	1.01425	0.610811	PRDX1;CBLB;PLCG1;PRKCZ;MAPK15;MAP3K5
Hemostasis pathway	33/468	0.55477	0.898613	0.987078	0.581587	CFD;ITGB1;DOCK4;DGKD;PROS1;PIK3CB;PRKCZ;GNAI1;PPP2CA;GNA14;PPP2R1B;PSAP;PRKG2;PLCG1;CD36;PRKG1;P2RY12;ABCC4;MERTK;PTK2;F5;SOD1;SLC7A5;GNAQ;MAFF;GNAS;PDE5A;GAS6;RAB5A;MGLL;BCAR1;RAPGEF4;DGKH
Acetylcholine neurotransmitter release cycle	1/11	0.557125	0.898613	1.30175	0.761482	SYT1
Apoptotic cleavage of cell adhesion proteins	1/11	0.557125	0.898613	1.30175	0.761482	TJP2
Attenuation of GPCR signaling	1/11	0.557125	0.898613	1.30175	0.761482	GNAS
BTG family proteins and cell cycle regulation	1/11	0.557125	0.898613	1.30175	0.761482	FGF1
Bone mineralization regulation	1/11	0.557125	0.898613	1.30175	0.761482	COL4A2
Cardiac protection against reactive oxygen species	1/11	0.557125	0.898613	1.30175	0.761482	SOD1
Glypican-3 pathway	1/11	0.557125	0.898613	1.30175	0.761482	PTCH1
Keratan sulfate degradation	1/11	0.557125	0.898613	1.30175	0.761482	HEXA
Mammalian target of rapamycin complex 1 (mTORC1)-mediated signaling	1/11	0.557125	0.898613	1.30175	0.761482	MTOR
Methylation	1/11	0.557125	0.898613	1.30175	0.761482	CYP1A2
Monocyte and its surface molecules	1/11	0.557125	0.898613	1.30175	0.761482	ITGB1
Notch receptor processing	1/11	0.557125	0.898613	1.30175	0.761482	NOTCH1
Osteopontin signaling	1/11	0.557125	0.898613	1.30175	0.761482	CHUK
Purine ribonucleoside monophosphate biosynthesis	1/11	0.557125	0.898613	1.30175	0.761482	ADSS
Recruitment of NuMA to mitotic centrosomes	1/11	0.557125	0.898613	1.30175	0.761482	NUMA1
Reversal of insulin resistance by leptin	1/11	0.557125	0.898613	1.30175	0.761482	CPT1A
TGF-beta signaling in gastrointestinal stem cells	1/11	0.557125	0.898613	1.30175	0.761482	TGFBR2
Valine, leucine and isoleucine biosynthesis	1/11	0.557125	0.898613	1.30175	0.761482	PDHA1
Meiotic synapsis	4/55	0.558661	0.898616	1.02088	0.594366	SYCP3;REC8;SYNE1;ATR
Vibrio cholerae infection	4/55	0.558661	0.898616	1.02088	0.594366	GNAS;ATP6V1H;PLCG1;TJP2
ALK1 pathway	2/26	0.562699	0.898937	1.08474	0.623734	ACVR1;TGFBR2
Estrogen receptor transcription factor targets	2/26	0.562699	0.898937	1.08474	0.623734	NCOA1;NCOR1
Segmentation clock	2/26	0.562699	0.898937	1.08474	0.623734	NOTCH1;NKD1
Steroid biosynthesis	2/26	0.562699	0.898937	1.08474	0.623734	HSD17B4;CPN1
TGF-beta signaling in development	2/26	0.562699	0.898937	1.08474	0.623734	ACVR1;TGFBR2
CDC42 signaling events	5/70	0.565325	0.899214	1.00119	0.571033	LIMK1;CDC42BPA;PRKCZ;MTOR;BCAR1
Hedgehog signaling pathway	5/70	0.565325	0.899214	1.00119	0.571033	SMO;PTCH1;WNT5A;PTCH2;BMP7
Pancreatic cancer	5/70	0.565325	0.899214	1.00119	0.571033	CDK6;CHUK;TGFA;PIK3CB;TGFBR2
Senescence and autophagy	7/99	0.565945	0.899214	0.990256	0.563712	CEBPB;ATG16L1;CREG1;AMBRA1;SQSTM1;ATG7;MTOR
Asparagine N-linked glycosylation	6/85	0.571299	0.906493	0.988464	0.553384	EDEM3;SEC23A;FUT8;ALG9;MAN2A2;MGAT5
Integrin-mediated cell adhesion	7/100	0.576771	0.908321	0.979555	0.539059	ITGB1;ROCK2;RAPGEF1;CAPN1;SORBS1;PTK2;BCAR1
Cell-cell communication	9/129	0.577175	0.908321	0.976005	0.536423	ITGB1;CDH2;PTK2B;PIK3CB;CLDN2;PTK2;FERMT2;CD2AP;LIMS1
Phase II of biological oxidations: conjugation	5/71	0.578157	0.908321	0.985967	0.540221	UGDH;UGT1A1;ACSM1;CYP1A2;MGST1
RIG-I-like receptor signaling pathway	5/71	0.578157	0.908321	0.985967	0.540221	CASP8;RNF125;CHUK;TRAF3;TRIM25
Cell cycle: G2/M checkpoint	2/27	0.583514	0.908321	1.04129	0.56093	PRKDC;ATR
EGFR downregulation	2/27	0.583514	0.908321	1.04129	0.56093	UBB;STAM2
Pentose phosphate pathway	2/27	0.583514	0.908321	1.04129	0.56093	TALDO1;PGM1
Hexose transport	3/42	0.584587	0.908321	1.00119	0.537488	NUP93;TPR;HK2
TWEAK signaling pathway	3/42	0.584587	0.908321	1.00119	0.537488	CASP8;CHUK;TRAF3
Urokinase-type plasminogen activator (uPA) and uPAR-mediated signaling	3/42	0.584587	0.908321	1.00119	0.537488	ITGB1;VLDLR;BCAR1
SHP2 signaling	4/57	0.587389	0.908321	0.982246	0.522621	NTRK1;IRS1;GNAI1;PAG1
Beta-arrestins in GPCR desensitization	1/12	0.588741	0.908321	1.18335	0.626901	GNAS
Caspase-mediated cleavage of cytoskeletal proteins	1/12	0.588741	0.908321	1.18335	0.626901	CASP8
D4-GDI signaling pathway	1/12	0.588741	0.908321	1.18335	0.626901	CASP8
Gamma-aminobutyric acid receptor life cycle	1/12	0.588741	0.908321	1.18335	0.626901	GPHN
Granzyme A-mediated apoptosis pathway	1/12	0.588741	0.908321	1.18335	0.626901	ANP32A
Parkin role in the ubiquitin-proteasomal pathway	1/12	0.588741	0.908321	1.18335	0.626901	UBE2E2
Phosphatidylethanolamine biosynthesis	1/12	0.588741	0.908321	1.18335	0.626901	CHKB
Platelet endothelial cell adhesion molecule 1 (PECAM1) interactions	1/12	0.588741	0.908321	1.18335	0.626901	PLCG1
SRF and microRNAs in smooth muscle differentiation and proliferation	1/12	0.588741	0.908321	1.18335	0.626901	MEF2A
Toll-like receptor endosomal trafficking and processing	1/12	0.588741	0.908321	1.18335	0.626901	CNPY3
Costimulation by the CD28 family	5/72	0.590784	0.909078	0.971199	0.511146	PPP2CA;CD274;PPP2R1B;TRIB3;MTOR
Myocyte adrenergic pathway	5/72	0.590784	0.909078	0.971199	0.511146	ZMYND8;GNAQ;PIK3CB;ADRA1A;GNAI1
Signaling by ERBB2	7/102	0.598026	0.915719	0.958829	0.492953	UBB;CHUK;ERBB3;TRIB3;PLCG1;ADCY6;MTOR
Insulin secretion regulation by glucagon-like peptide-1	3/43	0.600795	0.915719	0.976106	0.497328	GNAS;ADCY6;RAPGEF4
Arachidonic acid metabolism	4/58	0.601336	0.915719	0.964004	0.490294	PLA2G12A;GPX7;CYP2E1;PLA2G6
Cell cycle: G1/S checkpoint	2/28	0.603587	0.915719	1.00119	0.505465	CDK6;ATR
G-protein activation	2/28	0.603587	0.915719	1.00119	0.505465	POMC;GNAI1
Multi-step regulation of transcription by PITX2	2/28	0.603587	0.915719	1.00119	0.505465	TRRAP;NKD1
PERK-regulated gene expression	2/28	0.603587	0.915719	1.00119	0.505465	IGFBP1;NFYB
MHC class II antigen presentation	7/103	0.608446	0.915719	0.94879	0.471404	CTSA;DYNC1H1;CTSO;SEC23A;OSBPL1A;CTSE;CTSD
Gastric acid secretion	5/74	0.6154	0.915719	0.942946	0.457785	GNAQ;GNAS;ADCY6;GNAI1;MYLK
ERBB2/ERBB3 signaling events	3/44	0.61658	0.915719	0.952247	0.460475	ERBB3;PIK3CB;MTOR
Gastrin pathway	3/44	0.61658	0.915719	0.952247	0.460475	ITGB1;JAG1;MYLK
Heart development	3/44	0.61658	0.915719	0.952247	0.460475	NOTCH1;ERBB3;SMYD1
Interactions of HIV Vpr protein with host cellular proteins	3/44	0.61658	0.915719	0.952247	0.460475	NUP93;XPO1;TPR
Prostate cancer	6/89	0.616792	0.915719	0.940624	0.454531	CHUK;TCF7;PDGFC;TGFA;PIK3CB;MTOR
Salivary secretion	6/89	0.616792	0.915719	0.940624	0.454531	GNAQ;GNAS;PRKG2;ADRA1A;PRKG1;ADCY6
Angiotensin-converting enzyme 2 regulation of heart function	1/13	0.618102	0.915719	1.08468	0.52184	COL4A2
Death receptor signaling	1/13	0.618102	0.915719	1.08468	0.52184	CASP8
Double stranded RNA-induced gene expression	1/13	0.618102	0.915719	1.08468	0.52184	CHUK
Keap1-Nrf2 pathway	1/13	0.618102	0.915719	1.08468	0.52184	CEBPB
N-glycan trimming in the ER and calnexin/calreticulin cycle	1/13	0.618102	0.915719	1.08468	0.52184	EDEM3
NICD trafficking to the nucleus	1/13	0.618102	0.915719	1.08468	0.52184	NOTCH1
Organic anion transporters	1/13	0.618102	0.915719	1.08468	0.52184	SLC25A10
PI3K class IB pathway	1/13	0.618102	0.915719	1.08468	0.52184	GNAI1
PIP biosynthesis at the early endosome membrane	1/13	0.618102	0.915719	1.08468	0.52184	MTM1
Platelet adhesion to exposed collagen	1/13	0.618102	0.915719	1.08468	0.52184	ITGB1
BARD1 signaling events	2/29	0.622918	0.915719	0.964055	0.456326	PRKDC;ATR
Influence of Ras and Rho proteins on G1 to S transition	2/29	0.622918	0.915719	0.964055	0.456326	CDK6;CHUK
Inhibition of insulin secretion by adrenaline/noradrenaline	2/29	0.622918	0.915719	0.964055	0.456326	ADCY6;GNAI1
Lipoprotein metabolism	2/29	0.622918	0.915719	0.964055	0.456326	ABCA1;LPL
Pentose and glucuronate interconversions	2/29	0.622918	0.915719	0.964055	0.456326	UGDH;UGT1A1
Post-translational modification: biosynthesis of GPI-anchored proteins	2/29	0.622918	0.915719	0.964055	0.456326	PGAP1;PIGP
Skeletal myogenesis control by HDAC and calcium/calmodulin-dependent kinase (CaMK)	2/29	0.622918	0.915719	0.964055	0.456326	MEF2A;INSR
Statin pathway	2/29	0.622918	0.915719	0.964055	0.456326	ABCA1;LPL
T cell receptor calcium pathway	2/29	0.622918	0.915719	0.964055	0.456326	RCAN2;CHP1
Transferrin endocytosis and recycling	2/29	0.622918	0.915719	0.964055	0.456326	INSR;ATP6V1H
Calcium signaling pathway	12/178	0.623252	0.915719	0.940372	0.444612	GNA14;ERBB3;GNAQ;GNAS;CHP1;PTK2B;PHKB;PLCG1;AVPR1A;PHKA2;ADRA1A;MYLK
G alpha (z) signaling events	3/45	0.631937	0.92387	0.929524	0.426619	GNAS;ADCY6;GNAI1
Interleukin-3 signaling pathway	3/45	0.631937	0.92387	0.929524	0.426619	STAT5A;STAT5B;RAPGEF1
Cytochrome P450 pathway	4/61	0.641418	0.92387	0.913119	0.405492	POR;CYP1A2;CYP2E1;CYP7B1
Activation of kainate receptors upon glutamate binding	2/30	0.641511	0.92387	0.929574	0.412665	GRIK5;NCALD
Activation of the pre-replicative complex	2/30	0.641511	0.92387	0.929574	0.412665	ORC5;ORC2
MicroRNAs in muscle cell differentiation	2/30	0.641511	0.92387	0.929574	0.412665	MEF2A;PRKCZ
PDGFA signaling pathway	2/30	0.641511	0.92387	0.929574	0.412665	STAT5A;PLCG1
Retinoic acid receptor-mediated signaling	2/30	0.641511	0.92387	0.929574	0.412665	NCOA1;RXRA
Signaling pathway from G-protein families	2/30	0.641511	0.92387	0.929574	0.412665	GNAQ;PLCG1
AKT phosphorylation of cytosolic targets	1/14	0.645368	0.92387	1.00119	0.438454	CHUK
Activation of Rac	1/14	0.645368	0.92387	1.00119	0.438454	ROBO1
Adhesion and diapedesis of lymphocytes	1/14	0.645368	0.92387	1.00119	0.438454	ITGB1
CARM1 transcriptional regulation by protein methylation	1/14	0.645368	0.92387	1.00119	0.438454	RXRA
Complement cascade regulation	1/14	0.645368	0.92387	1.00119	0.438454	PROS1
Glycosphingolipid biosynthesis: globo series	1/14	0.645368	0.92387	1.00119	0.438454	HEXA
Hyaluronan metabolism	1/14	0.645368	0.92387	1.00119	0.438454	HEXA
Lectin-induced complement pathway	1/14	0.645368	0.92387	1.00119	0.438454	C6
MAP kinase inactivation of SMRT corepressor	1/14	0.645368	0.92387	1.00119	0.438454	RXRA
Platelet amyloid precursor protein pathway	1/14	0.645368	0.92387	1.00119	0.438454	COL4A2
Retrograde neurotrophin signaling	1/14	0.645368	0.92387	1.00119	0.438454	NTRK1
Signaling by NOTCH2	1/14	0.645368	0.92387	1.00119	0.438454	JAG1
Disease	46/674	0.646875	0.924897	0.951805	0.414609	PSMD11;PSMD14;FGF1;ADCY6;PPP2CA;XPO1;PSMD4;PSMB2;FGF9;CUX1;UBB;PSMD5;PSMD2;PSMD3;PSMB1;TPR;CNTRL;TRIM24;PSMD1;ATP6V1H;PLCG1;PSMF1;PAG1;IGFBP1;STAT5A;BCHE;STAT5B;MBTPS1;CHUK;SYT1;NFYB;WIPI1;MTOR;NUP93;PSMA5;PSMA6;STX1B;MSRA;PSMC6;PSMA1;PSMC1;EXOC4;NMT2;TRIB3;STAM2;ITM2B
Antigen-activated B-cell receptor generation of second messengers	14/211	0.650306	0.928341	0.92421	0.397698	CHUK;CD81;CBLB;PIK3CB;PRKCZ;MAPK15;IBTK;TEC;PRDX1;RAPGEF1;CHP1;PLCG1;PIK3AP1;PAG1
Colorectal cancer	4/62	0.654176	0.928341	0.897327	0.380807	TCF7;PIK3CB;AXIN2;TGFBR2
CD28 co-stimulation	2/31	0.659372	0.928341	0.897471	0.373767	TRIB3;MTOR
Gluconeogenesis	2/31	0.659372	0.928341	0.897471	0.373767	SLC25A10;SLC25A13
Keratan sulfate/keratin metabolism	2/31	0.659372	0.928341	0.897471	0.373767	HEXA;ST3GAL6
NF-kappaB activation by non-typeable Hemophilus influenzae	2/31	0.659372	0.928341	0.897471	0.373767	CHUK;TGFBR2
One-carbon metabolism	2/31	0.659372	0.928341	0.897471	0.373767	MTHFD1L;DNMT3A
PD-1 signaling	2/31	0.659372	0.928341	0.897471	0.373767	CD274;PAG1
Nucleotide-binding domain, leucine rich repeat containing receptor (NLR) signaling pathways	3/47	0.661351	0.928341	0.887178	0.366821	CASP8;CHUK;IRAK2
Phosphatidylinositol signaling system	5/78	0.661916	0.928341	0.891085	0.367676	DGKD;PIK3CB;PLCG1;SYNJ2;DGKH
AKAP95 role in mitosis and chromosome dynamics	1/15	0.670689	0.928341	0.929623	0.371338	PPP2CA
ATR activation in response to replication stress	1/15	0.670689	0.928341	0.929623	0.371338	RAD1
BMP signaling pathway in stem cells	1/15	0.670689	0.928341	0.929623	0.371338	ACVR1
Calcium signaling by HBx of hepatitis B virus	1/15	0.670689	0.928341	0.929623	0.371338	PTK2B
Cyclin A/B1-associated events during G2/M transition	1/15	0.670689	0.928341	0.929623	0.371338	XPO1
Fibrinolysis pathway	1/15	0.670689	0.928341	0.929623	0.371338	ZFHX3
Glycosaminoglycan biosynthesis: keratan sulfate	1/15	0.670689	0.928341	0.929623	0.371338	FUT8
Glycosphingolipid biosynthesis: ganglio series	1/15	0.670689	0.928341	0.929623	0.371338	HEXA
Glycosylation of mammalian N-linked oligosaccarides	1/15	0.670689	0.928341	0.929623	0.371338	MAN2A2
HDL-mediated lipid transport	1/15	0.670689	0.928341	0.929623	0.371338	ABCA1
Mechanisms of transcriptional repression by DNA methylation	1/15	0.670689	0.928341	0.929623	0.371338	CHD3
Messenger RNA decay by 5' to 3' exoribonuclease	1/15	0.670689	0.928341	0.929623	0.371338	EDC3
Signaling to p38 via RIT and RIN	1/15	0.670689	0.928341	0.929623	0.371338	NTRK1
Stress induction of HSP regulation	1/15	0.670689	0.928341	0.929623	0.371338	HSPB1
TRAF6-mediated induction of TAK1 complex	1/15	0.670689	0.928341	0.929623	0.371338	UBB
Terpenoid backbone biosynthesis	1/15	0.670689	0.928341	0.929623	0.371338	HMGCS2
Validated nuclear estrogen receptor beta network	1/15	0.670689	0.928341	0.929623	0.371338	NCOA1
Myometrial relaxation and contraction pathways	10/155	0.674963	0.930612	0.896892	0.352565	IGFBP1;GNAQ;PDE4D;MAFF;GNAS;PDE4B;PLCG1;PRKCZ;YWHAG;ADCY6
ATM pathway	3/48	0.675405	0.930612	0.867416	0.340411	DCLRE1C;TRIM28;ATR
TGF-beta signaling pathway	12/185	0.675839	0.930612	0.901979	0.353396	MEF2A;ITGB1;TGFBR3;PPP2CA;PPM1A;KLF6;SMURF2;NEDD9;MAPK15;PTK2;BCAR1;TGFBR2
Fibrin clot formation (clotting cascade)	2/32	0.676512	0.930612	0.867509	0.339027	PROS1;F5
Serotonin HTR1 group and FOS pathway	2/32	0.676512	0.930612	0.867509	0.339027	RPS6KA5;GNAI1
Apoptosis modulation and signaling	5/80	0.683755	0.930612	0.867229	0.329682	CASP8;CRADD;TRAF3;BNIP3;MAP3K5
FoxO family signaling	3/49	0.689023	0.930612	0.848513	0.316055	XPO1;CHUK;YWHAG
Interleukin-5 signaling pathway	3/49	0.689023	0.930612	0.848513	0.316055	STAT5A;STAT5B;SPRED1
Muscle contraction	3/49	0.689023	0.930612	0.848513	0.316055	TPM2;SORBS1;MYLK
Toll-like receptor signaling pathway regulation	9/142	0.691322	0.930612	0.879986	0.324846	IFNAR2;CASP8;RNF216;CHUK;IRAK2;TRAF3;PIK3CB;TLR5;SQSTM1
Glucagon signaling in metabolic regulation	2/33	0.692942	0.930612	0.839479	0.307929	GNAS;ADCY6
Glucagon-type ligand receptors	2/33	0.692942	0.930612	0.839479	0.307929	GLP2R;GNAS
Glycoprotein VI-mediated activation cascade	2/33	0.692942	0.930612	0.839479	0.307929	PIK3CB;PRKCZ
Acetylation and deacetylation of RelA in the nucleus	1/16	0.694203	0.930612	0.867602	0.316667	CHUK
Amine-derived hormones	1/16	0.694203	0.930612	0.867602	0.316667	DIO1
CRMPs in Sema3A signaling	1/16	0.694203	0.930612	0.867602	0.316667	NRP1
Ghrelin biosynthesis, secretion, and deacylation	1/16	0.694203	0.930612	0.867602	0.316667	BCHE
Hypoxia-inducible factor in the cardivascular system	1/16	0.694203	0.930612	0.867602	0.316667	LDHA
Inhibition of platelet activation by aspirin	1/16	0.694203	0.930612	0.867602	0.316667	ITGB1
Interleukin-9 signaling pathway	1/16	0.694203	0.930612	0.867602	0.316667	STAT5B
JNK (c-Jun kinases) phosphorylation and activation mediated by activated human TAK1	1/16	0.694203	0.930612	0.867602	0.316667	IRAK2
Other semaphorin interactions	1/16	0.694203	0.930612	0.867602	0.316667	ITGB1
Protein kinase A (PKA) at the centrosome	1/16	0.694203	0.930612	0.867602	0.316667	PPP2CA
Riboflavin metabolism	1/16	0.694203	0.930612	0.867602	0.316667	MTMR1
Serotonin receptor 2 and ELK-SRF/GATA4 signaling	1/16	0.694203	0.930612	0.867602	0.316667	GNAQ
Endochondral ossification	4/66	0.702104	0.930612	0.839254	0.296822	STAT5B;PTCH1;BMP7;SOX5
Non-coding RNA metabolism	3/50	0.702207	0.930612	0.830415	0.293575	NUP93;TGS1;TPR
Translation factors	3/50	0.702207	0.930612	0.830415	0.293575	EIF2B4;EIF4G3;EIF1
Oocyte meiosis	7/113	0.704102	0.930612	0.858816	0.301301	PPP2CA;CPEB1;PPP2R1B;CHP1;YWHAG;ADCY6;REC8
mTOR signaling pathway	7/113	0.704102	0.930612	0.858816	0.301301	PPP2CA;IRS1;BNIP3;PIK3CB;EIF4G3;YWHAG;MTOR
Cysteine and methionine metabolism	2/34	0.708676	0.930612	0.813202	0.280031	LDHA;DNMT3A
EGF receptor transactivation by GPCRs in cardiac hypertrophy	2/34	0.708676	0.930612	0.813202	0.280031	CHUK;PLCG1
Ephrin receptor A forward pathway	2/34	0.708676	0.930612	0.813202	0.280031	EFNA1;PLCG1
Induction of apoptosis through DR3 and DR4/5 death receptors	2/34	0.708676	0.930612	0.813202	0.280031	CASP8;CHUK
Transmission across chemical synapses	12/190	0.710674	0.930612	0.876404	0.299328	UNC13B;GABRB3;ARHGEF9;SYT1;ALDH2;GRIK5;SLC1A2;GLUL;SLC18A2;ADCY6;GNAI1;NCALD
cAMP cell motility pathway inferred from amoeba model	4/67	0.713305	0.930612	0.825888	0.279022	PDE4D;PDE4B;PDE5A;PLCG1
Meiosis	5/83	0.714689	0.930612	0.833739	0.28006	PRDM9;SYCP3;REC8;SYNE1;ATR
Type I interferon (interferon-alpha/beta) pathway	3/51	0.71496	0.930612	0.813071	0.272809	PTP4A2;PTPN9;PTPN4
Acyl chain remodelling of phosphatidylglycerol	1/17	0.716039	0.930612	0.813333	0.27167	PLA2G12A
Acyl chain remodelling of phosphatidylserine	1/17	0.716039	0.930612	0.813333	0.27167	PLA2G12A
Beta-arrestin-dependent recruitment of Src kinases in GPCR signaling	1/17	0.716039	0.930612	0.813333	0.27167	GNAS
Chylomicron-mediated lipid transport	1/17	0.716039	0.930612	0.813333	0.27167	LPL
Complement activation, classical pathway	1/17	0.716039	0.930612	0.813333	0.27167	C6
Dendritic cells in regulating TH1 and TH2 development	1/17	0.716039	0.930612	0.813333	0.27167	ANPEP
Endocytotic role of NDK, phosphins and dynamin	1/17	0.716039	0.930612	0.813333	0.27167	SYNJ2
Glycosylphosphatidylinositol (GPI) biosynthesis	1/17	0.716039	0.930612	0.813333	0.27167	PIGP
Insulin-like growth factor (IGF) activity regulation by insulin-like growth factor binding proteins (IGFBPs)	1/17	0.716039	0.930612	0.813333	0.27167	IGFBP1
Ion channel function in vascular endothelium	1/17	0.716039	0.930612	0.813333	0.27167	GNAS
Nitric oxide metabolism	1/17	0.716039	0.930612	0.813333	0.27167	PRKG2
Post-chaperonin tubulin folding pathway	1/17	0.716039	0.930612	0.813333	0.27167	TUBB2A
SHC-related events	1/17	0.716039	0.930612	0.813333	0.27167	INSR
SHC1 events in EGFR signaling	1/17	0.716039	0.930612	0.813333	0.27167	IRS1
SUMOylation by RanBP2 regulates transcriptional repression	1/17	0.716039	0.930612	0.813333	0.27167	XPO1
Syndecan 3 pathway	1/17	0.716039	0.930612	0.813333	0.27167	POMC
TAK1-mediated activation of p38 MAPK	1/17	0.716039	0.930612	0.813333	0.27167	IRAK2
Integrated cancer pathway	2/35	0.72373	0.93691	0.788517	0.254956	CASP8;ATR
Cell junction organization	5/84	0.72451	0.93691	0.823141	0.265266	ITGB1;CDH2;CLDN2;FERMT2;LIMS1
Apoptotic execution phase	3/52	0.727286	0.93691	0.796434	0.253613	CASP8;PTK2;TJP2
Endometrial cancer	3/52	0.727286	0.93691	0.796434	0.253613	TCF7;PIK3CB;AXIN2
Interleukin-2 receptor beta chain in T cell activation	3/52	0.727286	0.93691	0.796434	0.253613	STAT5A;STAT5B;IRS1
Mitochondrial protein import	3/52	0.727286	0.93691	0.796434	0.253613	CS;GRPEL2;SLC25A13
Taste transduction	3/52	0.727286	0.93691	0.796434	0.253613	SCNN1G;GNAS;ADCY6
Vitamin B12 metabolism	3/52	0.727286	0.93691	0.796434	0.253613	ABCA1;INSR;SOD1
Integrin cell surface interactions	5/85	0.734085	0.942324	0.812808	0.251263	ITGB1;COL4A2;PTK2;BCAR1;RAPGEF4
Myc active pathway	5/85	0.734085	0.942324	0.812808	0.251263	PRDX3;LDHA;TRRAP;PIM1;HUWE1
GnRH signaling pathway	6/101	0.735341	0.942324	0.821275	0.252477	PLA2G12A;GNAQ;GNAS;PTK2B;PLA2G6;ADCY6
Pancreatic secretion	6/101	0.735341	0.942324	0.821275	0.252477	PLA2G12A;GNAQ;GNAS;PLA2G6;SLC4A4;ADCY6
Corticosteroids and cardioprotection	1/18	0.736316	0.942324	0.765448	0.2343	GNAS
Tie2 signaling	1/18	0.736316	0.942324	0.765448	0.2343	PIK3CB
Phospholipids as signaling intermediaries	2/36	0.738121	0.943602	0.765284	0.232376	GNAI1;PTK2
Purine metabolism	10/164	0.740988	0.945751	0.844064	0.253026	NT5E;POLR3GL;ENTPD5;NPR2;PDE4D;PDE4B;PDE5A;ADSS;PGM1;ADCY6
Complement and coagulation cascades	4/70	0.745042	0.945751	0.78822	0.231984	CFD;C6;PROS1;F5
MicroRNA regulation of DNA damage response	4/70	0.745042	0.945751	0.78822	0.231984	CASP8;CDK6;RAD1;ATR
Nucleotide metabolism	4/70	0.745042	0.945751	0.78822	0.231984	NT5E;UCK1;AGXT2;ADSS
Renal cell carcinoma	4/70	0.745042	0.945751	0.78822	0.231984	EGLN3;RAPGEF1;TGFA;PIK3CB
p53 activity regulation	7/118	0.745662	0.945751	0.819909	0.240629	PPP2CA;CDK6;CASP8;TRIM28;HUWE1;ATR;HIPK2
Latent infection of Homo sapiens with Mycobacterium tuberculosis	2/37	0.751867	0.945751	0.743378	0.212009	MSRA;ATP6V1H
Protein processing in the endoplasmic reticulum	10/166	0.754353	0.945751	0.833152	0.234861	EDEM3;MBTPS1;VCP;SEC23A;NPLOC4;UBE2E2;PLAA;CAPN1;RAD23B;MAP3K5
Interleukin-6 signaling pathway	4/71	0.755006	0.945751	0.776413	0.218196	NCOA1;CEBPB;CEBPD;NLK
Destabilization of mRNA by butyrate response factor 1 (BRF1)	1/19	0.755147	0.945751	0.722885	0.203017	TNPO1
ER-associated degradation (ERAD) pathway	1/19	0.755147	0.945751	0.722885	0.203017	MAN2A2
Eicosanoid biosynthesis	1/19	0.755147	0.945751	0.722885	0.203017	PLA2G6
G-protein-independent seven transmembrane receptor signaling	1/19	0.755147	0.945751	0.722885	0.203017	MAPK15
GABA biosynthesis, release, reuptake and degradation	1/19	0.755147	0.945751	0.722885	0.203017	SYT1
Hypoxic and oxygen homeostasis regulation of HIF-1-alpha	1/19	0.755147	0.945751	0.722885	0.203017	EGLN3
Lissencephaly gene (LIS1) in neuronal migration and development	1/19	0.755147	0.945751	0.722885	0.203017	PAFAH1B1
MAL role in Rho-mediated activation of SRF	1/19	0.755147	0.945751	0.722885	0.203017	LIMK1
STAT3 pathway	1/19	0.755147	0.945751	0.722885	0.203017	MTOR
Signaling by NODAL	1/19	0.755147	0.945751	0.722885	0.203017	PCSK6
Interleukin-4 signaling pathway	6/104	0.760481	0.949375	0.796005	0.217949	STAT5A;STAT5B;CEBPB;CHUK;IRS1;MTOR
T cell receptor signaling in naive CD8+ T cells	3/55	0.761755	0.949375	0.750365	0.204197	CHUK;PLCG1;PAG1
TAp63 pathway	3/55	0.761755	0.949375	0.750365	0.204197	JAG1;CHUK;GDF15
Ubiquitin-mediated proteolysis	8/136	0.762597	0.949375	0.812412	0.220184	DET1;UBE2H;HERC1;SMURF2;HUWE1;UBE2E2;CBLB;MID1
T cell receptor regulation of apoptosis	39/603	0.763177	0.949375	0.897193	0.24248	CEBPD;COPS7B;AATF;GNAI1;SH3BGRL;LGALS1;AIFM1;FCGRT;PRDX1;PIM1;TRIM24;PTK2B;PSMF1;MAP4K5;ECT2;PRODH;S100A10;RAB2A;STAT5A;PLK3;NDFIP1;BNIP3;HUWE1;RAD23B;KLHL20;SOD1;CS;PSMA5;CLK1;NR4A2;PSMA6;PPM1A;TUBB2A;VAPA;TRAF3;GOLGB1;XRN2;JMY;GTF2IRD1
Signal transduction through IL-1R	2/38	0.764985	0.949375	0.72269	0.193608	CHUK;IRAK2
Signaling events mediated by HDAC class II	2/38	0.764985	0.949375	0.72269	0.193608	XPO1;TUBB2A
Trefoil factor initiation of mucosal healing	2/38	0.764985	0.949375	0.72269	0.193608	ITGB1;CHUK
Steroid hormone biosynthesis	3/56	0.77243	0.949375	0.736167	0.190088	UGT1A1;HSD17B12;CYP7B1
Thromboxane A2 receptor signaling	3/56	0.77243	0.949375	0.736167	0.190088	GNA14;GNAQ;PRKCZ
Cell differentiation pathway	1/20	0.772634	0.949375	0.684801	0.176645	MEF2A
Dual incision reaction in GG-NER	1/20	0.772634	0.949375	0.684801	0.176645	RAD23B
Estrogen receptor signaling pathway	1/20	0.772634	0.949375	0.684801	0.176645	GNAS
GATA3-mediated activation of Th2 cytokine expression	1/20	0.772634	0.949375	0.684801	0.176645	GNAS
Golgi-associated vesicle biogenesis	1/20	0.772634	0.949375	0.684801	0.176645	PUM1
Interleukin-3 regulation of hematopoietic cells	1/20	0.772634	0.949375	0.684801	0.176645	TGFA
Nerve growth factor (NGF) pathway	1/20	0.772634	0.949375	0.684801	0.176645	PLCG1
Urea cycle and metabolism of amino groups	1/20	0.772634	0.949375	0.684801	0.176645	OAT
FRS2-mediated cascade	2/39	0.777497	0.954349	0.70312	0.176958	FGF9;FGF1
Endocytosis	12/201	0.778669	0.954787	0.824903	0.206365	NTRK1;ACAP2;SMURF2;ERBB3;VPS4B;CBLB;RAB11FIP2;PRKCZ;STAM2;RAB5A;EPN2;TGFBR2
Inositol phosphate metabolism	3/57	0.78271	0.955207	0.722495	0.177006	PIK3CB;PLCG1;SYNJ2
Keratinocyte differentiation	3/57	0.78271	0.955207	0.722495	0.177006	PPP2CA;CHUK;MAP3K5
Pre-NOTCH expression and processing	3/57	0.78271	0.955207	0.722495	0.177006	TNRC6C;NOTCH1;ST3GAL6
E2F transcription factor network	4/74	0.78309	0.955207	0.743018	0.181673	TRIM28;TRRAP;SMARCA2;CES4A
Wnt/calcium/cyclic GMP pathway	4/74	0.78309	0.955207	0.743018	0.181673	FZD7;WNT5A;PLCG1;PRKCZ
Cytosolic sensors of pathogen-associated DNA	1/21	0.788872	0.958267	0.650526	0.154273	CHUK
E-cadherin keratinocyte pathway	1/21	0.788872	0.958267	0.650526	0.154273	PLCG1
IGF1 signaling pathway	1/21	0.788872	0.958267	0.650526	0.154273	IRS1
Mitochondrial tRNA aminoacylation	1/21	0.788872	0.958267	0.650526	0.154273	FARS2
G alpha i pathway	6/108	0.791203	0.960102	0.764623	0.179076	PIK3CB;PRKCZ;MAPK15;ADCY6;GNAI1;MAP3K5
G alpha (s) signaling events	7/125	0.796625	0.965682	0.770978	0.175298	POMC;PDE4D;GLP2R;GNAS;PDE4B;ADCY6;GNAI1
Chemokine signaling pathway	11/189	0.798701	0.967197	0.802803	0.180445	CCL25;STAT5B;CHUK;ROCK2;PTK2B;PIK3CB;PRKCZ;PTK2;ADCY6;GNAI1;BCAR1
Extracellular matrix organization	5/93	0.802011	0.969545	0.738596	0.162959	COLGALT2;COL4A2;COL12A1;COL23A1;PLOD1
Double-strand break repair	1/22	0.803952	0.969545	0.619515	0.135188	PRKDC
Epstein-Barr virus LMP1 signaling	1/22	0.803952	0.969545	0.619515	0.135188	CHUK
T cell receptor downstream signaling	1/22	0.803952	0.969545	0.619515	0.135188	CHUK
Glycosaminoglycan metabolism	6/110	0.805389	0.970278	0.749838	0.162287	EXT2;CHSY1;CHPF2;HEXA;ST3GAL6;ARSB
L1CAM interactions	5/94	0.809449	0.974167	0.730258	0.154378	ITGB1;NRP1;NRP2;RPS6KA5;RANBP9
Natural killer cell receptor signaling pathway	3/60	0.811264	0.97439	0.684358	0.143142	PLCG1;MAPK15;MAP3K5
Epidermal growth factor receptor (EGFR) pathway	6/111	0.812195	0.97439	0.742656	0.154483	RPS6KA5;ERBB3;CBLB;PLCG1;PRKCZ;MAPK15
BAD phosphorylation mediated by IGF1R signaling	1/23	0.817955	0.97439	0.591323	0.118825	IRS1
Blood clotting cascade	1/23	0.817955	0.97439	0.591323	0.118825	F5
CREB transcription factor and its extracellular signals	1/23	0.817955	0.97439	0.591323	0.118825	RPS6KA5
Cyclins and cell cycle regulation	1/23	0.817955	0.97439	0.591323	0.118825	CDK6
Interleukin-11 pathway	1/23	0.817955	0.97439	0.591323	0.118825	WNT5A
Modulation of interferon signaling by chaperones	1/23	0.817955	0.97439	0.591323	0.118825	CHUK
Nitrogen metabolism	1/23	0.817955	0.97439	0.591323	0.118825	GLUL
RNA polymerase III transcription termination	1/23	0.817955	0.97439	0.591323	0.118825	POLR3GL
Cell differentiation by G alpha (i/o) pathway inferred from mouse Neuro2A model	2/43	0.82187	0.97777	0.634386	0.12445	RPS6KA5;RAPGEF1
Fc epsilon receptor I signaling pathway	4/79	0.824132	0.97777	0.693296	0.1341	PLA2G12A;PIK3CB;PLCG1;PLA2G6
Unfolded protein response	4/79	0.824132	0.97777	0.693296	0.1341	IGFBP1;MBTPS1;NFYB;WIPI1
p73 transcription factor network	4/79	0.824132	0.97777	0.693296	0.1341	NTRK1;PLK3;CDK6;GDF15
Shigellosis	3/62	0.828483	0.979735	0.661088	0.12439	ITGB1;CHUK;ROCK2
Cytosolic tRNA aminoacylation	1/24	0.830959	0.979735	0.565583	0.104732	AARS
NF-kappaB signaling pathway	1/24	0.830959	0.979735	0.565583	0.104732	CHUK
Nicotinate and nicotinamide metabolism	1/24	0.830959	0.979735	0.565583	0.104732	NT5E
Signal transduction of S1P receptor	1/24	0.830959	0.979735	0.565583	0.104732	GNAI1
G-protein-mediated events	2/44	0.831645	0.979735	0.619248	0.114158	ADCY6;GNAI1
HNF3A pathway	2/44	0.831645	0.979735	0.619248	0.114158	CEBPB;SOD1
Folate metabolism	3/63	0.836576	0.982248	0.650035	0.115991	ABCA1;INSR;SOD1
Respiratory electron transport, ATP biosynthesis by chemiosmotic coupling, and heat production by uncoupling proteins	4/81	0.838649	0.982248	0.675215	0.118813	UCP3;NDUFB3;ETFDH;ETFA
Integrin-linked kinase signaling	2/45	0.840934	0.982248	0.604814	0.104779	XPO1;LIMS1
Wnt interactions in lipid metabolism and immune response	2/45	0.840934	0.982248	0.604814	0.104779	ENC1;AXIN2
APC/C- and Cdc20-mediated degradation of Nek2A	1/25	0.843035	0.982248	0.541988	0.092543	UBB
Glutathione conjugation	1/25	0.843035	0.982248	0.541988	0.092543	MGST1
Interferon alpha signaling regulation	1/25	0.843035	0.982248	0.541988	0.092543	IFNAR2
RNA polymerase I transcription initiation	1/25	0.843035	0.982248	0.541988	0.092543	TAF1A
Regulatory RNA pathways	1/25	0.843035	0.982248	0.541988	0.092543	TNRC6C
SHC1 events in ERBB2 signaling	1/25	0.843035	0.982248	0.541988	0.092543	ERBB3
Granule cell survival pathway	5/99	0.843344	0.982248	0.691228	0.117771	MYCN;GNAQ;PLCG1;ADCY6;MAP3K5
Cell adhesion molecules (CAMs)	7/133	0.844932	0.982248	0.721714	0.121608	ITGB1;CD274;CDH2;CLDN2;NEO1;GLG1;CD276
ATM-dependent DNA damage response	4/82	0.845522	0.982248	0.666523	0.111843	SCP2;IRS1;INSR;WNT5A
SMAD2/3 nuclear pathway	4/82	0.845522	0.982248	0.666523	0.111843	NCOA1;CEBPB;NCOR1;CBFB
Pyrimidine metabolism	5/100	0.849491	0.982277	0.683914	0.111559	NT5E;UCK1;AGXT2;POLR3GL;ENTPD5
Transfer RNA aminoacylation	2/46	0.849755	0.982277	0.591037	0.0962247	FARS2;AARS
Retinol metabolism	3/65	0.851776	0.982277	0.628998	0.100911	UGT1A1;ALDH1A1;CYP1A2
ERBB2 role in signal transduction and oncology	1/26	0.854248	0.982277	0.520281	0.0819617	ERBB3
Glycosaminoglycan biosynthesis: heparan sulfate	1/26	0.854248	0.982277	0.520281	0.0819617	EXT2
Integrin family cell surface interactions	1/26	0.854248	0.982277	0.520281	0.0819617	ITGB1
Interleukin-27-mediated signaling events	1/26	0.854248	0.982277	0.520281	0.0819617	STAT5A
PGC-1a regulation	1/26	0.854248	0.982277	0.520281	0.0819617	MEF2A
Physiological and pathological hypertrophy of the heart	1/26	0.854248	0.982277	0.520281	0.0819617	LIFR
Ras signaling pathway	1/26	0.854248	0.982277	0.520281	0.0819617	CHUK
Interferon signaling	9/168	0.854796	0.982277	0.735051	0.115324	IFNAR2;NUP93;UBB;TPR;TRIM25;KPNA4;FLNB;PLCG1;EIF4G3
Focal adhesion	13/233	0.856002	0.982277	0.76697	0.11925	FARP2;ITGB1;ROCK2;PIK3CB;PTK2;MYLK;COL4A2;PDGFC;RAPGEF1;FLNB;TLN2;CAPN1;BCAR1
Agrin in postsynaptic differentiation	2/47	0.858129	0.982277	0.577871	0.0884148	ITGB1;PTK2
Delta Np63 pathway	2/47	0.858129	0.982277	0.577871	0.0884148	NOTCH1;CEBPD
Regulation of NFAT transcription factors	2/47	0.858129	0.982277	0.577871	0.0884148	CBLB;PPARG
Generic transcription pathway	22/377	0.863808	0.982333	0.803561	0.117645	NCOA1;WWTR1;NOTCH1;SMURF2;NCOA6;NR1I3;ESRRG;NR3C2;NR4A2;CDK8;PPM1A;NCOR1;RXRA;NR6A1;TRIM28;UBB;ZKSCAN7;TBL1XR1;TGS1;ZKSCAN3;PPARG;NRBF2
Collecting duct acid secretion	1/27	0.864661	0.982333	0.500243	0.0727443	SLC12A7
Cooperation of prefoldin and TriC/CCT in actin and tubulin folding	1/27	0.864661	0.982333	0.500243	0.0727443	TUBB2A
FSH signaling pathway	1/27	0.864661	0.982333	0.500243	0.0727443	MTOR
Glycosphingolipid biosynthesis: lacto and neolacto series	1/27	0.864661	0.982333	0.500243	0.0727443	ST3GAL6
RNA polymerase III transcription initiation from type 2 promoter	1/27	0.864661	0.982333	0.500243	0.0727443	POLR3GL
NOD signaling pathway	4/85	0.864673	0.982333	0.641732	0.0933102	NLRP12;CASP8;CHUK;IRAK2
G1 to S cell cycle control	3/67	0.865729	0.982333	0.609276	0.0878478	ORC5;CDK6;ORC2
T cell receptor signaling in naive CD4+ T cells	3/67	0.865729	0.982333	0.609276	0.0878478	CHUK;PLCG1;PAG1
Chromosome maintenance	5/103	0.866739	0.982528	0.662871	0.0948017	HJURP;SYCP3;REC8;ATR;SYNE1
Progesterone-mediated oocyte maturation	4/86	0.870588	0.983045	0.633872	0.0878459	CPEB1;PIK3CB;ADCY6;GNAI1
Epithelial cell signaling in Helicobacter pylori infection	3/68	0.872261	0.983045	0.59987	0.0819823	CHUK;ATP6V1H;PLCG1
Arf6 integrin-mediated signaling pathway	2/49	0.873608	0.983045	0.553221	0.0747535	ITGB1;EXOC4
Interleukin receptor SHC signaling	1/28	0.87433	0.983045	0.481689	0.0646895	PIK3CB
Nef in HIV-1 replication and disease pathogenesis	1/28	0.87433	0.983045	0.481689	0.0646895	ATP6V1H
RNA polymerase III transcription initiation From type 3 promoter	1/28	0.87433	0.983045	0.481689	0.0646895	POLR3GL
Recycling pathway of cell adhesion molecule L1	1/28	0.87433	0.983045	0.481689	0.0646895	RPS6KA5
T cell receptor signaling pathway	7/139	0.874751	0.983045	0.688684	0.0921571	TEC;CHUK;CHN1;CHP1;CBLB;PLCG1;PIK3CB
p53 signaling pathway	7/139	0.874751	0.983045	0.688684	0.0921571	PLK3;TRRAP;GDF15;NFYB;JMY;TGFA;CTSD
DNA repair	5/105	0.877288	0.984952	0.649543	0.0850379	UBB;PRKDC;MGMT;RAD23B;ATR
ADP-ribosylation factor	1/29	0.883309	0.98688	0.464461	0.0576303	CHN1
Adherens junction actin cytoskeletal organization	1/29	0.883309	0.98688	0.464461	0.0576303	CDH2
RNA polymerase	1/29	0.883309	0.98688	0.464461	0.0576303	POLR3GL
NCAM signaling for neurite out-growth	3/70	0.884487	0.98688	0.581901	0.0714272	RPS6KA5;COL4A2;PTK2
Signaling events mediated by VEGFR1 and VEGFR2	3/70	0.884487	0.98688	0.581901	0.0714272	PTK2B;PLCG1;PTK2
Malaria	2/51	0.887516	0.98688	0.530584	0.0633138	CD81;CD36
Viral myocarditis	3/71	0.890199	0.98688	0.573313	0.0666822	CASP8;MYH14;EIF4G3
Apoptosis intrinsic pathway	1/30	0.891647	0.98688	0.448421	0.0514271	CASP8
Biosynthesis of the N-glycan precursor (dolichol lipid-linked oligosaccharide, LLO) and transfer to a nascent protein	1/30	0.891647	0.98688	0.448421	0.0514271	ALG9
Heparan sulfate/heparin glycosaminoglycan (HS-GAG) biosynthesis	1/30	0.891647	0.98688	0.448421	0.0514271	EXT2
Inactivation of GSK3 by Akt causes accumulation of beta-catenin in alveolar macrophages	1/30	0.891647	0.98688	0.448421	0.0514271	PPP2CA
O-glycan biosynthesis	1/30	0.891647	0.98688	0.448421	0.0514271	GALNT2
TRAF6-mediated IRF7 activation	1/30	0.891647	0.98688	0.448421	0.0514271	TRIM25
Tight junction interactions	1/30	0.891647	0.98688	0.448421	0.0514271	CLDN2
p38-alpha and p38-beta regulation	1/30	0.891647	0.98688	0.448421	0.0514271	DUSP10
Drug metabolism: other enzymes	2/52	0.893925	0.988467	0.519944	0.0583029	UCK1;UGT1A1
Interleukin-5 regulation of apoptosis	7/144	0.895822	0.98963	0.66337	0.0729797	CHUK;TRAF3;CYP1A2;HEXA;PIM1;PDE4B;ZFP36L2
Stathmin and breast cancer resistance to antimicrotubule agents	1/31	0.89939	0.992634	0.43345	0.0459627	TUBA8
Leptin influence on immune response	5/110	0.900591	0.993024	0.618445	0.0647538	ABCA1;CPT1A;LIFR;PPARG;CD36
Binding of chemokines to chemokine receptors	2/54	0.905736	0.996811	0.499892	0.0494929	CCL25;ACKR4
Alpha-synuclein signaling	1/32	0.906579	0.996811	0.419445	0.0411379	PTK2B
Pancreatic beta-cell development regulation	1/32	0.906579	0.996811	0.419445	0.0411379	NOTCH1
Fc gamma receptor-mediated phagocytosis	4/94	0.910356	0.996964	0.577278	0.0542174	LIMK1;PIK3CB;PLCG1;PLA2G6
Arrhythmogenic right ventricular cardiomyopathy (ARVC)	3/75	0.910595	0.996964	0.541345	0.0507005	ITGB1;CDH2;TCF7
Transport of mature transcript to cytoplasm	2/55	0.911169	0.996964	0.490434	0.0456233	NUP93;TPR
Global genomic nucleotide excision repair (GG-NER)	1/33	0.913255	0.996964	0.406316	0.0368691	RAD23B
Syndecan 2 pathway	1/33	0.913255	0.996964	0.406316	0.0368691	ITGB1
Calcium regulation in the cardiac cell	7/149	0.913812	0.996964	0.639838	0.0576688	GNAQ;GNAS;PRKCZ;ADRA1A;YWHAG;ADCY6;GNAI1
Cytosolic DNA-sensing pathway	2/56	0.916308	0.996964	0.481326	0.0420692	CHUK;POLR3GL
Complement cascade	3/77	0.919447	0.996964	0.526657	0.0442303	CFD;C6;PROS1
Interleukin-7 interactions in immune response	1/34	0.919455	0.996964	0.393982	0.0330845	TRAF3
MAPK/TRK pathway	1/34	0.919455	0.996964	0.393982	0.0330845	RPS6KA5
Monoamine transport	1/34	0.919455	0.996964	0.393982	0.0330845	UNC13B
TOR signaling	1/34	0.919455	0.996964	0.393982	0.0330845	MTOR
Innate immune system	17/319	0.920044	0.996964	0.729433	0.0607866	MEF2A;CFD;CHUK;PROS1;CNPY3;PPP2CA;RPS6KA5;RNF125;C6;CASP8;PPP2R1B;UBB;IRAK2;TRAF3;TAX1BP1;TRIM25;TLR5
Alzheimer's disease	8/169	0.921658	0.996964	0.644737	0.0525982	CASP8;MME;GNAQ;NDUFB3;CHP1;LPL;CAPN1;HSD17B10
Autophagy regulation	1/35	0.925211	0.996964	0.382374	0.0297232	ATG7
Basal transcription factors	1/35	0.925211	0.996964	0.382374	0.0297232	GTF2IRD1
Base excision repair	1/35	0.925211	0.996964	0.382374	0.0297232	NEIL2
MEF2D role in T cell apoptosis	1/35	0.925211	0.996964	0.382374	0.0297232	PLCG1
Primary immunodeficiency	1/35	0.925211	0.996964	0.382374	0.0297232	DCLRE1C
Nucleotide excision repair	2/58	0.925757	0.996964	0.464085	0.0358009	RAD23B;GTF2H5
TNF-alpha effects on cytokine activity, cell motility, and apoptosis	6/135	0.92589	0.996964	0.603702	0.046485	IFNAR2;EFNA1;NOTCH1;JAG1;ERBB3;RAPGEF5
Phagosome	7/154	0.929059	0.996964	0.617907	0.0454675	ITGB1;DYNC1H1;TUBB2A;ATP6V1H;CD36;RAB5A;TUBA8
HIV life cycle	5/118	0.929893	0.996964	0.574412	0.0417518	NUP93;XPO1;UBB;TPR;NMT2
ATF2 transcription factor network	2/59	0.930096	0.996964	0.455919	0.0330394	DUSP10;CBFB
RNA degradation	2/59	0.930096	0.996964	0.455919	0.0330394	XRN2;EDC3
Generation of second messenger molecules	1/36	0.930557	0.996964	0.371429	0.0267326	PLCG1
SNARE interactions in vesicular transport	1/36	0.930557	0.996964	0.371429	0.0267326	STX1B
Steroid hormone, vitamin A, and vitamin D metabolism	1/36	0.930557	0.996964	0.371429	0.0267326	POMC
Diabetes pathways	6/137	0.931818	0.997364	0.594421	0.0419767	IGFBP1;BCHE;MBTPS1;NFYB;EXOC4;WIPI1
Dilated cardiomyopathy	4/100	0.932633	0.997364	0.541022	0.0377326	ITGB1;TPM2;GNAS;ADCY6
RAGE pathway	2/60	0.934193	0.997718	0.448034	0.0304985	ITGB1;BMP7
FRA pathway	1/37	0.93552	0.997718	0.361092	0.0240677	TXLNG
Interleukin-23-mediated signaling events	1/37	0.93552	0.997718	0.361092	0.0240677	STAT5A
Notch signaling pathway	5/121	0.93872	0.999995	0.559466	0.0353794	CDK8;TLE1;NOTCH1;JAG1;NCOR1
Striated muscle contraction	1/38	0.940129	0.999995	0.351313	0.0216894	TPM2
Aurora B signaling	1/39	0.944409	0.999995	0.34205	0.0195639	MYLK
ECM-receptor interaction	3/84	0.944476	0.999995	0.480961	0.0274749	ITGB1;COL4A2;CD36
Neuronal system	14/283	0.946649	0.999995	0.674186	0.0369637	UNC13B;GABRB3;SYT1;GRIK5;KCNB2;SLC1A2;ADCY6;GNAI1;NCALD;STX1B;ARHGEF9;ALDH2;GLUL;SLC18A2
Interleukin-12-mediated signaling events	2/65	0.951483	0.999995	0.412364	0.0205084	STAT5A;MTOR
Alpha-M beta-2 integrin signaling	1/41	0.952073	0.999995	0.324912	0.0159576	PRKCZ
FOXM1 transcription factor network	1/41	0.952073	0.999995	0.324912	0.0159576	TGFA
Fc epsilon receptor I signaling in mast cells	1/41	0.952073	0.999995	0.324912	0.0159576	PLCG1
Insulin biosynthesis and processing	1/41	0.952073	0.999995	0.324912	0.0159576	EXOC4
Beta-1 integrin cell surface interactions	2/66	0.954376	0.999995	0.405899	0.0189546	ITGB1;CD81
Hematopoietic cell lineage	3/88	0.955319	0.999995	0.458229	0.0209457	MME;ANPEP;CD36
Amine ligand-binding G-protein coupled receptors	1/42	0.955499	0.999995	0.316971	0.0144288	ADRA1A
Bladder cancer	1/42	0.955499	0.999995	0.316971	0.0144288	RPS6KA5
Messenger RNA processing	9/203	0.957661	0.999995	0.601293	0.0260127	NUP93;CLK1;PRPF18;FUS;CELF2;XRN2;TPR;SREK1;A1CF
Beta-3 integrin cell surface interactions	1/43	0.958681	0.999995	0.309407	0.013056	TGFBR2
PI3K class IB pathway in neutrophils	1/43	0.958681	0.999995	0.309407	0.013056	PRKCZ
Voltage-gated potassium channels	1/43	0.958681	0.999995	0.309407	0.013056	KCNB2
NCAM1 interactions	1/44	0.961635	0.999995	0.302195	0.0118218	COL4A2
Gastrin-CREB signaling pathway via PKC and MAPK	9/206	0.962276	0.999995	0.59204	0.0227661	GNA14;TRIO;DGKD;GNAQ;AVPR1A;ADRA1A;MGLL;HCRTR2;DGKH
Deposition of new CENP-A-containing nucleosomes at the centromere	1/45	0.964379	0.999995	0.295311	0.0107113	HJURP
RNA polymerase III transcription	1/45	0.964379	0.999995	0.295311	0.0107113	POLR3GL
Long-term potentiation	2/70	0.96438	0.999995	0.38194	0.013853	GNAQ;CHP1
Syndecan 1 pathway	1/46	0.966926	0.999995	0.288733	0.00971111	COL12A1
Natural killer cell-mediated cytotoxicity	5/137	0.97098	0.999995	0.491226	0.0144662	IFNAR2;CHP1;PTK2B;PLCG1;PIK3CB
Activation of chaperones by IRE1 alpha	1/48	0.971487	0.999995	0.276417	0.00799601	WIPI1
Intestinal immune network for IgA production	1/48	0.971487	0.999995	0.276417	0.00799601	CCL25
Interferon-gamma signaling pathway	3/97	0.972891	0.999995	0.414154	0.0113821	CEBPB;RAPGEF1;MTOR
Deadenylation-dependent mRNA decay	1/49	0.973526	0.999995	0.270643	0.00726153	EDC3
Protein metabolism	22/442	0.974561	0.999995	0.676777	0.0174393	EDEM3;EIF2B4;ARSA;SEC23A;PGAP1;ALG9;GALNT2;PROS1;PIGP;SUMF1;CS;FUT8;TUBB2A;MAN2A2;MGAT5;GRPEL2;XRN2;LONP2;GAS6;FBXL5;ARSB;SLC25A13
Interleukin-1 regulation of extracellular matrix	4/120	0.975362	0.999995	0.447258	0.0111575	ALDH3A2;PRKDC;ALDH1A1;PPARG
Amyloids	1/51	0.977178	0.999995	0.25979	0.00599773	ITM2B
Heparan sulfate/heparin glycosaminoglycan (HS-GAG) metabolism	1/52	0.97881	0.999995	0.254682	0.00545472	EXT2
Cardiac muscle contraction	2/80	0.981006	0.999995	0.332794	0.00638199	SLC9A6;TPM2
Meiotic recombination	1/54	0.981733	0.999995	0.245045	0.00451763	PRDM9
RNA polymerase I transcription	1/55	0.98304	0.999995	0.240494	0.00411384	TAF1A
Gene expression	53/968	0.985595	0.999995	0.744405	0.010801	HSPB1;NR3C2;FARS2;EDC3;XPO1;PSMD4;TRIM28;PSMD5;PSMD2;PSMD3;PSMD1;TNPO1;NCOA1;NCOA6;PSMA5;NUP93;PSMA6;PPM1A;NCOR1;PSMA1;TBL1XR1;PPARG;PSMD11;NOTCH1;PSMD14;ANP32A;NR1I3;PPP2CA;RXRA;PSMB2;ZKSCAN7;UBB;TGS1;PSMB1;TAF1A;TPR;ZKSCAN3;PSMF1;NRBF2;WWTR1;EIF2B4;SMURF2;FUS;POLR3GL;ESRRG;A1CF;TNRC6C;NR4A2;CDK8;PSMC6;NR6A1;PSMC1;AARS
Ephrin receptor B forward pathway	1/60	0.988298	0.999995	0.220054	0.00259017	PTK2
G alpha (i) signaling events	7/199	0.989865	0.999995	0.47193	0.00480763	CCL25;P2RY12;POMC;P2RY14;GNAS;ADCY6;GNAI1
O-linked glycosylation of mucins	1/63	0.990635	0.999995	0.209372	0.00197006	GALNT2
Interferon alpha/beta signaling	1/64	0.991305	0.999995	0.206038	0.00179935	IFNAR2
Cytokine-cytokine receptor interaction	10/265	0.99273	0.999995	0.506953	0.00369895	ACVR1;CCL25;IFNAR2;PDGFC;TNFRSF19;LIFR;PRLR;BMP7;INHBE;TGFBR2
RNA polymerase I, RNA polymerase III, and mitochondrial transcription	2/95	0.992762	0.999995	0.278891	0.00202587	POLR3GL;TAF1A
SIDS susceptibility pathways	1/67	0.993041	0.999995	0.19664	0.00137317	ACADM
CD8/T cell receptor downstream pathway	1/68	0.993539	0.999995	0.193695	0.00125549	IFNAR2
Messenger RNA splicing: major pathway	1/68	0.993539	0.999995	0.193695	0.00125549	FUS
NFAT involvement in hypertrophy of the heart	1/69	0.994002	0.999995	0.190836	0.00114817	ADSS
AP-1 transcription factor network	1/70	0.994431	0.999995	0.18806	0.00105027	CBFB
Factors involved in megakaryocyte development and platelet production	3/125	0.994695	0.999995	0.318619	0.00169462	DOCK4;MAFF;RAB5A
Leishmaniasis	1/72	0.995199	0.999995	0.182743	0.000879385	ITGB1
RANKL regulation of apoptosis and immune response	1/74	0.995862	0.999995	0.177717	0.000736925	TRAF3
Electron transport chain	2/105	0.996239	0.999995	0.251678	0.000948349	UCP3;NDUFB3
Parkinson's disease	3/131	0.996305	0.999995	0.303585	0.00112385	UBB;NDUFB3;SLC18A2
Oxidative phosphorylation	3/136	0.997273	0.999995	0.292093	0.000797531	NDUFB3;ATP6V1H;LHPP
Huntington's disease	5/184	0.997422	0.999995	0.361321	0.000932861	CASP8;GNAQ;NDUFB3;PPARG;SOD1
Antigen processing and presentation	1/81	0.997539	0.999995	0.162106	0.00039938	NFYB
Capped intron-containing pre-mRNA processing	3/138	0.997587	0.999995	0.287734	0.000695158	NUP93;FUS;TPR
Neuroactive ligand-receptor interaction	9/272	0.997799	0.999995	0.441874	0.000973731	GABRB3;MAS1;GRIK5;P2RY14;GLP2R;AVPR1A;PRLR;ADRA1A;HCRTR2
Class A GPCRs (rhodopsin-like)	8/253	0.997954	0.999995	0.421751	0.000863877	P2RY12;GPR39;MAS1;P2RY14;ACKR4;AVPR1A;ADRA1A;HCRTR2
GPCR ligand binding	16/410	0.997991	0.999995	0.523199	0.00105239	CCL25;P2RY12;GPR39;FZD7;P2RY14;PTCH1;WNT5A;PTCH2;GLP2R;AVPR1A;ADRA1A;HCRTR2;POMC;SMO;GNAS;ACKR4
Influenza infection	3/142	0.998112	0.999995	0.279393	0.000527991	NUP93;XPO1;TPR
Non-class A, B, C GPCRs	1/86	0.998302	0.999995	0.152529	0.000259157	SMO
Peptide G-protein coupled receptors	5/192	0.998335	0.999995	0.345713	0.000576002	CCL25;POMC;ACKR4;AVPR1A;HCRTR2
Immunoregulatory interactions between a lymphoid and a non-lymphoid cell	2/119	0.998513	0.999995	0.221395	0.000329362	ITGB1;CD81
Signal transduction	50/1020	0.99884	0.999995	0.658948	0.000764951	ITGB1;NRP1;NRP2;DGKD;IRS1;AATF;FGF1;ADRA1A;OPHN1;FGF9;MEF2A;GPR39;ARHGEF12;CHUK;GLP2R;AVPR1A;GREM2;ARHGEF9;NCOR1;COL4A2;MGLL;DGKH;NOTCH1;ARHGAP18;GNAI1;ADCY6;ABR;FGD4;GNA14;ERBB3;CHN2;CHN1;ATP6V1H;ECT2;NTRK1;CCL25;JAG1;FZD7;INSR;MYO9B;ARHGAP26;MYO9A;HCRTR2;MTOR;NET1;CDK8;GNAQ;GNAS;ACKR4;BCAR1
Potassium channels	1/99	0.999353	0.999995	0.132202	8.56094e-05	KCNB2
Influenza viral RNA transcription and replication	1/125	0.999904	0.999995	0.104335	1.00307e-05	PPP2CA
Spliceosome	1/127	0.999917	0.999995	0.102668	8.55023e-06	PRPF18
Systemic lupus erythematosus	1/139	0.999964	0.999995	0.0936795	3.37412e-06	C6
Transcription	2/181	0.999975	0.999995	0.144224	3.60908e-06	POLR3GL;TAF1A
Translation	1/151	0.999983	0.999995	0.086129	1.44223e-06	EIF2B4
Signaling by GPCR	35/977	0.999994	0.999995	0.470603	3.05045e-06	TRIO;DGKD;ROCK2;ADRA1A;GNAI1;ADCY6;PPP2CA;ABR;FGD4;GNA14;PPP2R1B;PDE4B;ECT2;P2RY12;CCL25;GPR39;ARHGEF12;P2RY14;FZD7;PTCH1;PDE4D;WNT5A;PTCH2;GLP2R;AVPR1A;HCRTR2;NET1;POMC;ARHGEF9;SMO;GNAQ;GNAS;ACKR4;MGLL;DGKH
Olfactory transduction	2/432	0.999995	0.999995	0.0592183	2.82446e-07	PRKG2;PRKG1

## Sheet: C- Assoc. PWs
Figure 2F
MODULE C: Associated Pathways (C- Assoc. PWs)
Term	Overlap	P-value	Adjusted P-value	Odds Ratio	Combined Score	Genes
Complement and coagulation cascades	17/70	2.26588e-13	1.76285e-10	14.2743	415.606	FGB;CPB2;CFH;F10;FGG;SERPINF2;CFI;PLG;C8B;C8A;KNG1;C2;C4B;C3;C8G;C9;CFB
Lectin-induced complement pathway	7/14	9.0056e-09	3.50318e-06	43.6116	807.923	C3;C4B;C8G;C9;C8B;C8A;C2
Alternative complement pathway	6/11	5.62663e-08	1.45917e-05	52.2227	871.763	C3;C8G;C9;C8B;C8A;CFB
Complement cascade regulation	6/14	3.4507e-07	6.7116e-05	32.6342	485.581	C3;C4B;CFH;CFI;CFB;C2
Complement activation, classical pathway	6/17	1.34184e-06	0.000208791	23.7303	320.869	C3;C4B;C9;C8B;C8A;C2
Activation of C3 and C5	4/6	3.8244e-06	0.000495897	86.6652	1081.07	C3;C4B;CFB;C2
Terminal pathway of complement	4/7	8.7629e-06	0.000919277	57.7738	672.775	C8G;C9;C8B;C8A
Complement cascade	10/77	9.45272e-06	0.000919277	6.53295	75.5811	C4B;C3;C8G;CFH;C9;CFI;C8B;C8A;CFB;C2
Response to elevated platelet cytosolic calcium	10/83	1.85631e-05	0.00160468	5.99415	65.3023	FGB;APP;FGG;SERPINF2;FN1;PLG;IGF1;HRG;CLU;KNG1
Urokinase-type plasminogen activator (uPA) and uPAR-mediated signaling	7/42	4.08005e-05	0.00317428	8.70982	88.0286	FGB;VTN;FGG;FN1;PLG;EGFR;GPLD1
Acute myocardial infarction	5/20	6.96759e-05	0.00492798	14.4667	138.47	FGB;F10;FGG;COL4A5;PLG
Folate metabolism	8/63	8.73033e-05	0.00566016	6.34208	59.2738	DHFR;SCARB1;AHCY;CTH;SAA4;SAA1;PLG;MAT1A
Blood clotting cascade	5/23	0.00014294	0.0085544	12.0537	106.712	FGB;F10;FGG;SERPINF2;PLG
Sulfur amino acid metabolism	5/24	0.000177202	0.00960919	11.4187	98.6374	BHMT;AHCY;GOT1;CTH;MAT1A
AP-1 transcription factor network	8/70	0.000185267	0.00960919	5.62402	48.3312	EGR1;TCF7L2;CCND1;DUSP1;MAFG;FOS;JUNB;AGT
Maturity onset diabetes of the young	5/25	0.000217389	0.0105706	10.8472	91.4835	ONECUT1;HNF4G;HES1;HNF1B;FOXA3
TGF-beta regulation of extracellular matrix	27/565	0.000254026	0.0116254	2.2287	18.4493	CAMK2B;GYPC;SLC40A1;CXCL1;ARHGAP6;SAT1;PPL;TOB1;SULT1E1;CCND1;JUNB;CTSC;KLF10;GOT1;IL1R1;PLCL1;FN1;IGF1;AGT;PDIA5;GNPDA1;CPD;CTH;ID2;NOX4;MYH9;CFB
Fibrinolysis pathway	4/15	0.000295644	0.0127784	15.7501	127.991	FGB;CPB2;FGG;PLG
Gene expression regulation in late stage pancreatic bud precursor cells	3/7	0.000382422	0.0156592	32.4242	255.146	ONECUT1;HES1;HNF1B
Selenium pathway	7/60	0.000410885	0.0159834	5.74646	44.8063	SCARB1;CTH;SAA4;SAA1;PLG;KMO;XDH
Integrin beta-2 pathway	5/29	0.000450857	0.0167001	9.0375	69.6282	C3;FGB;F10;FGG;KNG1
Insulin-like growth factor (IGF) activity regulation by insulin-like growth factor binding proteins (IGFBPs)	4/17	0.000497204	0.0167001	13.3256	101.361	IGFBP5;PLG;IGF1;IGFALS
Respiratory electron transport, ATP biosynthesis by chemiosmotic coupling, and heat production by uncoupling proteins	8/81	0.000507975	0.0167001	4.77387	36.2101	COX8A;ATP5B;COX7B;ATP5A1;CYCS;COX5B;COX7C;SDHB
Wnt interactions in lipid metabolism and immune response	6/45	0.00051517	0.0167001	6.68357	50.6014	KLF10;CCND1;DUSP1;CXCL1;HES1;FOS
Amino acid metabolism	13/195	0.000547049	0.0170242	3.12912	23.5027	DDC;AHCY;GOT1;GPT;MAT1A;KMO;GLS;SLC25A15;BHMT;PAH;CTH;HAO1;AGXT
Dissolution of fibrin clot	3/8	0.000601551	0.0180003	25.9381	192.357	SERPINF2;PLG;HRG
Pancreatic beta-cell development regulation	5/32	0.000722868	0.0200854	8.0321	58.0904	ONECUT1;HNF4G;HES1;HNF1B;FOXA3
Prothrombin activation intrinsic pathway	5/32	0.000722868	0.0200854	8.0321	58.0904	FGB;F10;FGG;COL4A5;KNG1
Oncostatin M	17/311	0.000823965	0.022105	2.54145	18.0478	FGB;KLF10;CISH;IL1R1;STAT3;FN1;HP;CXCL1;EGFR;VTN;KRT18;CCND1;SAA1;JUNB;SLC22A7;XDH;IL13RA1
Cysteine and methionine metabolism	5/34	0.000962267	0.0249548	7.47739	51.9396	BHMT;AHCY;GOT1;CTH;MAT1A
BDNF signaling pathway	15/261	0.000994892	0.0249686	2.67447	18.4883	KLF10;EGR1;XBP1;BTG2;CADM1;IGFBP5;DUSP1;FOS;SLC39A14;CLU;NR4A1;ID2;MYH9;JUNB;IER2
Prion diseases	5/35	0.00110192	0.0265573	7.22778	49.2263	EGR1;C8G;C9;C8B;C8A
Vitamin B12 metabolism	6/52	0.00112647	0.0265573	5.66447	38.4542	SCARB1;CTH;SAA4;SAA1;PLG;MAT1A
Arginine and proline metabolism	6/54	0.00137558	0.0314765	5.4279	35.7637	ACY1;ALDH1B1;GOT1;SAT1;PRODH2;GLS
Tricarboxylic acid (TCA) cycle and respiratory electron transport	9/117	0.00142641	0.031707	3.63173	23.7972	COX8A;ATP5B;COX7B;ATP5A1;IDH3B;CYCS;COX5B;SDHB;COX7C
Methylation	3/11	0.0016844	0.0364018	16.2088	103.515	AHCY;NNMT;MAT1A
Alzheimer's disease	11/169	0.00173259	0.0364313	3.03993	19.3283	COX8A;APP;ATP5B;COX7B;ATP5A1;ITPR2;CYCS;COX7A2;COX5B;SDHB;COX7C
Peroxisome	7/78	0.00198161	0.0405708	4.28565	26.6732	PECR;PHYH;PXMP2;PIPOX;HAO1;AGXT;XDH
Alanine and aspartate metabolism	3/12	0.00220814	0.0440496	14.4071	88.108	GOT1;GPT;AGXT
Glucose metabolism	6/61	0.00258853	0.0487965	4.73537	28.207	GYS2;GOT1;MDH1;PYGL;SLC25A12;SLC25A11
Amoebiasis	8/105	0.00274795	0.0487965	3.58827	21.1597	C8G;IL1R1;C9;COL5A3;FN1;CXCL1;C8B;C8A
Electron transport chain	8/105	0.00274795	0.0487965	3.58827	21.1597	COX8A;ATP5B;COX7B;ATP5A1;COX7A2;COX5B;SDHB;COX7C
Metabolism	54/1615	0.00278525	0.0487965	1.55143	9.12772	CHRM3;COX7B;ACY1;XYLT1;GPT;SAT1;COX7C;GLS;SMPD3;GYS2;B3GALT1;IDH3B;UGT2A3;COX8A;PHYH;GPX1;URAD;PIPOX;APOA4;MAT1A;KMO;SDHB;PRODH2;APRT;AGXT;DDC;AHCY;NNMT;ATP5A1;ITPR2;ABCB11;COX5B;GNS;ADH4;ATP5B;ALDH1B1;ST3GAL4;HAO1;XDH;ST3GAL3;ESRRA;MDH1;GOT1;HSD3B2;AGT;DHFR;BHMT;GNPDA1;DHRS9;PAH;CTH;NOSTRIN;PI4KA;CYCS
Beta-3 integrin cell surface interactions	5/43	0.00281597	0.0487965	5.7038	33.4953	FGB;VTN;FGG;FN1;COL4A5
Ghrelin-mediated regulation of food intake and energy homeostasis	3/13	0.00282242	0.0487965	12.9657	76.1108	IGFBP5;IGF1;IGFALS
Oxidative stress	4/27	0.00306345	0.0512244	7.52801	43.5737	NOX4;FOS;JUNB;XDH
Parkinson's disease	9/131	0.00309453	0.0512244	3.21266	18.5631	COX8A;ATP5B;COX7B;ATP5A1;CYCS;COX7A2;COX5B;SDHB;COX7C
MicroRNAs in cardiomyocyte hypertrophy	7/85	0.00323372	0.0524132	3.89964	22.361	CISH;STAT3;NRG1;IGF1;AGT;FGFR2;LRP6
Huntington's disease	11/184	0.00335815	0.0533191	2.7742	15.8029	COX8A;ATP5B;COX7B;GPX1;CREB3L3;ATP5A1;CYCS;COX7A2;COX5B;SDHB;COX7C
Coagulation common pathway	3/14	0.00353197	0.0538798	11.7864	66.5449	FGB;F10;FGG
Platelet amyloid precursor protein pathway	3/14	0.00353197	0.0538798	11.7864	66.5449	APP;COL4A5;PLG
Prostate cancer	7/89	0.00417899	0.062524	3.70865	20.3148	TCF7L2;CCND1;CREB3L3;IGF1;EGFR;FGFR2;FGFR1
Extrinsic prothrombin activation pathway	3/15	0.00434105	0.0637234	10.8037	58.768	FGB;F10;FGG
Glyoxylate metabolism	2/5	0.00493441	0.068553	28.7594	152.756	HAO1;AGXT
Neuroregulin receptor degredation protein-1 controls ErbB3 receptor recycling	2/5	0.00493441	0.068553	28.7594	152.756	NRG1;EGFR
Phenylalanine, tyrosine and tryptophan biosynthesis	2/5	0.00493441	0.068553	28.7594	152.756	GOT1;PAH
Gluconeogenesis	4/31	0.00511361	0.0685929	6.41143	33.8258	GOT1;MDH1;SLC25A12;SLC25A11
One-carbon metabolism	4/31	0.00511361	0.0685929	6.41143	33.8258	DHFR;BHMT;AHCY;MAT1A
Amino acid biosynthesis and interconversion (transamination)	3/16	0.0052535	0.0692749	9.97209	52.3421	GOT1;GPT;GLS
Interleukin-6 signaling pathway	6/71	0.00552403	0.070895	4.0048	20.8195	PTPRE;FGG;STAT3;FOS;JUNB;AGT
Alanine, aspartate and glutamate metabolism	4/32	0.00574086	0.070895	6.18213	31.9007	GOT1;GPT;AGXT;GLS
Fibrin clot formation (clotting cascade)	4/32	0.00574086	0.070895	6.18213	31.9007	FGB;F10;FGG;KNG1
Glycine, serine and threonine metabolism	4/32	0.00574086	0.070895	6.18213	31.9007	BHMT;CTH;PIPOX;AGXT
GRB2-SOS provides linkage to MAPK signaling for integrins	3/17	0.00627271	0.0750795	9.25932	46.9591	FGB;FGG;FN1
Phenylalanine metabolism	3/17	0.00627271	0.0750795	9.25932	46.9591	DDC;GOT1;PAH
Innate immune system	15/319	0.00665486	0.0775646	2.15771	10.8153	APP;CFH;CFI;NLRC5;DEFB1;FOS;C8B;C8A;C2;C4B;C3;C8G;C9;SAA1;CFB
TSH regulation of gene expression	7/97	0.00667973	0.0775646	3.3776	16.9173	VMP1;EGR1;NR4A1;NOX4;HES1;FOS;AGT
Signaling by EGFR	2/6	0.00729048	0.0834116	21.5684	106.142	LRIG1;EGFR
Platelet activation, signaling and aggregation	11/205	0.00747655	0.0843008	2.47122	12.0991	FGB;APP;SERPINF2;FGG;FN1;ITPR2;PLG;IGF1;HRG;CLU;KNG1
Cardiac muscle contraction	6/80	0.00978074	0.108706	3.5161	16.2702	COX8A;COX7B;COX7A2;ATP1A1;COX5B;COX7C
ATF2 transcription factor network	5/59	0.010902	0.119461	4.01049	18.1227	CCND1;DUSP1;HES1;FOS;JUNB
Angiotensin II-mediated activation of JNK pathway via Pyk2-dependent signaling	4/39	0.0115953	0.125294	4.94393	22.0359	CAMK2B;FOS;EGFR;AGT
FGF signaling pathway	5/61	0.0124883	0.130099	3.86687	16.9483	CDH1;STAT3;FOS;FGFR2;FGFR1
Oxidative phosphorylation	8/136	0.0126824	0.130099	2.7149	11.8575	COX8A;ATP5B;COX7B;ATP5A1;COX7A2;COX5B;SDHB;COX7C
Integrin cell surface interactions	6/85	0.0129582	0.130099	3.29272	14.3102	FGB;VTN;CDH1;FGG;FN1;COL4A5
Formyl peptide interaction with formyl peptide receptors	2/8	0.0132044	0.130099	14.3775	62.2143	APP;SAA1
Gene expression regulation in early pancreatic precursor cells	2/8	0.0132044	0.130099	14.3775	62.2143	ONECUT1;HNF1B
Shuttle for transfer of acetyl groups from mitochondria to the cytosol	2/8	0.0132044	0.130099	14.3775	62.2143	MDH1;SLC25A11
Diabetes pathways	8/137	0.0132106	0.130099	2.69372	11.655	XBP1;IGFBP5;SYVN1;PLG;IGFALS;IGF1;IGF2BP2;PDIA5
Bioactive peptide-induced signaling pathway	4/41	0.01378	0.134011	4.67622	20.0354	CAMK2B;STAT3;KNG1;AGT
p53 signaling pathway	8/139	0.014315	0.137495	2.65232	11.2629	RNF144B;DDX5;BTG2;GPX1;BCL6;DUSP1;IRF5;EGFR
Proximal tubule bicarbonate reclamation	3/23	0.0147728	0.140161	6.47954	27.311	MDH1;ATP1A1;GLS
Beta-1 integrin cell surface interactions	5/66	0.0171197	0.160348	3.549	14.4356	FGB;VTN;FGG;FN1;COL4A5
Gastrin pathway	4/44	0.0175187	0.160348	4.32483	17.4917	VTN;CCND1;HES1;FOS
HNF3A pathway	4/44	0.0175187	0.160348	4.32483	17.4917	VTN;XBP1;FOS;FOXA3
Prolactin regulation of apoptosis	7/118	0.0183464	0.164049	2.73564	10.938	EGR1;CCND1;CISH;BCL6;BCL3;IGF1;PHLDA1
Corticotropin releasing hormone pathway	3/25	0.0185556	0.164049	5.88988	23.4829	NR4A1;HSD3B2;FOS
Metal ion solute carrier family (SLC) transporters	3/25	0.0185556	0.164049	5.88988	23.4829	SLC41A2;SLC40A1;SLC39A14
Electron transport reaction in mitochondria	2/10	0.0205931	0.169886	10.782	41.8644	ATP5A1;SDHB
Free radical-induced apoptosis	2/10	0.0205931	0.169886	10.782	41.8644	GPX1;XDH
Purine catabolism	2/10	0.0205931	0.169886	10.782	41.8644	GPX1;XDH
Interleukin-9 regulation of target genes	3/26	0.0206294	0.169886	5.63351	21.8639	CISH;BCL3;JUNB
Physiological and pathological hypertrophy of the heart	3/26	0.0206294	0.169886	5.63351	21.8639	STAT3;FOS;AGT
Selenoamino acid metabolism	3/26	0.0206294	0.169886	5.63351	21.8639	AHCY;CTH;MAT1A
T cell receptor regulation of apoptosis	22/603	0.0207444	0.169886	1.6584	6.42708	IFITM3;LYPLA2;EGR1;CLIC5;ORM1;IGFBP5;DUSP1;IL1R1;FOS;CLU;GTPBP4;C2;NR4A1;CCND1;CTH;BCL3;CYCS;JUNB;SRSF10;PTMA;IER2;FGFR1
Melanoma	5/71	0.0227673	0.181204	3.27929	12.4037	CCND1;CDH1;IGF1;EGFR;FGFR1
Phase II of biological oxidations: conjugation	5/71	0.0227673	0.181204	3.27929	12.4037	AHCY;NNMT;SLC35D1;SULT1E1;MAT1A
Glycosphingolipid biosynthesis: lacto and neolacto series	3/27	0.0228252	0.181204	5.39851	20.4058	B3GALT1;ST3GAL4;ST3GAL3
EGFR1 pathway	8/152	0.0231852	0.182203	2.41126	9.07656	GJB2;CCND1;BCL6;DUSP1;CYCS;ID3;PHLDA1;EGFR
BTG family proteins and cell cycle regulation	2/11	0.0247951	0.189123	9.58352	35.4313	BTG2;CCND1
Gamma-carboxylation, transport, and amino-terminal cleavage of proteins	2/11	0.0247951	0.189123	9.58352	35.4313	F10;PROZ
Recycling of bile acids and salts	2/11	0.0247951	0.189123	9.58352	35.4313	SLC10A2;ABCB11
Senescence and autophagy	6/99	0.0255528	0.19301	2.79503	10.2494	VTN;IGFBP5;FN1;CXCL1;IRF5;IGF1
Adherens junction cell adhesion	5/74	0.0266727	0.197632	3.13623	11.3661	TCF7L2;CDH1;EGFR;ACTG1;FGFR1
Gastric acid secretion	5/74	0.0266727	0.197632	3.13623	11.3661	CAMK2B;CHRM3;KCNK10;ITPR2;ATP1A1
Adherens junction actin cytoskeletal organization	3/29	0.0275824	0.200553	4.98273	17.8909	CADM1;CDH1;CDH18
Thyroid cancer	3/29	0.0275824	0.200553	4.98273	17.8909	TCF7L2;CCND1;CDH1
Prolactin activation of MAPK signaling	5/75	0.0280635	0.202161	3.09127	11.046	ZAP70;CISH;STAT3;AGAP2;FOS
Iron metabolism in placenta	2/12	0.0293125	0.209221	8.62472	30.4431	TFR2;SLC40A1
Inflammatory response pathway	3/30	0.0301434	0.210858	4.79794	16.8014	VTN;ZAP70;FN1
PDGFA signaling pathway	3/30	0.0301434	0.210858	4.79794	16.8014	STAT3;FOS;EGFR
Endometrial cancer	4/52	0.0303549	0.210858	3.60255	12.5902	TCF7L2;CCND1;CDH1;EGFR
Keratan sulfate/keratin metabolism	3/31	0.0328252	0.226	4.62634	15.8062	ST3GAL4;GNS;ST3GAL3
Advanced glycosylation endproduct receptor signaling	2/13	0.0341289	0.228899	7.84026	26.4813	APP;SAA1
Angiotensin-converting enzyme 2 regulation of heart function	2/13	0.0341289	0.228899	7.84026	26.4813	COL4A5;AGT
Chemiosmotic coupling formation of ATP	2/13	0.0341289	0.228899	7.84026	26.4813	ATP5B;ATP5A1
Syndecan 4 pathway	3/32	0.035627	0.236904	4.46659	14.8945	FN1;PLG;FGFR1
G alpha (i) signaling events	9/199	0.038853	0.253387	2.05564	6.67666	C3;APP;CXCR5;SAA1;CXCL1;RGS12;AGT;KNG1;RGS7
FSH regulation of apoptosis	11/263	0.0390009	0.253387	1.89674	6.15336	IFITM3;KLF10;PTPRE;KRT18;IGFBP5;HSD3B2;DUSP1;FST;BCL3;RASAL2;CLU
Regular glucocorticoid receptor pathway	5/82	0.0390828	0.253387	2.80924	9.10775	EGR1;NR4A1;FGG;FOS;FKBP5
Systemic lupus erythematosus	7/139	0.0398826	0.256435	2.29794	7.40354	C4B;C3;C8G;C9;C8B;C8A;C2
EGF receptor transactivation by GPCRs in cardiac hypertrophy	3/34	0.041587	0.263046	4.17799	13.2859	FOS;EGFR;AGT
EPO receptor signaling	3/34	0.041587	0.263046	4.17799	13.2859	CISH;STAT3;FOS
Cell junction organization	5/84	0.0426521	0.267608	2.73783	8.63699	DST;CADM1;CDH1;CLDN14;CDH18
Biogenic amine biosynthesis	2/15	0.0445956	0.269844	6.63338	20.6306	DDC;PAH
Calcium signaling by HBx of hepatitis B virus	2/15	0.0445956	0.269844	6.63338	20.6306	CAMK2B;FOS
Coagulation intrinsic pathway	2/15	0.0445956	0.269844	6.63338	20.6306	F10;KNG1
Glycosylation of mammalian N-linked oligosaccarides	2/15	0.0445956	0.269844	6.63338	20.6306	B3GALT1;ST3GAL4
MEF2D role in T cell apoptosis	3/35	0.0447428	0.269844	4.04722	12.574	CAMK2B;NR4A1;ZAP70
Interleukin-5 regulation of apoptosis	7/144	0.0467396	0.279718	2.2135	6.78033	C3;EGR1;ID2;CXCL1;QSOX1;FOS;IER2
RAGE pathway	4/60	0.0475538	0.280865	3.08663	9.40155	ID2;FN1;ID3;IGF1
GM-CSF-mediated signaling events	3/36	0.0480142	0.280865	3.92438	11.9154	CISH;STAT3;FOS
PI3K/PLC/TRK pathway	3/36	0.0480142	0.280865	3.92438	11.9154	EGR1;CCND1;AGAP2
Interleukin-2 signaling pathway	27/847	0.0495975	0.285168	1.44055	4.32714	IFITM3;APP;ENPEP;CXCR5;ITPR2;GLS;CCND1;CTSC;XBP1;CISH;GOT1;DUSP1;IL1R1;STAT3;TRAFD1;FOS;GADD45G;BCL6;ID2;NOS1AP;PDCD4;ID3;TAGLN2;IRF5;GPLD1;LY6E;PTPN3
Glutamate neurotransmitter release cycle	2/16	0.0502159	0.285168	6.15926	18.4249	SLC38A2;GLS
Glyoxylate and dicarboxylate metabolism	2/16	0.0502159	0.285168	6.15926	18.4249	MDH1;HAO1
Inhibitor of DNA binding (ID) signaling pathway	2/16	0.0502159	0.285168	6.15926	18.4249	ID2;ID3
Platelet aggregation (plug formation)	3/37	0.0513996	0.289774	3.80876	11.3049	FGB;FGG;FN1
Colorectal cancer	4/62	0.0525441	0.294096	2.97989	8.77907	TCF7L2;CCND1;CYCS;FOS
ACE inhibitor pathway	2/17	0.0560751	0.302961	5.74834	16.5613	AGT;KNG1
Cells and molecules involved in local acute inflammatory response	2/17	0.0560751	0.302961	5.74834	16.5613	C3;KNG1
Integrin beta-5 pathway	2/17	0.0560751	0.302961	5.74834	16.5613	VTN;FN1
Nitric oxide metabolism	2/17	0.0560751	0.302961	5.74834	16.5613	DHFR;NOSTRIN
Renin-angiotensin system	2/17	0.0560751	0.302961	5.74834	16.5613	ENPEP;AGT
Interferon alpha/beta signaling	4/64	0.0578082	0.310171	2.88027	8.21056	IFITM3;EGR1;IRF5;IRF6
Tricarboxylic acid (TCA) cycle	3/39	0.0585059	0.311764	3.59679	10.21	MDH1;IDH3B;SDHB
Glioma	4/65	0.0605422	0.318256	2.8329	7.94463	CAMK2B;CCND1;IGF1;EGFR
Interleukin-12-mediated signaling events	4/65	0.0605422	0.318256	2.8329	7.94463	IL1R1;STAT3;FOS;GADD45G
TGF-beta signaling pathway	8/185	0.0614468	0.320843	1.95837	5.46303	KLF10;CCND1;CDH1;FST;STAT3;SIK1;FOS;JUNB
Pre-NOTCH processing in Golgi	2/18	0.0621592	0.322399	5.3888	14.9704	ST3GAL4;ST3GAL3
Endochondral ossification	4/66	0.0633437	0.326367	2.78707	7.69002	ADAMTS5;IGF1;SLC38A2;FGFR1
Myometrial relaxation and contraction pathways	7/155	0.0643459	0.329349	2.04783	5.61817	CAMK2B;IGFBP5;ITPR2;FOS;RXFP1;ACTG1;RGS7
FOXM1 transcription factor network	3/41	0.0660478	0.33367	3.40714	9.25848	CCND1;ONECUT1;FOS
Tyrosine metabolism	3/41	0.0660478	0.33367	3.40714	9.25848	ADH4;DDC;GOT1
Transport of glucose and other sugars, bile salts and organic acids, metal ions and amine compounds	5/96	0.0680763	0.339224	2.37534	6.38283	SLC41A2;SLC40A1;SLC13A5;SLC39A14;SLC22A7
Platelet calcium homeostasis	2/19	0.0684553	0.339224	5.07155	13.5997	ITPR2;ATP2B2
STAT3 pathway	2/19	0.0684553	0.339224	5.07155	13.5997	CISH;STAT3
BMP receptor signaling	3/42	0.0699773	0.342405	3.31961	8.82877	AHSG;FST;CTDSPL
Bladder cancer	3/42	0.0699773	0.342405	3.31961	8.82877	CCND1;CDH1;EGFR
Interferon-gamma signaling pathway	5/97	0.0705049	0.34283	2.3494	6.23077	CAMK2B;CISH;STAT3;IRF5;IRF6
Peptide G-protein coupled receptors	8/192	0.0728395	0.351746	1.88318	4.93299	C3;APP;CXCR5;SAA1;CXCL1;RXFP1;KNG1;AGT
Immune system	30/998	0.0736812	0.351746	1.35467	3.53298	IFITM3;CAMK2B;APP;CFH;CFI;NLRC5;ITPR2;DEFB1;C8B;C8A;C2;C3;C4B;C8G;CDH1;C9;CTSC;EGR1;WSB1;CISH;IL1R1;STAT3;FOS;RNF144B;NR4A1;ZAP70;SAA1;IRF5;IRF6;CFB
Cell differentiation pathway	2/20	0.0749504	0.351746	4.78955	12.4094	ID2;STAT3
Gene expression regulation in pancreatic beta cells	2/20	0.0749504	0.351746	4.78955	12.4094	HNF4G;FOXA3
ID regulation of gene expression	2/20	0.0749504	0.351746	4.78955	12.4094	CCND1;CXCL1
G alpha q pathway	4/70	0.0752144	0.351746	2.61762	6.77285	ITPR2;RGS12;RGS7;SLC9B2
Granule cell survival pathway	5/99	0.0755034	0.351746	2.29917	5.94009	SMPD3;KCNK10;PLCL1;CYCS;FOS
ERBB2/ERBB3 signaling events	3/44	0.0781434	0.35645	3.15735	8.04875	STAT3;NRG1;FOS
Lysine degradation	3/44	0.0781434	0.35645	3.15735	8.04875	ALDH1B1;SETD7;PIPOX
PI3K events in ERBB2 signaling	3/44	0.0781434	0.35645	3.15735	8.04875	NR4A1;NRG1;EGFR
Viral myocarditis	4/71	0.0783456	0.35645	2.57842	6.56626	CCND1;MYH9;CYCS;ACTG1
Pancreatic secretion	5/101	0.080689	0.360852	2.25104	5.66622	CHRM3;CPB2;ITPR2;ATP2B2;ATP1A1
Cytosolic sensors of pathogen-associated DNA	2/21	0.0816324	0.360852	4.53724	11.3682	APP;SAA1
E-cadherin keratinocyte pathway	2/21	0.0816324	0.360852	4.53724	11.3682	CDH1;EGFR
IGF1 signaling pathway	2/21	0.0816324	0.360852	4.53724	11.3682	FOS;IGF1
Oxidative stress-induced gene expression via Nrf2	2/21	0.0816324	0.360852	4.53724	11.3682	MAFG;FOS
Signaling by FGFR mutants	3/45	0.0823757	0.362081	3.08202	7.69415	STAT3;FGFR2;FGFR1
Interleukin-4 regulation of apoptosis	10/267	0.0853254	0.372939	1.68653	4.15103	NNMT;BCL6;DST;FN1;ID3;FOS;CTSC;EGFR;IL13RA1;FKBP5
Integrins in angiogenesis	4/74	0.0881213	0.381752	2.46753	5.99374	VTN;FN1;PI4KA;COL4A5
TRAF6 mediated NF-kB activation	2/22	0.0884894	0.381752	4.31015	10.4516	APP;SAA1
Interleukin-4 signaling pathway	5/104	0.0888137	0.381752	2.18249	5.28428	CISH;BCL6;STAT3;FOS;IL13RA1
Carbohydrate metabolism	9/235	0.0894042	0.382178	1.72498	4.16511	GYS2;MDH1;GOT1;ST3GAL4;PYGL;SLC25A12;GNS;SLC25A11;ST3GAL3
Delta Np63 pathway	3/47	0.0911275	0.384815	2.94162	7.04665	HES1;NRG1;RAB38
Regulation of NFAT transcription factors	3/47	0.0911275	0.384815	2.94162	7.04665	EGR1;FOS;JUNB
Glycolysis and gluconeogenesis	4/75	0.0915048	0.384815	2.43265	5.81736	ADH4;ALDH1B1;GOT1;MDH1
ERBB1 downstream pathway	5/106	0.0944577	0.38958	2.13905	5.04732	EGR1;DUSP1;STAT3;FOS;EGFR
FGFR ligand binding and activation	2/23	0.09551	0.38958	4.1047	9.63998	FGFR2;FGFR1
Nitrogen metabolism	2/23	0.09551	0.38958	4.1047	9.63998	CTH;GLS
Signaling events mediated by PRL	2/23	0.09551	0.38958	4.1047	9.63998	EGR1;AGT
Activation of chaperones by IRE1 alpha	3/48	0.0956425	0.38958	2.87611	6.75062	XBP1;SYVN1;PDIA5
Presenilin action in Notch and Wnt signaling	3/48	0.0956425	0.38958	2.87611	6.75062	CCND1;FOS;LRP6
Biological oxidations	6/139	0.0980638	0.397363	1.9504	4.52909	ADH4;NNMT;AHCY;SLC35D1;SULT1E1;MAT1A
G alpha i pathway	5/108	0.10028	0.404239	2.0973	4.82335	STAT3;ITPR2;RGS12;EGFR;RGS7
Nicotinate and nicotinamide metabolism	2/24	0.102683	0.40968	3.91792	8.9176	NNMT;NMRK1
TAK1 activates NF-kappaB by phosphorylation and activation of IKK complex	2/24	0.102683	0.40968	3.91792	8.9176	APP;SAA1
Extrinsic pathway	1/5	0.108701	0.413425	10.7605	23.8791	F10
GRB7 events in ERBB2 signaling	1/5	0.108701	0.413425	10.7605	23.8791	NRG1
Muscarinic acetylcholine receptors	1/5	0.108701	0.413425	10.7605	23.8791	CHRM3
NOSTRIN-mediated endothelial NOS trafficking	1/5	0.108701	0.413425	10.7605	23.8791	NOSTRIN
Serotonin and melatonin biosynthesis	1/5	0.108701	0.413425	10.7605	23.8791	DDC
Sodium-coupled sulphate, di- and tri-carboxylate transporters	1/5	0.108701	0.413425	10.7605	23.8791	SLC13A5
Nuclear beta-catenin signaling and target gene transcription regulation	4/80	0.109324	0.413425	2.27203	5.029	TCF7L2;CCND1;CDH1;ID2
Amyloids	3/51	0.109715	0.413425	2.69593	5.95766	APP;SAA1;APOA4
Nuclear receptor transcription pathway	3/51	0.109715	0.413425	2.69593	5.95766	ESRRA;NR4A1;HNF4G
Alpha-9 beta-1 integrin pathway	2/25	0.109999	0.413425	3.74738	8.27155	FN1;SAT1
SHC1 events in ERBB2 signaling	2/25	0.109999	0.413425	3.74738	8.27155	NRG1;EGFR
TPO signaling pathway	2/25	0.109999	0.413425	3.74738	8.27155	STAT3;FOS
Mitochondrial protein import	3/52	0.114574	0.423024	2.64078	5.72134	ATP5B;ATP5A1;SLC25A12
Pyruvate metabolism	3/52	0.114574	0.423024	2.64078	5.72134	ALDH1B1;MDH1;HAGH
Signaling events mediated by PTP1B	3/52	0.114574	0.423024	2.64078	5.72134	STAT3;NOX4;EGFR
Ascorbate and aldarate metabolism	2/26	0.117446	0.423024	3.59106	7.69124	ALDH1B1;UGT2A3
ERBB2 role in signal transduction and oncology	2/26	0.117446	0.423024	3.59106	7.69124	STAT3;EGFR
Fibroblast growth factor 1	2/26	0.117446	0.423024	3.59106	7.69124	CCND1;IGF1
PGC-1a regulation	2/26	0.117446	0.423024	3.59106	7.69124	CAMK2B;ESRRA
Segmentation clock	2/26	0.117446	0.423024	3.59106	7.69124	HES1;LRP6
Termination of O-glycan biosynthesis	2/26	0.117446	0.423024	3.59106	7.69124	ST3GAL4;ST3GAL3
Starch and sucrose metabolism	3/53	0.119513	0.428483	2.58783	5.49742	GYS2;UGT2A3;PYGL
Kit receptor signaling pathway	3/54	0.124529	0.43629	2.53696	5.28504	STAT3;FOS;JUNB
Phospholipase C-mediated cascade	3/54	0.124529	0.43629	2.53696	5.28504	ITPR2;FGFR2;FGFR1
Pathways in cancer	11/325	0.124535	0.43629	1.51734	3.16087	TCF7L2;CCND1;CDH1;STAT3;FN1;CYCS;IGF1;FOS;EGFR;FGFR2;FGFR1
Bile acid and bile salt metabolism	2/27	0.125016	0.43629	3.44724	7.1679	SLC10A2;ABCB11
Glucuronidation	2/27	0.125016	0.43629	3.44724	7.1679	SLC35D1;UGT2A3
Calcium regulation in the cardiac cell	6/149	0.125055	0.43629	1.81307	3.76939	CAMK2B;CHRM3;GJB2;ITPR2;ATP2B2;RGS7
FGFR2b ligand binding and activation	1/6	0.128983	0.438204	8.60793	17.6297	FGFR2
Fas signaling pathway in hepatocytes	1/6	0.128983	0.438204	8.60793	17.6297	EGFR
Klotho-mediated ligand binding	1/6	0.128983	0.438204	8.60793	17.6297	FGFR1
Methionine salvage pathway	1/6	0.128983	0.438204	8.60793	17.6297	GOT1
Multi-drug resistance factors	1/6	0.128983	0.438204	8.60793	17.6297	ABCB11
Pregnenolone biosynthesis	1/6	0.128983	0.438204	8.60793	17.6297	STARD4
p53 activity regulation	5/118	0.131957	0.444433	1.91072	3.86974	CCND1;SETD7;CYCS;IGF1;GADD45G
Cell cycle: G1/S checkpoint	2/28	0.132698	0.444433	3.31448	6.69418	DHFR;CCND1
PTM: gamma carboxylation, hypusine formation and arylsulfatase activation	2/28	0.132698	0.444433	3.31448	6.69418	F10;PROZ
Steroid hormone biosynthesis	3/56	0.134783	0.444433	2.44098	4.89193	SULT1E1;HSD3B2;UGT2A3
Interleukin-1 regulation of extracellular matrix	5/120	0.138778	0.444433	1.87729	3.70744	C3;CFH;CXCL1;FOS;FGFR2
Acute myeloid leukemia	3/57	0.140016	0.444433	2.39565	4.70984	TCF7L2;CCND1;STAT3
PI3K cascade	3/57	0.140016	0.444433	2.39565	4.70984	NR4A1;FGFR2;FGFR1
Pathogenic Escherichia coli infection	3/57	0.140016	0.444433	2.39565	4.70984	KRT18;CDH1;ACTG1
Pre-NOTCH expression and processing	3/57	0.140016	0.444433	2.39565	4.70984	CCND1;ST3GAL4;ST3GAL3
ADP-ribosylation factor	2/29	0.140485	0.444433	3.19156	6.26394	ARHGAP6;GPLD1
Histidine metabolism	2/29	0.140485	0.444433	3.19156	6.26394	DDC;ALDH1B1
Lipoprotein metabolism	2/29	0.140485	0.444433	3.19156	6.26394	SCARB1;APOA4
Sema4D in semaphorin signaling	2/29	0.140485	0.444433	3.19156	6.26394	MYH9;PLXNB1
Statin pathway	2/29	0.140485	0.444433	3.19156	6.26394	SCARB1;APOA4
T cell receptor calcium pathway	2/29	0.140485	0.444433	3.19156	6.26394	FOS;JUNB
Androgen receptor signaling, proteolysis, and transcription regulation	4/88	0.140736	0.444433	2.0548	4.0292	CCND1;STAT3;FOS;EGFR
Salivary secretion	4/89	0.144892	0.444433	2.03052	3.92249	CHRM3;ITPR2;ATP2B2;ATP1A1
Tryptophan metabolism	3/58	0.145317	0.444433	2.35197	4.53658	DDC;ALDH1B1;KMO
Signaling by PDGF	5/122	0.14575	0.444433	1.84501	3.55324	NR4A1;STAT3;COL4A5;ITPR2;PLG
Inactivation of GSK3 by Akt causes accumulation of beta-catenin in alveolar macrophages	2/30	0.148366	0.444433	3.07742	5.87194	CCND1;LRP6
Interferon-beta enhancer pathway	2/30	0.148366	0.444433	3.07742	5.87194	IRF5;IRF6
Signaling by FGFR1 mutants	2/30	0.148366	0.444433	3.07742	5.87194	STAT3;FGFR1
Apoptotic factor-mediated response	1/7	0.148804	0.444433	7.17291	13.6653	CYCS
Arachidonate epoxygenase/epoxide hydrolase pathway	1/7	0.148804	0.444433	7.17291	13.6653	COX8A
Caffeine metabolism	1/7	0.148804	0.444433	7.17291	13.6653	XDH
FYVE-finger proteins in vesicle transport	1/7	0.148804	0.444433	7.17291	13.6653	EGFR
Glucocorticoid biosynthesis	1/7	0.148804	0.444433	7.17291	13.6653	HSD3B2
Mineralocorticoid biosynthesis	1/7	0.148804	0.444433	7.17291	13.6653	HSD3B2
Nectin/Necl trans heterodimerization	1/7	0.148804	0.444433	7.17291	13.6653	CADM1
SARS coronavirus protease	1/7	0.148804	0.444433	7.17291	13.6653	GPT
Wnt/LRP6 signaling	1/7	0.148804	0.444433	7.17291	13.6653	LRP6
Thymic stromal lymphopoietin (TSLP) pathway	4/90	0.149096	0.444433	2.00681	3.81928	CISH;IL1R1;BCL3;CXCL1
Caspase cascade in apoptosis	3/59	0.150682	0.447445	2.30985	4.37159	APP;KRT18;CYCS
Neural crest differentiation	4/91	0.153347	0.453627	1.98364	3.71942	CDH1;HES1;FGFR2;FGFR1
Leptin signaling pathway	3/61	0.161597	0.474061	2.22997	4.06445	CCND1;CISH;STAT3
ERBB signaling pathway	4/94	0.166366	0.474061	1.91722	3.43866	CAMK2B;CCND1;NRG1;EGFR
Signaling by FGFR in disease	5/128	0.167531	0.474061	1.75447	3.13451	NR4A1;STAT3;ITPR2;FGFR2;FGFR1
Binding of RNA by insulin-like growth factor 2 mRNA binding proteins (IGF2BPs/IMPs/VICKZs)	1/8	0.168176	0.474061	6.14789	10.9601	IGF2BP2
Degradation of cysteine and homocysteine	1/8	0.168176	0.474061	6.14789	10.9601	CTH
Folate and pterine metabolism	1/8	0.168176	0.474061	6.14789	10.9601	DHFR
Glucocorticoid and mineralcorticoid metabolism	1/8	0.168176	0.474061	6.14789	10.9601	HSD3B2
Glycogen biosynthesis	1/8	0.168176	0.474061	6.14789	10.9601	GYS2
Relaxin receptors	1/8	0.168176	0.474061	6.14789	10.9601	RXFP1
Sema4D-mediated inhibition of cell attachment and migration	1/8	0.168176	0.474061	6.14789	10.9601	PLXNB1
TSP1-induced apoptosis in microvascular endothelial cell	1/8	0.168176	0.474061	6.14789	10.9601	FOS
Transcription factor regulation of microRNAs related to cardiac hypertrophy	1/8	0.168176	0.474061	6.14789	10.9601	STAT3
Transport of nucleotide sugars	1/8	0.168176	0.474061	6.14789	10.9601	SLC35D1
Cell-cell communication	5/129	0.171281	0.481022	1.74023	3.07056	CADM1;DST;CDH1;CLDN14;CDH18
Fluoropyrimidine activity	2/33	0.1725	0.481022	2.77918	4.88401	DHFR;SLC22A7
Syndecan 2 pathway	2/33	0.1725	0.481022	2.77918	4.88401	FN1;KNG1
Angiotensin II-stimulated signaling through G-proteins and beta-arrestin	3/64	0.178395	0.489935	2.11998	3.65432	EGR1;PLCL1;ITPR2
Validated nuclear estrogen receptor alpha network	3/64	0.178395	0.489935	2.11998	3.65432	C3;XBP1;CCND1
MAPK/TRK pathway	2/34	0.180682	0.489935	2.69219	4.60638	EGR1;FOS
Monoamine transport	2/34	0.180682	0.489935	2.69219	4.60638	IL1R1;AGT
Hemostasis pathway	14/468	0.182327	0.489935	1.33494	2.27201	FGB;APP;F10;SERPINF2;FGG;FN1;ITPR2;PLG;ATP2B2;IGF1;CLU;KNG1;MAFG;HRG
Retinol metabolism	3/65	0.184098	0.489935	2.08568	3.52957	ADH4;DHRS9;UGT2A3
AKT phosphorylation of nuclear targets	1/9	0.187107	0.489935	5.37913	9.01581	NR4A1
Axonogenesis regulation by p75 neurotrophin receptor	1/9	0.187107	0.489935	5.37913	9.01581	RTN4
EGFR transactivation by gastrin	1/9	0.187107	0.489935	5.37913	9.01581	EGFR
Elevation of cytosolic calcium levels	1/9	0.187107	0.489935	5.37913	9.01581	ITPR2
MAP kinase pathway regulation through dual specificity phosphatases	1/9	0.187107	0.489935	5.37913	9.01581	DUSP1
Nitric oxide effects	1/9	0.187107	0.489935	5.37913	9.01581	XDH
Phenylalanine and tyrosine catabolism	1/9	0.187107	0.489935	5.37913	9.01581	PAH
Sodium/calcium exchangers	1/9	0.187107	0.489935	5.37913	9.01581	SLC8B1
Type I hemidesmosome assembly	1/9	0.187107	0.489935	5.37913	9.01581	DST
Urea cycle	1/9	0.187107	0.489935	5.37913	9.01581	SLC25A15
West Nile virus infection	1/9	0.187107	0.489935	5.37913	9.01581	CYCS
cAMP receptor, G-protein-independent pathways inferred from amoeba model	1/9	0.187107	0.489935	5.37913	9.01581	STAT3
EGF receptor (ErbB1) signaling pathway	2/35	0.188921	0.489935	2.61048	4.35016	STAT3;EGFR
Interleukin-7 signaling pathway	2/35	0.188921	0.489935	2.61048	4.35016	CCND1;STAT3
Signal transduction by L1	2/35	0.188921	0.489935	2.61048	4.35016	EGFR;FGFR1
Gastrin-CREB signaling pathway via PKC and MAPK	7/206	0.190548	0.492512	1.519	2.51828	APP;CHRM3;SAA1;ITPR2;EGFR;AGT;KNG1
SIDS susceptibility pathways	3/67	0.195643	0.496782	2.02029	3.29603	C4B;DDC;HES1
Telomerase regulation	3/67	0.195643	0.496782	2.02029	3.29603	CCND1;FOS;EGFR
Glycogen metabolism	2/36	0.19721	0.496782	2.53357	4.11321	GYS2;PYGL
Ion transport by P-type ATPases	2/36	0.19721	0.496782	2.53357	4.11321	ATP2B2;ATP1A1
Neurotransmitter release cycle	2/36	0.19721	0.496782	2.53357	4.11321	SLC38A2;GLS
Steroid hormone, vitamin A, and vitamin D metabolism	2/36	0.19721	0.496782	2.53357	4.11321	STARD4;HSD3B2
Disease	19/674	0.199022	0.496782	1.25678	2.02886	APP;XBP1;IGFBP5;STAT3;SYVN1;ITPR2;APOA4;PLG;IGF1;EGFR;PDIA5;NR4A1;PAH;SAA1;LRIG1;IGFALS;IGF2BP2;FGFR2;FGFR1
CD8/T cell receptor downstream pathway	3/68	0.201482	0.496782	1.98911	3.18667	EGR1;FOS;JUNB
Adrenergic pathway	5/137	0.202385	0.496782	1.63409	2.6106	PLCL1;ITPR2;RGS12;EGFR;RGS7
Signaling by ERBB2	4/102	0.202843	0.496782	1.75999	2.80775	NR4A1;ITPR2;NRG1;EGFR
FRA pathway	2/37	0.205542	0.496782	2.46105	3.89365	CCND1;JUNB
Interleukin-23-mediated signaling events	2/37	0.205542	0.496782	2.46105	3.89365	STAT3;CXCL1
Activation of the AP-1 family of transcription factors	1/10	0.205609	0.496782	4.7812	7.56281	FOS
Androgen biosynthesis	1/10	0.205609	0.496782	4.7812	7.56281	HSD3B2
Deregulation of CDK5 in Alzheimer's disease	1/10	0.205609	0.496782	4.7812	7.56281	APP
Ethanol oxidation	1/10	0.205609	0.496782	4.7812	7.56281	ADH4
Insulin secretion regulation by acetylcholine	1/10	0.205609	0.496782	4.7812	7.56281	CHRM3
Reduction of cytosolic calcium levels	1/10	0.205609	0.496782	4.7812	7.56281	ATP2B2
Signal-dependent regulation of myogenesis by corepressor MITR	1/10	0.205609	0.496782	4.7812	7.56281	CAMK2B
Tetrahydrobiopterin (BH4) biosynthesis, recycling, salvage and regulation	1/10	0.205609	0.496782	4.7812	7.56281	DHFR
Zinc influx into cells by the SLC39 gene family	1/10	0.205609	0.496782	4.7812	7.56281	SLC39A14
NFAT involvement in hypertrophy of the heart	3/69	0.20736	0.497232	1.95887	3.08188	CAMK2B;IGF1;AGT
MicroRNA regulation of DNA damage response	3/70	0.213277	0.497232	1.92953	2.98144	CCND1;CYCS;GADD45G
Nucleotide metabolism	3/70	0.213277	0.497232	1.92953	2.98144	GPX1;XDH;APRT
Pancreatic cancer	3/70	0.213277	0.497232	1.92953	2.98144	CCND1;STAT3;EGFR
EGFR interaction with phospholipase C-gamma	2/38	0.213911	0.497232	2.39257	3.68981	ITPR2;EGFR
ERBB4 signaling events	2/38	0.213911	0.497232	2.39257	3.68981	LRIG1;NRG1
Nuclear receptors	2/38	0.213911	0.497232	2.39257	3.68981	ESRRA;NR4A1
Signal transduction through IL-1R	2/38	0.213911	0.497232	2.39257	3.68981	IL1R1;FOS
Signaling of hepatocyte growth factor receptor	2/38	0.213911	0.497232	2.39257	3.68981	STAT3;FOS
Trefoil factor initiation of mucosal healing	2/38	0.213911	0.497232	2.39257	3.68981	CYCS;EGFR
SLC-mediated transmembrane transport	8/251	0.214147	0.497232	1.4216	2.19082	SLC35D1;SLC41A2;SLC40A1;SLC13A5;SLC22A7;SLC39A14;SLC8B1;SLC38A2
Bacterial invasion of epithelial cells	3/71	0.21923	0.497232	1.90106	2.88511	CDH1;FN1;ACTG1
Rac1 cell motility signaling pathway	3/71	0.21923	0.497232	1.90106	2.88511	CADM1;CDH1;STAT3
E-cadherin nascent AJ-like junctions pathway	2/39	0.222311	0.497232	2.32778	3.50024	CCND1;CDH1
FRS2-mediated cascade	2/39	0.222311	0.497232	2.32778	3.50024	FGFR2;FGFR1
GAB1 signalosome	2/39	0.222311	0.497232	2.32778	3.50024	NR4A1;EGFR
Vitamin A and carotenoid metabolism	2/39	0.222311	0.497232	2.32778	3.50024	SCARB1;ADH4
Apoptotic cleavage of cell adhesion proteins	1/11	0.22369	0.497232	4.30286	6.4435	CDH1
Bone mineralization regulation	1/11	0.22369	0.497232	4.30286	6.4435	COL4A5
Cardiac protection against reactive oxygen species	1/11	0.22369	0.497232	4.30286	6.4435	GPX1
Folate biosynthesis	1/11	0.22369	0.497232	4.30286	6.4435	DHFR
Keratan sulfate degradation	1/11	0.22369	0.497232	4.30286	6.4435	GNS
Passive transport by aquaporins	1/11	0.22369	0.497232	4.30286	6.4435	AQP4
SUMOylation as a mechanism to modulate CtBP-dependent gene responses	1/11	0.22369	0.497232	4.30286	6.4435	CDH1
Signaling by activated point mutants of FGFR1	1/11	0.22369	0.497232	4.30286	6.4435	FGFR1
Tryptophan catabolism	1/11	0.22369	0.497232	4.30286	6.4435	KMO
Vitamin C in the brain	1/11	0.22369	0.497232	4.30286	6.4435	COL4A5
p38 gamma/delta MAPK pathway	1/11	0.22369	0.497232	4.30286	6.4435	CCND1
Negative regulation of FGFR signaling	2/40	0.230737	0.509633	2.26641	3.32364	FGFR2;FGFR1
Pyruvate metabolism and citric acid (TCA) cycle	2/40	0.230737	0.509633	2.26641	3.32364	IDH3B;SDHB
Myc repressed pathway	3/73	0.231235	0.509633	1.84655	2.70395	CCND1;ID2;CLU
Wnt/calcium/cyclic GMP pathway	3/74	0.237282	0.521483	1.82045	2.61874	CAMK2B;PLCL1;ITPR2
ERBB1 internalization pathway	2/41	0.239182	0.521703	2.20818	3.15887	LRIG1;EGFR
Activation of chaperones by ATF6 alpha	1/12	0.241361	0.521703	3.91149	5.56003	XBP1
BMP signaling and regulation	1/12	0.241361	0.521703	3.91149	5.56003	TOB1
Bile salt and organic anion SLC transporters	1/12	0.241361	0.521703	3.91149	5.56003	SLC13A5
Tandem pore domain potassium channels	1/12	0.241361	0.521703	3.91149	5.56003	KCNK10
Leptin influence on immune response	4/110	0.241405	0.521703	1.62649	2.3117	VTN;CXCL1;FOS;C2
Signaling by EGFR in cancer	4/111	0.246342	0.527852	1.61121	2.25736	NR4A1;LRIG1;ITPR2;EGFR
Aldosterone-regulated sodium reabsorption	2/42	0.247643	0.527852	2.15287	3.00491	ATP1A1;IGF1
Fatty acid metabolism	2/42	0.247643	0.527852	2.15287	3.00491	ADH4;ALDH1B1
Signaling events mediated by T cell protein tyrosine phosphatase (TC-PTP)	2/42	0.247643	0.527852	2.15287	3.00491	STAT3;EGFR
VEGF, hypoxia, and angiogenesis	2/42	0.247643	0.527852	2.15287	3.00491	CAMK2B;KNG1
RIG-I/MDA5-mediated induction of interferon-alpha/beta pathways	3/76	0.249455	0.530261	1.7704	2.45816	APP;NLRC5;SAA1
Growth hormone receptor signaling	2/43	0.256113	0.532314	2.10025	2.86083	CISH;STAT3
Actin cytoskeleton regulation	7/226	0.256526	0.532314	1.37885	1.87596	CHRM3;FN1;MYH9;EGFR;FGFR2;ACTG1;FGFR1
CBL-mediated ligand-induced downregulation of EGF receptors	1/13	0.258631	0.532314	3.58535	4.84867	EGFR
Cytosolic sulfonation of small molecules	1/13	0.258631	0.532314	3.58535	4.84867	SULT1E1
Downregulation of ERBB2-ERBB3 signaling	1/13	0.258631	0.532314	3.58535	4.84867	NRG1
Interleukin-22 soluble receptor signaling pathway	1/13	0.258631	0.532314	3.58535	4.84867	STAT3
Lck and Fyn tyrosine kinases in initiation of T cell receptor activation	1/13	0.258631	0.532314	3.58535	4.84867	ZAP70
MAP kinase downregulation by phosphorylation of MEK1 by Cdk5/p35	1/13	0.258631	0.532314	3.58535	4.84867	EGR1
Organic anion transporters	1/13	0.258631	0.532314	3.58535	4.84867	SLC22A7
Organic cation/anion/zwitterion transport	1/13	0.258631	0.532314	3.58535	4.84867	SLC22A7
Purine salvage	1/13	0.258631	0.532314	3.58535	4.84867	APRT
Sulfur metabolism	1/13	0.258631	0.532314	3.58535	4.84867	SULT1E1
Vasopressin-regulated water reabsorption	2/44	0.264587	0.543137	2.05014	2.72584	CREB3L3;AQP4
Fas signaling pathway	4/115	0.266299	0.545212	1.55283	2.0546	CYCS;EGFR;ACTG1;C2
Signaling events mediated by hepatocyte growth factor receptor (c-Met)	3/79	0.267879	0.545576	1.70025	2.2396	EGR1;CDH1;RANBP10
Unfolded protein response	3/79	0.267879	0.545576	1.70025	2.2396	XBP1;SYVN1;PDIA5
HNF3B pathway	2/45	0.273062	0.546798	2.00236	2.59918	HNF1B;FOXA3
Interleukin-12/STAT4 pathway	2/45	0.273062	0.546798	2.00236	2.59918	STAT3;FOS
Interleukin-3 signaling pathway	2/45	0.273062	0.546798	2.00236	2.59918	STAT3;FOS
Apoptosis modulation and signaling	3/80	0.274057	0.546798	1.67808	2.17214	IL1R1;CYCS;FOS
Glycogen breakdown (glycogenolysis)	1/14	0.275508	0.546798	3.30939	4.26626	PYGL
Interleukin-6 regulation of target genes	1/14	0.275508	0.546798	3.30939	4.26626	SLC38A2
MAP kinase inactivation of SMRT corepressor	1/14	0.275508	0.546798	3.30939	4.26626	EGFR
Osteoblast signaling	1/14	0.275508	0.546798	3.30939	4.26626	SLC17A2
Polyamine metabolism	1/14	0.275508	0.546798	3.30939	4.26626	GOT1
T cell receptor/Ras pathway	1/14	0.275508	0.546798	3.30939	4.26626	FOS
Focal adhesion	7/233	0.28107	0.554513	1.33566	1.69516	VTN;CCND1;COL5A3;FN1;IGF1;EGFR;ACTG1
Alpha-6 beta-1 and alpha-6 beta-4 integrin signaling	2/46	0.281533	0.554513	1.95675	2.48019	CDH1;EGFR
RhoA activity regulation	2/46	0.281533	0.554513	1.95675	2.48019	FARP1;ARHGAP6
Signaling by NOTCH	4/119	0.286537	0.556807	1.49851	1.87296	CCND1;ST3GAL4;HES1;ST3GAL3
Actions of nitric oxide in the heart	2/47	0.289996	0.556807	1.91317	2.3683	CAMK2B;KNG1
Agrin in postsynaptic differentiation	2/47	0.289996	0.556807	1.91317	2.3683	NRG1;EGFR
AKAP95 role in mitosis and chromosome dynamics	1/15	0.292001	0.556807	3.07284	3.78266	DDX5
Bile acid and bile salt biosynthesis via 7-alpha-hydroxycholesterol	1/15	0.292001	0.556807	3.07284	3.78266	ABCB11
Erythrocyte differentiation pathway	1/15	0.292001	0.556807	3.07284	3.78266	IGF1
Fatty acid omega oxidation	1/15	0.292001	0.556807	3.07284	3.78266	ADH4
Glycosaminoglycan biosynthesis: keratan sulfate	1/15	0.292001	0.556807	3.07284	3.78266	ST3GAL3
HDL-mediated lipid transport	1/15	0.292001	0.556807	3.07284	3.78266	SCARB1
Repression of pain sensation by the transcriptional regulator DREAM	1/15	0.292001	0.556807	3.07284	3.78266	FOS
Spliceosomal assembly	1/15	0.292001	0.556807	3.07284	3.78266	U2AF1
Stress induction of HSP regulation	1/15	0.292001	0.556807	3.07284	3.78266	CYCS
Validated nuclear estrogen receptor beta network	1/15	0.292001	0.556807	3.07284	3.78266	C3
Notch signaling pathway	4/121	0.296739	0.558783	1.47274	1.78923	CCND1;STAT3;LNX1;HES1
HES/HEY pathway	2/48	0.298446	0.558783	1.87148	2.26294	STAT3;HES1
Lipid digestion, mobilization, and transport	2/48	0.298446	0.558783	1.87148	2.26294	SCARB1;APOA4
Post-translational regulation of adherens junction stability and disassembly	2/48	0.298446	0.558783	1.87148	2.26294	CDH1;EGFR
Differentiation pathway in PC12 cells	3/84	0.298894	0.558783	1.59489	1.92609	EGR1;PLCL1;FOS
ECM-receptor interaction	3/84	0.298894	0.558783	1.59489	1.92609	VTN;COL5A3;FN1
Small cell lung cancer	3/84	0.298894	0.558783	1.59489	1.92609	CCND1;FN1;CYCS
Jak-STAT signaling pathway	6/199	0.300354	0.558783	1.3399	1.61163	PTPRE;CCND1;CISH;STAT3;IL13RA1;PTPN3
C-Myb transcription factor network	3/85	0.305126	0.558783	1.57536	1.87	SLC25A3;CCND1;HES1
TGF-beta regulation of skeletal system development	3/85	0.305126	0.558783	1.57536	1.87	FST;ID2;ID3
Immune system signaling by interferons, interleukins, prolactin, and growth hormones	8/280	0.306597	0.558783	1.26813	1.49921	IFITM3;CAMK2B;EGR1;CISH;IL1R1;STAT3;IRF5;IRF6
Angiopoietin receptor Tie2-mediated signaling	2/49	0.30688	0.558783	1.83157	2.16364	FN1;PLG
Ceramide signaling pathway	2/49	0.30688	0.558783	1.83157	2.16364	SMPD3;CYCS
Interleukin-5 signaling pathway	2/49	0.30688	0.558783	1.83157	2.16364	STAT3;FOS
Amine-derived hormones	1/16	0.30812	0.558783	2.86784	3.37621	DDC
B cell survival pathway	1/16	0.30812	0.558783	2.86784	3.37621	FOS
CD40L signaling pathway	1/16	0.30812	0.558783	2.86784	3.37621	DUSP1
Ghrelin biosynthesis, secretion, and deacylation	1/16	0.30812	0.558783	2.86784	3.37621	IGF1
Interleukin-10 anti-inflammatory signaling pathway	1/16	0.30812	0.558783	2.86784	3.37621	STAT3
Interleukin-9 signaling pathway	1/16	0.30812	0.558783	2.86784	3.37621	STAT3
Selenium metabolism and selenoproteins	1/16	0.30812	0.558783	2.86784	3.37621	FOS
p75 neurotrophin receptor-mediated signaling	4/124	0.312123	0.564725	1.4357	1.67167	APP;CYCS;PLG;RTN4
Type I interferon (interferon-alpha/beta) pathway	2/51	0.323685	0.567508	1.75663	1.98146	PTPRE;PTPN3
Atypical NF-kappaB pathway	1/17	0.323873	0.567508	2.68846	3.03098	BCL3
Cadmium-induced DNA biosynthesis and proliferation in macrophages	1/17	0.323873	0.567508	2.68846	3.03098	FOS
Cell to cell adhesion signaling	1/17	0.323873	0.567508	2.68846	3.03098	CDH1
Chylomicron-mediated lipid transport	1/17	0.323873	0.567508	2.68846	3.03098	APOA4
Estrogen metabolism	1/17	0.323873	0.567508	2.68846	3.03098	SULT1E1
G1/S-specific transcription	1/17	0.323873	0.567508	2.68846	3.03098	DHFR
Inflammasomes	1/17	0.323873	0.567508	2.68846	3.03098	APP
PIP biosynthesis at the Golgi membrane	1/17	0.323873	0.567508	2.68846	3.03098	PI4KA
SHC1 events in EGFR signaling	1/17	0.323873	0.567508	2.68846	3.03098	EGFR
Sulfation biotransformation reaction	1/17	0.323873	0.567508	2.68846	3.03098	SULT1E1
Syndecan 3 pathway	1/17	0.323873	0.567508	2.68846	3.03098	EGFR
Unblocking of NMDA receptor, glutamate binding and activation	1/17	0.323873	0.567508	2.68846	3.03098	CAMK2B
Zinc transporters	1/17	0.323873	0.567508	2.68846	3.03098	SLC39A14
Drug metabolism: other enzymes	2/52	0.332049	0.579225	1.72141	1.89781	UGT2A3;XDH
Interleukin-2 receptor beta chain in T cell activation	2/52	0.332049	0.579225	1.72141	1.89781	CCND1;FOS
Interferon signaling	5/168	0.335856	0.582673	1.3212	1.44153	IFITM3;CAMK2B;EGR1;IRF5;IRF6
Bone remodeling	1/18	0.339268	0.582673	2.53019	2.73504	FOS
Downregulation of MTA-3 in ER-negative breast tumors	1/18	0.339268	0.582673	2.53019	2.73504	CDH1
Effect of METS on macrophage differentiation	1/18	0.339268	0.582673	2.53019	2.73504	FOS
Pertussis toxin-insensitive CCR5 signaling in macrophage	1/18	0.339268	0.582673	2.53019	2.73504	FOS
Serotonin receptor 4/6/7 and NR3C signaling	1/18	0.339268	0.582673	2.53019	2.73504	EGR1
TNFR2 signaling pathway	1/18	0.339268	0.582673	2.53019	2.73504	DUSP1
Amyotrophic lateral sclerosis (ALS)	2/53	0.340384	0.583301	1.68757	1.81866	GPX1;CYCS
Binding of chemokines to chemokine receptors	2/54	0.348686	0.583957	1.65503	1.74372	CXCR5;CXCL1
Non-small cell lung cancer	2/54	0.348686	0.583957	1.65503	1.74372	CCND1;EGFR
Apoptosis modulation by HSP70	1/19	0.354313	0.583957	2.3895	2.47928	CYCS
Calcineurin in effects in keratinocyte differentiation	1/19	0.354313	0.583957	2.3895	2.47928	CAMK2B
Cell cycle progression regulation by PLK3	1/19	0.354313	0.583957	2.3895	2.47928	CYCS
Gap junction assembly	1/19	0.354313	0.583957	2.3895	2.47928	GJB2
Glycosaminoglycan degradation	1/19	0.354313	0.583957	2.3895	2.47928	GNS
IGF-1 receptor and longevity	1/19	0.354313	0.583957	2.3895	2.47928	IGF1
Inhibition of T cell receptor signaling by activated Csk	1/19	0.354313	0.583957	2.3895	2.47928	ZAP70
Mitochondrial gene expression	1/19	0.354313	0.583957	2.3895	2.47928	ESRRA
PTEN-dependent cell cycle arrest and apoptosis	1/19	0.354313	0.583957	2.3895	2.47928	EGFR
Ras activation upon calcium influx through NMDA receptor	1/19	0.354313	0.583957	2.3895	2.47928	CAMK2B
Signaling by FGFR1 fusion mutants	1/19	0.354313	0.583957	2.3895	2.47928	STAT3
Signaling by constitutively active EGFR	1/19	0.354313	0.583957	2.3895	2.47928	EGFR
Tamoxifen metabolism	1/19	0.354313	0.583957	2.3895	2.47928	SULT1E1
Telomeres, telomerase, cellular aging, and immortality	1/19	0.354313	0.583957	2.3895	2.47928	EGFR
Tob role in T-cell activation	1/19	0.354313	0.583957	2.3895	2.47928	TOB1
Extracellular matrix organization	3/93	0.355028	0.583957	1.43473	1.48575	COL5A3;COL4A5;PLG
Signaling by ERBB4	3/93	0.355028	0.583957	1.43473	1.48575	NR4A1;NRG1;EGFR
Adipogenesis	4/133	0.358594	0.588579	1.33491	1.36904	STAT3;ID3;IGF1;AGT
Developmental biology	11/420	0.360199	0.589969	1.15914	1.1836	ONECUT1;AGAP2;HNF4G;COL4A5;MYH9;PLXNB1;HNF1B;HES1;EGFR;FOXA3;FGFR1
Apoptotic signaling in response to DNA damage	1/20	0.369017	0.59073	2.26362	2.25663	CYCS
Estrogen receptor signaling pathway	1/20	0.369017	0.59073	2.26362	2.25663	FOS
GATA3-mediated activation of Th2 cytokine expression	1/20	0.369017	0.59073	2.26362	2.25663	JUNB
Hypertrophy pathway	1/20	0.369017	0.59073	2.26362	2.25663	IL1R1
Interleukin-3 regulation of hematopoietic cells	1/20	0.369017	0.59073	2.26362	2.25663	FOS
N-glycan antennae elongation in the medial/trans-Golgi	1/20	0.369017	0.59073	2.26362	2.25663	ST3GAL4
Nerve growth factor (NGF) pathway	1/20	0.369017	0.59073	2.26362	2.25663	FOS
Peroxisomal lipid metabolism	1/20	0.369017	0.59073	2.26362	2.25663	PHYH
Skeletal muscle hypertrophy is regulated via AKT/mTOR pathway	1/20	0.369017	0.59073	2.26362	2.25663	IGF1
Sprouty regulation of tyrosine kinase signals	1/20	0.369017	0.59073	2.26362	2.25663	EGFR
Urea cycle and metabolism of amino groups	1/20	0.369017	0.59073	2.26362	2.25663	ACY1
Keratinocyte differentiation	2/57	0.373369	0.596471	1.56452	1.54135	FOS;EGFR
Calcium signaling pathway	5/178	0.380957	0.605019	1.24419	1.20073	CAMK2B;CHRM3;ITPR2;ATP2B2;EGFR
HIV-1 Nef as negative effector of Fas and TNF	2/58	0.381514	0.605019	1.5365	1.48059	CYCS;ACTG1
Biosynthesis of unsaturated fatty acids	1/21	0.383386	0.605019	2.15033	2.06155	PECR
Mitochondrial role in apoptotic signaling	1/21	0.383386	0.605019	2.15033	2.06155	CYCS
Nicotine activity on dopaminergic neurons	1/21	0.383386	0.605019	2.15033	2.06155	DDC
PKC-catalyzed phosphorylation of inhibitory phosphoprotein of myosin phosphatase	1/21	0.383386	0.605019	2.15033	2.06155	CAMK2B
Wnt signaling pathway and pluripotency	3/98	0.386021	0.607944	1.35887	1.29346	TCF7L2;CCND1;LRP6
T cell receptor signaling pathway	4/139	0.389585	0.612317	1.27519	1.20209	CAMK2B;ZAP70;FOS;ARHGAP6
Transmembrane transport of small molecules	11/432	0.394921	0.617532	1.1254	1.04557	SLC35D1;SLC41A2;SLC40A1;AQP4;ATP2B2;ATP1A1;SLC13A5;SLC39A14;SLC8B1;SLC38A2;SLC22A7
Beta-alanine metabolism	1/22	0.397429	0.617532	2.04783	1.88961	ALDH1B1
Glycosaminoglycan biosynthesis: chondroitin sulfate	1/22	0.397429	0.617532	2.04783	1.88961	XYLT1
Nitric oxide signaling pathway	1/22	0.397429	0.617532	2.04783	1.88961	CAMK2B
Ephrin receptor B forward pathway	2/60	0.397665	0.617532	1.48337	1.36788	FGB;FGG
Neurotrophic factor-mediated Trk receptor signaling	2/60	0.397665	0.617532	1.48337	1.36788	CCND1;STAT3
GnRH signaling pathway	3/101	0.404454	0.623541	1.31707	1.19224	CAMK2B;ITPR2;EGFR
Melanogenesis	3/101	0.404454	0.623541	1.31707	1.19224	CAMK2B;TCF7L2;CREB3L3
Toll-like receptor signaling pathway regulation	4/142	0.405011	0.623541	1.24728	1.12734	CISH;TRAFD1;IRF5;FOS
Clathrin derived vesicle budding	2/61	0.405667	0.623541	1.45815	1.31558	CPD;GNS
Ion channel transport	2/61	0.405667	0.623541	1.45815	1.31558	ATP2B2;ATP1A1
Angiogenesis	1/23	0.411152	0.623541	1.95465	1.73727	FGFR2
Cyclins and cell cycle regulation	1/23	0.411152	0.623541	1.95465	1.73727	CCND1
Incretin biosynthesis, secretion, and inactivation	1/23	0.411152	0.623541	1.95465	1.73727	TCF7L2
Interleukin-11 pathway	1/23	0.411152	0.623541	1.95465	1.73727	FOS
Mitochondrial fatty acid beta-oxidation	1/23	0.411152	0.623541	1.95465	1.73727	PECR
Mitochondrial pathway of apoptosis: antiapoptotic Bcl-2 family	1/23	0.411152	0.623541	1.95465	1.73727	NR4A1
Rho cell motility signaling pathway	1/23	0.411152	0.623541	1.95465	1.73727	ARHGAP6
Shigellosis	2/62	0.413618	0.62606	1.43377	1.26575	U2AF1;ACTG1
O-linked glycosylation of mucins	2/63	0.421516	0.635213	1.4102	1.21827	ST3GAL4;ST3GAL3
MAPK signaling pathway	8/314	0.423038	0.635213	1.12524	0.968032	NR4A1;IL1R1;DUSP1;FOS;EGFR;FGFR2;GADD45G;FGFR1
Dorso-ventral axis formation	1/24	0.424564	0.635213	1.86957	1.60164	EGFR
Inhibition of cellular proliferation by Gleevec	1/24	0.424564	0.635213	1.86957	1.60164	FOS
Lysosome vesicle biogenesis	1/24	0.424564	0.635213	1.86957	1.60164	GNS
NF-kappaB signaling pathway	1/24	0.424564	0.635213	1.86957	1.60164	IL1R1
Collagen biosynthesis and modifying enzymes	2/64	0.429358	0.639925	1.38738	1.17298	COL5A3;COL4A5
MAPK cascade role in angiogenesis	2/64	0.429358	0.639925	1.38738	1.17298	NOX4;FGFR1
Lipid and lipoprotein metabolism	12/489	0.435935	0.643682	1.08284	0.899041	SMPD3;ESRRA;SCARB1;STARD4;PHYH;HSD3B2;SLC10A2;PI4KA;APOA4;ABCB11;TEAD1;AGT
ERK1/ERK2 MAPK pathway	2/65	0.437144	0.643682	1.36529	1.12977	STAT3;EGFR
LPA receptor mediated events	2/65	0.437144	0.643682	1.36529	1.12977	FOS;EGFR
Ck1/Cdk5 regulation by type 1 glutamate receptors	1/25	0.437671	0.643682	1.79157	1.48036	CAMK2B
Fatty acid biosynthesis	1/25	0.437671	0.643682	1.79157	1.48036	PECR
IGF1 receptor signaling through beta-arrestin	1/25	0.437671	0.643682	1.79157	1.48036	IGF1
PIP2 hydrolysis	1/25	0.437671	0.643682	1.79157	1.48036	ITPR2
HIF-1 transcriptional activity in hypoxia	2/66	0.444872	0.650229	1.34389	1.08851	ID2;FOS
Semaphorin interactions	2/66	0.444872	0.650229	1.34389	1.08851	MYH9;PLXNB1
Thyroid-stimulating hormone signaling pathway	2/66	0.444872	0.650229	1.34389	1.08851	STAT3;FOS
CARM1 and regulation of the estrogen receptor	1/26	0.45048	0.650229	1.71982	1.37146	CCND1
Estrogen receptor transcription factor targets	1/26	0.45048	0.650229	1.71982	1.37146	DDX5
Glycosaminoglycan biosynthesis: heparan sulfate	1/26	0.45048	0.650229	1.71982	1.37146	XYLT1
Interleukin-27-mediated signaling events	1/26	0.45048	0.650229	1.71982	1.37146	STAT3
RXR/VDR pathway	1/26	0.45048	0.650229	1.71982	1.37146	NR4A1
Steroid biosynthesis	1/26	0.45048	0.650229	1.71982	1.37146	HSD3B2
YAP1- and WWTR1 (TAZ)-stimulated gene expression	1/26	0.45048	0.650229	1.71982	1.37146	TEAD1
G1 to S cell cycle control	2/67	0.452541	0.650789	1.32314	1.04909	CCND1;CREB3L3
cAMP cell motility pathway inferred from amoeba model	2/67	0.452541	0.650789	1.32314	1.04909	ITPR2;ACTG1
Glycosaminoglycan metabolism	3/110	0.458651	0.657321	1.20573	0.939827	ST3GAL4;GNS;ST3GAL3
Epithelial cell signaling in Helicobacter pylori infection	2/68	0.460149	0.657321	1.30303	1.01142	CXCL1;EGFR
Signal transduction	24/1020	0.462414	0.657321	1.03704	0.799864	FGB;CHRM3;APP;FGG;FN1;CXCR5;ITPR2;NRG1;CXCL1;ARHGAP15;ARHGAP6;EGFR;AGT;KNG1;C3;NR4A1;CCND1;CDH1;LRIG1;COL4A5;HES1;JUNB;FGFR2;FGFR1
BAD phosphorylation regulation	1/27	0.462998	0.657321	1.65359	1.27332	IGF1
Cell cycle: G2/M checkpoint	1/27	0.462998	0.657321	1.65359	1.27332	PI4KA
EGFR downregulation	1/27	0.462998	0.657321	1.65359	1.27332	EGFR
Mammalian calpain regulation of cell motility	1/27	0.462998	0.657321	1.65359	1.27332	EGFR
Lipid metabolism regulation by peroxisome proliferator-activated receptor alpha (PPAR-alpha)	3/112	0.470418	0.666418	1.18349	0.892508	ESRRA;TEAD1;AGT
Apoptosis	6/242	0.473526	0.666418	1.09333	0.817319	IL1R1;CDH1;CYCS;IRF5;IGF1;IRF6
Long-term depression	2/70	0.475178	0.666418	1.26458	0.940929	ITPR2;IGF1
Long-term potentiation	2/70	0.475178	0.666418	1.26458	0.940929	CAMK2B;ITPR2
NCAM signaling for neurite out-growth	2/70	0.475178	0.666418	1.26458	0.940929	COL4A5;FGFR1
Multi-step regulation of transcription by PITX2	1/28	0.475231	0.666418	1.59227	1.18457	LRP6
Oocyte meiosis	3/113	0.476258	0.666418	1.17267	0.86988	CAMK2B;ITPR2;IGF1
mTOR signaling pathway	3/113	0.476258	0.666418	1.17267	0.86988	PDCD4;CYCS;IGF1
Influence of Ras and Rho proteins on G1 to S transition	1/29	0.487186	0.676841	1.53532	1.10406	CCND1
Pentose and glucuronate interconversions	1/29	0.487186	0.676841	1.53532	1.10406	UGT2A3
Post-translational modification: biosynthesis of GPI-anchored proteins	1/29	0.487186	0.676841	1.53532	1.10406	GPLD1
Skeletal myogenesis control by HDAC and calcium/calmodulin-dependent kinase (CaMK)	1/29	0.487186	0.676841	1.53532	1.10406	IGF1
Leishmaniasis	2/72	0.48995	0.677348	1.22832	0.876346	C3;FOS
Activation of matrix metalloproteinases	1/30	0.498869	0.677348	1.4823	1.03081	PLG
Activation of the pre-replicative complex	1/30	0.498869	0.677348	1.4823	1.03081	MCM10
Apoptosis intrinsic pathway	1/30	0.498869	0.677348	1.4823	1.03081	CYCS
Gap junction trafficking and regulation	1/30	0.498869	0.677348	1.4823	1.03081	GJB2
Glutamate binding and activation of AMPA receptors and synaptic plasticity	1/30	0.498869	0.677348	1.4823	1.03081	CAMK2B
MicroRNAs in muscle cell differentiation	1/30	0.498869	0.677348	1.4823	1.03081	ID2
Nectin adhesion pathway	1/30	0.498869	0.677348	1.4823	1.03081	CDH1
Nuclear events mediated by MAP kinases	1/30	0.498869	0.677348	1.4823	1.03081	FOS
Ovarian infertility genes	1/30	0.498869	0.677348	1.4823	1.03081	EGR1
Signaling pathway from G-protein families	1/30	0.498869	0.677348	1.4823	1.03081	FOS
Tight junction interactions	1/30	0.498869	0.677348	1.4823	1.03081	CLDN14
p38-alpha and p38-beta regulation	1/30	0.498869	0.677348	1.4823	1.03081	DUSP1
Alpha-V beta-3 integrin/OPN pathway	1/31	0.510287	0.684489	1.43282	0.963974	FOS
Amino acid transport across the plasma membrane	1/31	0.510287	0.684489	1.43282	0.963974	SLC38A2
NF-kappaB activation by non-typeable Hemophilus influenzae	1/31	0.510287	0.684489	1.43282	0.963974	DUSP1
PD-1 signaling	1/31	0.510287	0.684489	1.43282	0.963974	ZAP70
Ras family activation regulation	1/31	0.510287	0.684489	1.43282	0.963974	CAMK2B
Stathmin and breast cancer resistance to antimicrotubule agents	1/31	0.510287	0.684489	1.43282	0.963974	CAMK2B
Transport of vitamins, nucleosides, and related molecules	1/31	0.510287	0.684489	1.43282	0.963974	SLC35D1
Arrhythmogenic right ventricular cardiomyopathy (ARVC)	2/75	0.511612	0.685085	1.17766	0.789253	TCF7L2;ACTG1
Purine metabolism	4/164	0.514655	0.687975	1.07456	0.713784	GPX1;URAD;XDH;APRT
G alpha s pathway	3/120	0.51626	0.688937	1.10211	0.728654	RGS12;PYGL;RGS7
Hypothetical network for drug addiction	1/32	0.521446	0.692295	1.38653	0.902839	CAMK2B
Netrin-mediated signaling events	1/32	0.521446	0.692295	1.38653	0.902839	AGAP2
Serotonin HTR1 group and FOS pathway	1/32	0.521446	0.692295	1.38653	0.902839	FOS
Mitochondrial pathway of apoptosis: caspases	2/77	0.525714	0.696773	1.14614	0.736963	CYCS;PTMA
E2F-mediated regulation of DNA replication	1/33	0.53235	0.700018	1.34313	0.846782	DHFR
Negative regulators of RIG-I/MDA5 signaling	1/33	0.53235	0.700018	1.34313	0.846782	NLRC5
Propanoate metabolism	1/33	0.53235	0.700018	1.34313	0.846782	ALDH1B1
Phosphatidylinositol signaling system	2/78	0.532662	0.700018	1.131	0.712381	PI4KA;ITPR2
Signaling by SCF-KIT	2/78	0.532662	0.700018	1.131	0.712381	NR4A1;STAT3
Interleukin-7 interactions in immune response	1/34	0.543007	0.708681	1.30236	0.795267	CXCL1
N-cadherin signaling events	1/34	0.543007	0.708681	1.30236	0.795267	FGFR1
Nuclear receptors in lipid metabolism and toxicity	1/34	0.543007	0.708681	1.30236	0.795267	ABCB11
Integration of energy metabolism	3/125	0.543808	0.708681	1.05667	0.643681	CHRM3;TCF7L2;ITPR2
Interleukin-1 signaling pathway	3/125	0.543808	0.708681	1.05667	0.643681	IL1R1;DUSP1;FOS
Arf6 signal transduction regulation	1/35	0.553421	0.717602	1.26399	0.747824	EGFR
Cytokines and inflammatory response	1/35	0.553421	0.717602	1.26399	0.747824	CXCL1
Primary immunodeficiency	1/35	0.553421	0.717602	1.26399	0.747824	ZAP70
Spliceosome	3/127	0.554569	0.717895	1.03952	0.612863	DDX5;U2AF1;SRSF10
ATM-dependent DNA damage response	2/82	0.559749	0.722196	1.07423	0.623339	CCND1;BCL6
Platelet homeostasis	2/82	0.559749	0.722196	1.07423	0.623339	ITPR2;ATP2B2
Generation of second messenger molecules	1/36	0.563598	0.72476	1.22782	0.704046	ZAP70
Transport to the Golgi and subsequent modification	1/36	0.563598	0.72476	1.22782	0.704046	ST3GAL4
Drug metabolism: cytochrome P450	2/83	0.566343	0.727087	1.06091	0.603186	ADH4;UGT2A3
Activation of NMDA receptor upon glutamate binding and postsynaptic events	1/37	0.573544	0.73391	1.19365	0.663573	CAMK2B
PI3K/AKT activation	1/37	0.573544	0.73391	1.19365	0.663573	NR4A1
Myc active pathway	2/85	0.579318	0.73882	1.03524	0.565142	ID2;PTMA
Cyclin D-associated events in G1	1/38	0.583264	0.73882	1.16133	0.62609	CCND1
Glycosphingolipid metabolism	1/38	0.583264	0.73882	1.16133	0.62609	SMPD3
Signaling events mediated by HDAC class II	1/38	0.583264	0.73882	1.16133	0.62609	BCL6
Striated muscle contraction	1/38	0.583264	0.73882	1.16133	0.62609	ACTG1
Non-class A, B, C GPCRs	2/86	0.585698	0.73882	1.02286	0.547182	CHRM3;RXFP1
Cell adhesion molecules (CAMs)	3/133	0.585928	0.73882	0.991236	0.529873	CADM1;CDH1;CLDN14
Membrane trafficking	3/133	0.585928	0.73882	0.991236	0.529873	GJB2;CPD;GNS
Tight junction	3/133	0.585928	0.73882	0.991236	0.529873	CLDN14;MYH9;ACTG1
GPCR ligand binding	9/410	0.590311	0.742624	0.963376	0.507801	C3;CHRM3;APP;CXCR5;SAA1;CXCL1;RXFP1;AGT;KNG1
Aurora B signaling	1/39	0.592763	0.742624	1.13071	0.591317	TACC1
FAS pathway and stress induction of heat shock protein regulation	1/39	0.592763	0.742624	1.13071	0.591317	CYCS
Iron uptake and transport	1/39	0.592763	0.742624	1.13071	0.591317	SLC40A1
Mitotic G1-G1/S phases	3/135	0.596063	0.744361	0.976116	0.505052	DHFR;CCND1;MCM10
TNF-alpha effects on cytokine activity, cell motility, and apoptosis	3/135	0.596063	0.744361	0.976116	0.505052	GPX1;CXCL1;NRG1
HIF-1 degradation in normoxia	2/88	0.598242	0.745885	0.998973	0.513232	CAMK2B;PSMG2
NGF signaling via TRKA from the plasma membrane	3/136	0.601069	0.747036	0.968727	0.493126	NR4A1;STAT3;ITPR2
Nuclear signaling by ErbB4	1/40	0.602046	0.747036	1.10166	0.559007	NRG1
PAC1 receptor pathway	1/40	0.602046	0.747036	1.10166	0.559007	PLCL1
Insulin signaling pathway	6/277	0.60514	0.749679	0.950402	0.477383	GYS2;EGR1;XBP1;CISH;PYGL;FOS
Wnt signaling pathway	5/231	0.606697	0.750413	0.949803	0.474642	CAMK2B;TCF7L2;CCND1;TSHZ2;LRP6
Gap junction pathway	2/90	0.610499	0.751105	0.976169	0.481718	ITPR2;EGFR
Alpha-M beta-2 integrin signaling	1/41	0.611117	0.751105	1.07406	0.52894	PLG
Fc epsilon receptor I signaling in mast cells	1/41	0.611117	0.751105	1.07406	0.52894	FOS
Transcriptional activity of SMAD2/SMAD3-SMAD4 heterotrimer	1/41	0.611117	0.751105	1.07406	0.52894	JUNB
Amine ligand-binding G-protein coupled receptors	1/42	0.619983	0.759601	1.04781	0.500922	CHRM3
Netrin-1 signaling	1/42	0.619983	0.759601	1.04781	0.500922	AGAP2
EGF/EGFR signaling pathway	3/141	0.625485	0.761817	0.933388	0.437972	STAT3;FOS;EGFR
Cell differentiation by G alpha (i/o) pathway inferred from mouse Neuro2A model	1/43	0.628646	0.761817	1.02281	0.474776	STAT3
Cleavage of growing transcript in the termination region	1/43	0.628646	0.761817	1.02281	0.474776	U2AF1
G2/M checkpoints	1/43	0.628646	0.761817	1.02281	0.474776	MCM10
Insulin secretion regulation by glucagon-like peptide-1	1/43	0.628646	0.761817	1.02281	0.474776	ITPR2
Porphyrin and chlorophyll metabolism	1/43	0.628646	0.761817	1.02281	0.474776	UGT2A3
Voltage-gated potassium channels	1/43	0.628646	0.761817	1.02281	0.474776	KCNC3
L1CAM interactions	2/94	0.634154	0.767297	0.933535	0.425191	EGFR;FGFR1
G-protein-mediated events	1/44	0.637113	0.767297	0.998976	0.450347	ITPR2
NCAM1 interactions	1/44	0.637113	0.767297	0.998976	0.450347	COL4A5
Valine, leucine and isoleucine degradation	1/44	0.637113	0.767297	0.998976	0.450347	ALDH1B1
Transport of inorganic cations/anions and amino acids/oligopeptides	2/95	0.639889	0.76945	0.923449	0.412283	SLC38A2;SLC8B1
Amino sugar and nucleotide sugar metabolism	1/45	0.645386	0.771291	0.976221	0.427493	GNPDA1
Defensins	1/45	0.645386	0.771291	0.976221	0.427493	DEFB1
Integrin-linked kinase signaling	1/45	0.645386	0.771291	0.976221	0.427493	CCND1
RhoA signaling pathway	1/45	0.645386	0.771291	0.976221	0.427493	FOS
Syndecan 1 pathway	1/46	0.653472	0.779756	0.954479	0.406088	COL4A5
Post-translational protein modification	4/196	0.654832	0.780183	0.893986	0.378492	F10;ST3GAL4;PROZ;ST3GAL3
ABC transporters	1/47	0.661374	0.782877	0.933681	0.386018	ABCB11
LKB1 signaling events	1/47	0.661374	0.782877	0.933681	0.386018	SIK1
Nucleotide-binding domain, leucine rich repeat containing receptor (NLR) signaling pathways	1/47	0.661374	0.782877	0.933681	0.386018	APP
Regulation of transcription by NOTCH1 intracellular domain	1/47	0.661374	0.782877	0.933681	0.386018	HES1
Potassium channels	2/99	0.662125	0.782877	0.885187	0.364964	KCNK10;KCNC3
Dilated cardiomyopathy	2/100	0.667508	0.787528	0.876109	0.354127	IGF1;ACTG1
Diurnally regulated genes with circadian orthologs	1/48	0.669096	0.787528	0.913769	0.367178	TOB1
Energy metabolism	1/48	0.669096	0.787528	0.913769	0.367178	ESRRA
Integrated breast cancer pathway	3/152	0.675512	0.790431	0.86399	0.33893	CCND1;CDH1;EGFR
Amino acid and oligopeptide SLC transporters	1/49	0.676642	0.790431	0.894686	0.349476	SLC38A2
Arf6 integrin-mediated signaling pathway	1/49	0.676642	0.790431	0.894686	0.349476	CDH1
FoxO family signaling	1/49	0.676642	0.790431	0.894686	0.349476	BCL6
Glycerolipid metabolism	1/49	0.676642	0.790431	0.894686	0.349476	ALDH1B1
Aquaporin-mediated transport	1/50	0.684016	0.795512	0.876382	0.332827	AQP4
Phosphatidylinositol metabolism	1/50	0.684016	0.795512	0.876382	0.332827	PI4KA
Phagosome	3/154	0.684059	0.795512	0.852459	0.323688	C3;SCARB1;ACTG1
Chagas disease	2/104	0.688352	0.799066	0.841579	0.314291	C3;FOS
Glutathione metabolism	1/51	0.691223	0.799066	0.858811	0.317153	GPX1
Malaria	1/51	0.691223	0.799066	0.858811	0.317153	GYPC
Metabolism of vitamins and cofactors	1/51	0.691223	0.799066	0.858811	0.317153	DHFR
Fibroblast growth factor receptor pathway	2/105	0.693393	0.800385	0.833365	0.305144	FGFR2;FGFR1
Apoptotic execution phase	1/52	0.698265	0.803625	0.841928	0.302384	CDH1
Signaling events mediated by stem cell factor receptor (c-Kit)	1/52	0.698265	0.803625	0.841928	0.302384	STAT3
Toll receptor cascades	3/159	0.704689	0.80796	0.824923	0.288722	APP;SAA1;FOS
Androgen receptor regulation of biosynthesis and transcription	1/53	0.705148	0.80796	0.825695	0.288455	EGR1
JNK/MAPK pathway	1/53	0.705148	0.80796	0.825695	0.288455	IL1R1
Antigen-activated B-cell receptor generation of second messengers	4/211	0.710389	0.81125	0.828561	0.283321	CAMK2B;BCL6;ITPR2;FOS
RANKL signaling pathway	1/54	0.711873	0.81125	0.810074	0.275308	FOS
Signaling by insulin receptor	2/109	0.712885	0.81125	0.802047	0.271441	FGFR2;FGFR1
Signaling by interleukins	2/109	0.712885	0.81125	0.802047	0.271441	IL1R1;STAT3
Basal cell carcinoma	1/55	0.718446	0.81125	0.795032	0.262889	TCF7L2
Calcineurin-dependent NFAT signaling role in lymphocytes	1/55	0.718446	0.81125	0.795032	0.262889	NR4A1
T cell receptor signaling in naive CD8+ T cells	1/55	0.718446	0.81125	0.795032	0.262889	ZAP70
TAp63 pathway	1/55	0.718446	0.81125	0.795032	0.262889	DST
Transport of mature transcript to cytoplasm	1/55	0.718446	0.81125	0.795032	0.262889	U2AF1
Vibrio cholerae infection	1/55	0.718446	0.81125	0.795032	0.262889	ACTG1
Epidermal growth factor receptor (EGFR) pathway	2/111	0.722236	0.814347	0.787249	0.256173	EGFR;ACTG1
Cytokine-cytokine receptor interaction	5/265	0.723653	0.814764	0.824145	0.266565	IL1R1;CXCR5;CXCL1;EGFR;IL13RA1
Thromboxane A2 receptor signaling	1/56	0.724869	0.814954	0.780537	0.251149	EGFR
Inositol phosphate metabolism	1/57	0.731146	0.818042	0.766559	0.240042	PI4KA
Mechanism of gene regulation by peroxisome proliferators via PPAR-alpha	1/57	0.731146	0.818042	0.766559	0.240042	DUSP1
SHP2 signaling	1/57	0.731146	0.818042	0.766559	0.240042	EGFR
Protein processing in the endoplasmic reticulum	3/166	0.731821	0.818042	0.789212	0.246407	XBP1;DERL3;SYVN1
Arachidonic acid metabolism	1/58	0.73728	0.822961	0.753072	0.229527	GPX1
Signaling by NGF	4/221	0.743638	0.828869	0.78997	0.23399	NR4A1;STAT3;ITPR2;RTN4
Leukocyte transendothelial migration	2/117	0.748758	0.833382	0.745945	0.215831	CLDN14;ACTG1
Axon guidance	6/325	0.752065	0.835867	0.805384	0.22948	AGAP2;COL4A5;MYH9;PLXNB1;EGFR;FGFR1
Androgen receptor proteolysis and transcription regulation	1/61	0.754856	0.836578	0.715308	0.201165	CCND1
Licensing factor removal from origins	1/61	0.754856	0.836578	0.715308	0.201165	MCM10
Fatty acid, triacylglycerol, and ketone body metabolism	3/173	0.756956	0.836685	0.756442	0.210631	ESRRA;TEAD1;AGT
Immunoregulatory interactions between a lymphoid and a non-lymphoid cell	2/119	0.757103	0.836685	0.733118	0.203994	C3;CDH1
Metapathway biotransformation	3/174	0.760388	0.838003	0.75198	0.205987	NNMT;SULT1E1;UGT2A3
Signaling events mediated by focal adhesion kinase	1/62	0.76045	0.838003	0.703546	0.192662	CCND1
Lysosome	2/121	0.765208	0.842053	0.720723	0.192871	GNS;CTSC
Endothelins	1/64	0.771259	0.847513	0.681141	0.176914	FOS
Rho GTPase cycle	2/123	0.773077	0.848313	0.708737	0.182412	ARHGAP15;ARHGAP6
Neuronal system	5/283	0.774526	0.848706	0.770064	0.196754	CAMK2B;KCNK10;KCNC3;SLC38A2;GLS
Destabilization of mRNA by AUF1 (hnRNP D0)	1/66	0.781581	0.852833	0.660115	0.162676	CCND1
Retinoblastoma protein regulation	1/66	0.781581	0.852833	0.660115	0.162676	CCND1
Signaling by TGF-beta receptor complex	1/66	0.781581	0.852833	0.660115	0.162676	JUNB
Adipocytokine signaling pathway	1/67	0.786567	0.854677	0.65008	0.15607	STAT3
G alpha 13 pathway	1/67	0.786567	0.854677	0.65008	0.15607	SLC9B2
T cell receptor signaling in naive CD4+ T cells	1/67	0.786567	0.854677	0.65008	0.15607	ZAP70
AMPK signaling	1/68	0.791438	0.857575	0.640345	0.149779	GYS2
Messenger RNA splicing: major pathway	1/68	0.791438	0.857575	0.640345	0.149779	U2AF1
PDGFB signaling pathway	2/129	0.795318	0.860338	0.675045	0.154594	STAT3;FOS
Phase I of biological oxidations: functionalization of compounds	1/69	0.796199	0.860338	0.630895	0.143785	ADH4
CDC42 signaling events	1/70	0.800852	0.861774	0.62172	0.138071	CDH1
Signaling events mediated by HDAC class I	1/70	0.800852	0.861774	0.62172	0.138071	STAT3
Signaling events mediated by VEGFR1 and VEGFR2	1/70	0.800852	0.861774	0.62172	0.138071	VTN
Mitochondrial pathway of apoptosis: multidomain Bcl-2 family	1/71	0.805398	0.865469	0.612807	0.132623	ITPR2
Chemokine signaling pathway	3/189	0.807281	0.865753	0.690801	0.147889	STAT3;CXCR5;CXCL1
Cyclin A-Cdk2-associated events at S phase entry	1/72	0.809841	0.865753	0.604145	0.127424	CCND1
Sphingolipid metabolism	1/72	0.809841	0.865753	0.604145	0.127424	SMPD3
Transmission across chemical synapses	3/190	0.810113	0.865753	0.687071	0.144684	CAMK2B;SLC38A2;GLS
Chronic myeloid leukemia	1/73	0.814183	0.867718	0.595723	0.122463	CCND1
Signaling by NOTCH1	1/73	0.814183	0.867718	0.595723	0.122463	HES1
RANKL regulation of apoptosis and immune response	1/74	0.818426	0.869857	0.587532	0.117725	EGR1
Seven transmembrane receptor signaling through beta-arrestin	1/74	0.818426	0.869857	0.587532	0.117725	ACTG1
G alpha (12/13) signaling events	1/77	0.830583	0.881574	0.564253	0.104741	PLXNB1
Glycerophospholipid metabolism	1/79	0.838233	0.88689	0.549729	0.0970048	LYPLA2
p73 transcription factor network	1/79	0.838233	0.88689	0.549729	0.0970048	HAGH
Endocytosis	3/201	0.839012	0.88689	0.648532	0.113837	AGAP2;EGFR;FGFR2
Opioid signaling	1/80	0.841928	0.888765	0.542742	0.0933849	ITPR2
MAP kinase signaling pathway	1/81	0.845538	0.891367	0.535931	0.0899195	FOS
SMAD2/3 nuclear pathway	1/82	0.849066	0.893875	0.529287	0.0866008	FOS
T cell signal transduction	1/83	0.852514	0.896292	0.522805	0.0834216	ZAP70
Asparagine N-linked glycosylation	1/85	0.859176	0.900861	0.510305	0.0774549	ST3GAL4
NOD signaling pathway	1/85	0.859176	0.900861	0.510305	0.0774549	CXCL1
Signaling by the B cell receptor (BCR)	2/151	0.861198	0.901766	0.574722	0.085881	NR4A1;ITPR2
Progesterone-mediated oocyte maturation	1/86	0.862393	0.901804	0.504276	0.0746549	IGF1
DNA replication pre-Initiation	1/88	0.86861	0.905591	0.492633	0.0693929	MCM10
Hematopoietic cell lineage	1/88	0.86861	0.905591	0.492633	0.0693929	IL1R1
Neuroactive ligand-receptor interaction	4/272	0.869507	0.905591	0.637952	0.0892039	CHRM3;GRIN3B;PLG;RXFP1
Protein metabolism	7/442	0.878937	0.914189	0.686422	0.0885773	ATP5B;F10;ATP5A1;ST3GAL4;PROZ;SLC25A12;ST3GAL3
Cell surface interactions at the vascular wall	1/94	0.885627	0.919917	0.460708	0.0559571	FN1
G-protein signaling pathways	1/95	0.888241	0.921403	0.455783	0.0540156	AKAP11
Mitochondrial pathway of apoptosis: BH3-only Bcl-2 family	1/97	0.893292	0.925408	0.446242	0.0503545	CTSC
Downstream signaling events Of B cell receptor (BCR)	1/98	0.895732	0.926701	0.441619	0.0486285	NR4A1
RNA polymerase II transcription	1/101	0.902721	0.931455	0.428304	0.0438333	U2AF1
TNF-alpha signaling pathway	1/101	0.902721	0.931455	0.428304	0.0438333	PYGL
MHC class II antigen presentation	1/103	0.907119	0.934753	0.419863	0.0409289	CTSC
S phase	1/112	0.924579	0.951485	0.385641	0.0302406	CCND1
CXCR4 signaling pathway	1/116	0.931248	0.955081	0.372151	0.0265081	STAT3
Vascular smooth muscle contraction	1/116	0.931248	0.955081	0.372151	0.0265081	ITPR2
Cell cycle checkpoints	1/117	0.932821	0.955081	0.368924	0.0256555	MCM10
Generic transcription pathway	5/377	0.932984	0.955081	0.57267	0.0397246	ESRRA;NR4A1;HNF4G;JUNB;TEAD1
Factors involved in megakaryocyte development and platelet production	1/125	0.94418	0.964005	0.34498	0.0198151	MAFG
G alpha (s) signaling events	1/125	0.94418	0.964005	0.34498	0.0198151	RXFP1
Neurotrophin signaling pathway	1/126	0.945458	0.964045	0.342203	0.0191927	CAMK2B
Messenger RNA processing	2/203	0.947241	0.964599	0.424895	0.02303	U2AF1;SRSF10
Phospholipid metabolism	2/205	0.949224	0.965354	0.420666	0.0219212	SMPD3;PI4KA
Ubiquitin-mediated proteolysis	1/136	0.956736	0.971178	0.316691	0.0140066	SYVN1
Natural killer cell-mediated cytotoxicity	1/137	0.957727	0.971178	0.314346	0.0135775	ZAP70
Capped intron-containing pre-mRNA processing	1/138	0.958695	0.971178	0.312036	0.0131624	U2AF1
Adaptive immune system	8/606	0.967877	0.979205	0.56705	0.0185144	C3;RNF144B;NR4A1;ZAP70;WSB1;CDH1;ITPR2;CTSC
Integrin signaling pathway	1/155	0.972149	0.982249	0.277347	0.0078341	ACTG1
Cell cycle	5/453	0.978228	0.985971	0.473636	0.010426	DHFR;CCND1;CDH1;MCM10;GADD45G
Signaling by GPCR	14/977	0.978645	0.985971	0.61257	0.0132232	CHRM3;APP;CXCR5;ITPR2;CXCL1;RXFP1;EGFR;AGT;KNG1;C3;SAA1;PLXNB1;RGS12;RGS7
Class A GPCRs (rhodopsin-like)	2/253	0.980127	0.985971	0.339375	0.00681232	CHRM3;CXCR5
Antigen presentation: folding, assembly, and peptide loading of class I MHC proteins	2/255	0.980902	0.985971	0.336658	0.00649166	RNF144B;WSB1
Transcription	1/181	0.984766	0.988578	0.236968	0.00363767	U2AF1
DNA replication	1/207	0.991674	0.99423	0.206781	0.0017289	MCM10
Olfactory transduction	1/432	0.999954	0.999987	0.0976829	4.53344e-06	CAMK2B
Gene expression	6/968	0.999987	0.999987	0.258134	3.47159e-06	ESRRA;NR4A1;HNF4G;U2AF1;JUNB;TEAD1

## Sheet: D- Assoc. PWs
Figure 2F
MODULE D: Associated Pathways (D- Assoc. PWs)
Term	Overlap	P-value	Adjusted P-value	Odds Ratio	Combined Score	Genes
Amino acid metabolism	21/195	7.92869e-10	3.70913e-07	5.94596	124.6	HGD;ARG1;GLS2;HAAO;TAT;INHBA;FTCD;ASS1;ACMSD;AGMAT;HAL;TDO2;CPS1;UROC1;AMDHD1;CBS;KYNU;ASL;IDO2;AASS;OTC
Metabolism	71/1615	1.099e-09	3.70913e-07	2.41164	49.7495	ALAS2;GLDC;TAT;QPRT;PIK3C2A;ATP5G1;FTCD;TDO2;KYNU;NAMPT;PLCE1;UPP2;SEPHS2;AASS;ABCG8;ABCG5;SDS;G6PC;HGD;ARG1;GLCE;APOA1;APOA5;CYP39A1;INPP4A;ACLY;BDH2;PCCA;CYP2U1;DPYD;ALDOB;IDO2;FBP1;SLC27A5;B4GALT5;MAOB;GLS2;GSTP1;HAAO;AKR1D1;AK2;AK4;CACNA1D;HSD17B6;ACMSD;HSD11B1;AMDHD1;MAN2A1;CBS;GCNT2;ASL;ARSG;GC;APOB;PCK1;GCKR;PKLR;APOC3;INHBA;PAICS;ASS1;AGMAT;POLA1;HAL;UROC1;CPS1;ETNK2;GSTA2;ALB;CRYL1;OTC
Urea cycle	5/9	4.41784e-07	9.94015e-05	59.6982	873.53	CPS1;ARG1;ASL;ASS1;OTC
Histidine catabolism	4/5	8.98742e-07	0.000151663	190.599	2653.56	HAL;UROC1;AMDHD1;FTCD
Tryptophan catabolism	5/11	1.56513e-06	0.000186318	39.7947	531.958	TDO2;HAAO;KYNU;IDO2;ACMSD
Statin pathway	7/29	1.65616e-06	0.000186318	15.2564	203.077	ABCG8;ABCG5;APOC1;APOA1;APOC3;APOB;APOA5
HNF3B pathway	8/45	3.53492e-06	0.000340868	10.3848	130.358	TTR;G6PC;PKLR;TAT;ALB;APOA1;ALDOB;PCK1
Arginine and proline metabolism	8/54	1.44969e-05	0.00122317	8.34911	93.0222	MAOB;CPS1;ARG1;GLS2;ASL;ASS1;AGMAT;OTC
Glycine, serine and threonine metabolism	6/32	4.41546e-05	0.00303822	11.0357	110.664	ALAS2;SDS;MAOB;GLDC;CBS;GNMT
Urea cycle and metabolism of amino groups	5/20	4.50106e-05	0.00303822	15.9106	159.243	CPS1;ARG1;ASL;ASS1;OTC
Lipid digestion, mobilization, and transport	7/48	5.56366e-05	0.00341407	8.17838	80.1209	ABCG8;ABCG5;ALB;APOA1;APOC3;APOB;APOA5
Transmembrane transport of small molecules	22/432	0.000110619	0.00622229	2.61807	23.8491	ABCG8;ABCG5;GCKR;SLC26A1;G6PC;ATP8A1;SLC20A1;APOA1;ATP2A2;SLC3A1;ATP11B;ATP1B1;CP;SLC7A2;SLC6A6;SLCO2A1;ALB;SLC39A8;SLC17A1;SLC38A3;SLC37A4;SLC38A4
TGF-beta regulation of extracellular matrix	26/565	0.000140853	0.00731354	2.36178	20.9437	COL15A1;SDC4;SLC20A1;INSIG1;CCNF;PTPRK;NID2;HERPUD1;CTSL;CBS;IVNS1ABP;SVIL;TCF7L1;DAPK1;ARHGEF16;APOA1;ANK3;INHBA;ATP1B1;PDGFRL;SMAD7;ACLY;PPA1;APOC1;SSBP2;STEAP2
Lipid and lipoprotein metabolism	23/489	0.000248331	0.0115179	2.40725	19.982	SREBF1;ABCG8;ABCG5;SRD5A1;AKR1D1;APOA1;APOC3;PIK3C2A;APOA5;HSD11B1;CYP39A1;INPP4A;TIAM2;ACLY;PCCA;ETNK2;ALB;ARSG;GC;APOB;PPARGC1A;PPARGC1B;SLC27A5
SLC-mediated transmembrane transport	15/251	0.000255954	0.0115179	3.07452	25.4279	GCKR;G6PC;SLC26A1;SLC20A1;SLC3A1;CP;SLC7A2;SLC6A6;SLCO2A1;ALB;SLC39A8;SLC17A1;SLC38A3;SLC37A4;SLC38A4
Histidine metabolism	5/29	0.000295646	0.0117389	9.93953	80.7721	HAL;MAOB;UROC1;AMDHD1;FTCD
Lipoprotein metabolism	5/29	0.000295646	0.0117389	9.93953	80.7721	ALB;APOA1;APOC3;APOB;APOA5
Chylomicron-mediated lipid transport	4/17	0.000350944	0.0131604	14.6524	116.558	APOA1;APOC3;APOB;APOA5
Amino acid transport across the plasma membrane	5/31	0.000408835	0.0145244	9.17402	71.5775	SLC6A6;SLC3A1;SLC38A3;SLC7A2;SLC38A4
Amino acid and oligopeptide SLC transporters	6/49	0.000506247	0.0170858	6.66697	50.5922	SLC6A6;SLC3A1;SLC17A1;SLC38A3;SLC7A2;SLC38A4
Transport of inorganic cations/anions and amino acids/oligopeptides	8/95	0.000809534	0.0260207	4.40521	31.3609	SLC6A6;SLC26A1;SLC20A1;SLC3A1;SLC17A1;SLC38A3;SLC7A2;SLC38A4
Bile acid and bile salt biosynthesis via 24-hydroxycholesterol	3/10	0.000954875	0.0292973	20.3655	141.62	CYP39A1;AKR1D1;SLC27A5
Proximal tubule bicarbonate reclamation	4/23	0.00118333	0.0347281	10.0223	67.5444	GLS2;ATP1B1;PCK1;SLC38A3
Tryptophan metabolism	6/58	0.00125305	0.035242	5.51053	36.8223	TDO2;MAOB;KYNU;HAAO;IDO2;ACMSD
Bile acid and bile salt metabolism	4/27	0.00219684	0.0593146	8.27758	50.6649	CYP39A1;AKR1D1;ALB;SLC27A5
BDNF signaling pathway	13/261	0.00330278	0.0837948	2.52148	14.4052	IFITM2;BTG1;HSPA5;INSIG1;ANK3;PTPRK;HERPUD1;ZFP36;ABLIM1;CXCL12;ZYX;ZKSCAN1;MAP2K6
HDL-mediated lipid transport	3/15	0.00335179	0.0837948	11.8768	67.6772	ALB;APOA1;APOC3
FSH regulation of apoptosis	13/263	0.00352361	0.0849441	2.50104	14.1266	COL18A1;COL15A1;IFITM2;DAPK1;SDC2;ATP2A2;ESR1;HSD11B1;ABLIM1;PLCE1;PCK1;MAPRE2;PLA1A
Primary bile acid biosynthesis	3/16	0.00406233	0.0903452	10.9627	60.3604	CYP39A1;AKR1D1;SLC27A5
Folate-alcohol and cancer pathway	2/5	0.00412071	0.0903452	31.6094	173.59	ALDH1L1;CBS
Alanine, aspartate and glutamate metabolism	4/32	0.00414919	0.0903452	6.79771	37.2844	CPS1;GLS2;ASL;ASS1
ABCA transporters in lipid homeostasis	3/17	0.00485763	0.102466	10.1791	54.2261	ABCG8;ABCG5;APOA1
Interleukin-7 interactions in immune response	4/34	0.00517991	0.105953	6.34388	33.3876	CXCL12;FASTK;GSTA2;DNTT
Ion transport by P-type ATPases	4/36	0.00636924	0.126448	5.94678	30.0685	ATP8A1;ATP2A2;ATP11B;ATP1B1
Purine metabolism	9/164	0.00737794	0.142289	2.7788	13.6419	POLA1;PKLR;AK2;PDE4A;AK4;PDE7B;FHIT;PAICS;PDE9A
Selenium pathway	5/60	0.00805178	0.150971	4.33038	20.8805	CBS;KYNU;ALB;APOA1;APOB
Nuclear signaling by ErbB4	4/40	0.00926216	0.168972	5.28494	24.7431	CXCL12;NRG4;PSEN2;ESR1
Carbohydrate metabolism	11/235	0.0102928	0.182833	2.35337	10.7698	GCKR;G6PC;SDC4;PKLR;GLCE;SDC2;ALDOB;PCK1;SLC37A4;FBP1;B4GALT5
ChREBP activates metabolic gene expression	2/8	0.0110712	0.186826	15.8023	71.1641	ACLY;PKLR
Nicotinate metabolism	2/8	0.0110712	0.186826	15.8023	71.1641	NAMPT;QPRT
Nitrogen metabolism	3/23	0.0115413	0.19001	7.12318	31.7824	HAL;CPS1;GLS2
cAMP cell motility pathway inferred from amoeba model	5/67	0.0126653	0.203549	3.84009	16.7769	GCA;PDE4A;PLCE1;PDE7B;PDE9A
Phenylalanine and tyrosine catabolism	2/9	0.0140404	0.218684	13.5441	57.7766	HGD;TAT
PPAR signaling pathway	5/69	0.014255	0.218684	3.7197	15.8111	APOA1;APOC3;PCK1;APOA5;SLC27A5
CARM1 and regulation of the estrogen receptor	3/26	0.0161871	0.234026	6.19312	25.5376	GRIP1;PPARGC1A;ESR1
Estrogen receptor transcription factor targets	3/26	0.0161871	0.234026	6.19312	25.5376	PPARGC1A;ESR1;PPARGC1B
Bile acids and bile salt biosynthesis	2/10	0.0173118	0.234026	11.8505	48.0699	AKR1D1;SLC27A5
Interferon-alpha signaling pathway	2/10	0.0173118	0.234026	11.8505	48.0699	STAT2;JAK1
Activation of chaperones by IRE1 alpha	4/48	0.0173353	0.234026	4.32227	17.5269	DNAJC3;HSPA5;DNAJB11;PDIA6
Diurnally regulated genes with circadian orthologs	4/48	0.0173353	0.234026	4.32227	17.5269	BTG1;GSTP1;HERPUD1;ETV6
Glycolysis and gluconeogenesis	5/75	0.0198122	0.260399	3.39983	13.3323	G6PC;PKLR;ALDOB;PCK1;FBP1
Recycling of bile acids and salts	2/11	0.0208716	0.260399	10.5332	40.7569	ALB;SLC27A5
Transport of organic anions	2/11	0.0208716	0.260399	10.5332	40.7569	ALB;SLCO2A1
Notch receptor processing	2/11	0.0208716	0.260399	10.5332	40.7569	NOTCH2;PSEN2
Type I interferon (interferon-alpha/beta) pathway	4/51	0.0212177	0.260399	4.04576	15.588	STAT2;PTPRJ;PTPRK;JAK1
Vitamin B12 metabolism	4/52	0.0226206	0.269934	3.96127	15.0088	CBS;ALB;APOA1;APOB
Protein processing in the endoplasmic reticulum	8/166	0.0227944	0.269934	2.41682	9.13858	DNAJC3;HSPA5;OS9;DNAJB11;DERL2;RRBP1;PDIA6;HERPUD1
Heparan sulfate/heparin glycosaminoglycan (HS-GAG) biosynthesis	3/30	0.0237888	0.273391	5.27454	19.7191	SDC4;SDC2;GLCE
Unfolded protein response	5/79	0.0242103	0.273391	3.21539	11.9644	DNAJC3;HSPA5;DNAJB11;PDIA6;HERPUD1
Alanine and aspartate metabolism	2/12	0.0247065	0.273391	9.47942	35.0804	ASL;ASS1
Pyrimidine catabolism	2/12	0.0247065	0.273391	9.47942	35.0804	DPYD;UPP2
Gluconeogenesis	3/31	0.0259422	0.282436	5.0859	18.5731	ALDOB;PCK1;FBP1
Netrin-mediated signaling events	3/32	0.0281967	0.287011	4.91028	17.5226	MYO10;DAPK1;ELMO1
Fatty acid, triacylglycerol, and ketone body metabolism	8/173	0.02826	0.287011	2.31345	8.25049	TIAM2;ACLY;SREBF1;PCCA;APOA1;PPARGC1A;APOA5;PPARGC1B
Steroid hormone biosynthesis	4/56	0.0287885	0.287011	3.65581	12.97	HSD11B1;SRD5A1;AKR1D1;HSD17B6
NICD trafficking to the nucleus	2/13	0.0288035	0.287011	8.61721	30.5675	NOTCH2;MAML3
PIP biosynthesis at the early endosome membrane	2/13	0.0288035	0.287011	8.61721	30.5675	INPP4A;PIK3C2A
Response to elevated platelet cytosolic calcium	5/83	0.0291923	0.287011	3.04987	10.7778	FGA;HSPA5;ALB;APOA1;ACTN4
Lipid metabolism regulation by peroxisome proliferator-activated receptor alpha (PPAR-alpha)	6/112	0.0293389	0.287011	2.69581	9.51307	TIAM2;SREBF1;APOA1;PPARGC1A;APOA5;PPARGC1B
Insulin signaling pathway	11/277	0.0305362	0.292631	1.97749	6.89915	INPP4A;SREBF1;G6PC;PKLR;PPP1R3B;PCK1;PIK3C2A;PRKAB1;PPARGC1A;FBP1;MAP2K6
Interleukin-2 signaling pathway	26/847	0.0307804	0.292631	1.52759	5.31734	BTG1;NFIX;MAST3;TARS;RRBP1;IL1RAP;ZFP36;ABLIM1;MAN2A1;NAMPT;SLC39A8;JAK1;CD52;SRD5A1;TSC22D3;ATRX;FRMD4B;ATP1B1;PAICS;DNAJC3;TPST1;GSTA2;ATF5;SSBP2;MAPRE2;B4GALT5
Cysteine and methionine metabolism	3/34	0.0330072	0.306527	4.59302	15.6669	SDS;CBS;TAT
Signaling by NOTCH2	2/14	0.0331503	0.306527	7.89871	26.9086	NOTCH2;PSEN2
Bile acid and bile salt biosynthesis via 7-alpha-hydroxycholesterol	2/15	0.0377347	0.335011	7.29074	23.893	AKR1D1;SLC27A5
Glucose metabolism	4/61	0.0377731	0.335011	3.33427	10.9236	PKLR;ALDOB;PCK1;FBP1
Ion channel transport	4/61	0.0377731	0.335011	3.33427	10.9236	ATP8A1;ATP2A2;ATP11B;ATP1B1
Steroid hormone, vitamin A, and vitamin D metabolism	3/36	0.0382161	0.335011	4.31421	14.0837	HSD11B1;SRD5A1;GC
Folate metabolism	4/63	0.0417681	0.356626	3.22092	10.2284	CBS;ALB;APOA1;APOB
SREBF and miR-33 in cholesterol and lipid homeostasis	2/16	0.042545	0.356626	6.76963	21.373	SREBF1;PPARGC1A
Interleukin-10 anti-inflammatory signaling pathway	2/16	0.042545	0.356626	6.76963	21.373	JAK1;MAP2K6
Rho GTPase cycle	6/123	0.0432814	0.356626	2.44098	7.66474	TIAM2;ARHGAP10;ARHGEF16;KALRN;RHOBTB1;ARHGAP24
RAC1 activity regulation	3/38	0.0438173	0.356626	4.06727	12.7213	TIAM2;ELMO1;KALRN
Interferon alpha/beta signaling	4/64	0.0438518	0.356626	3.16707	9.90324	IFITM2;IRF3;STAT2;JAK1
Phenylalanine metabolism	2/17	0.04757	0.382259	6.318	19.2418	MAOB;TAT
Adipocytokine signaling pathway	4/67	0.0504469	0.400608	3.0158	9.00768	G6PC;PCK1;PRKAB1;PPARGC1A
Pre-NOTCH processing in Golgi	2/18	0.0527988	0.410725	5.92282	17.4206	NOTCH2;ATP2A2
Tyrosine metabolism	3/41	0.0529379	0.410725	3.74559	11.0069	MAOB;HGD;TAT
Aldosterone-regulated sodium reabsorption	3/42	0.0561652	0.422649	3.64937	10.5082	HSD11B1;SCNN1A;ATP1B1
Hexose transport	3/42	0.0561652	0.422649	3.64937	10.5082	GCKR;G6PC;SLC37A4
Signaling events mediated by VEGFR1 and VEGFR2	4/70	0.0575552	0.422649	2.87827	8.21749	PTPRJ;SHB;PRKAB1;MAP2K6
Nucleotide metabolism	4/70	0.0575552	0.422649	2.87827	8.21749	DPYD;AK2;UPP2;PAICS
Mitochondrial gene expression	2/19	0.0582206	0.422649	5.57413	15.8501	PPARGC1A;PPARGC1B
Adipogenesis	6/133	0.059046	0.422649	2.24762	6.3595	SREBF1;STAT2;NAMPT;PCK1;PPARGC1A;KLF15
Cell adhesion molecules (CAMs)	6/133	0.059046	0.422649	2.24762	6.3595	OCLN;ALCAM;SDC4;SDC2;NCAM2;F11R
Beta-3 integrin cell surface interactions	3/43	0.0594839	0.422649	3.55795	10.0407	FGA;SDC4;F11R
HNF3A pathway	3/44	0.0628927	0.439614	3.47099	9.6019	COL18A1;APOB;ESR1
Heparan sulfate/heparin glycosaminoglycan (HS-GAG) degradation	2/20	0.0638254	0.439614	5.26419	14.485	SDC4;SDC2
N-glycan antennae elongation in the medial/trans-Golgi	2/20	0.0638254	0.439614	5.26419	14.485	MAN2A1;B4GALT5
Adherens junction cell adhesion	4/74	0.0678203	0.453255	2.71324	7.30105	TCF7L1;PTPRJ;ACTN4;BAIAP2
Seven transmembrane receptor signaling through beta-arrestin	4/74	0.0678203	0.453255	2.71324	7.30105	PDE4A;PDE7B;PDE9A;MAP2K6
Integrins in angiogenesis	4/74	0.0678203	0.453255	2.71324	7.30105	COL15A1;ANGPTL3;F11R;PIK3C2A
ChREBP regulation by carbohydrates and cAMP	2/21	0.0696032	0.456138	4.98687	13.2897	PKLR;PRKAB1
E-cadherin keratinocyte pathway	2/21	0.0696032	0.456138	4.98687	13.2897	ZYX;FMN1
Arrhythmogenic right ventricular cardiomyopathy (ARVC)	4/75	0.070525	0.457734	2.67489	7.09324	TCF7L1;ATP2A2;CACNA1D;ACTN4
ABC transporters	3/47	0.0736444	0.468962	3.23384	8.43549	ABCG8;ABCG5;APOA1
LKB1 signaling events	3/47	0.0736444	0.468962	3.23384	8.43549	PSEN2;ESR1;PRKAB1
Energy metabolism	3/48	0.0773983	0.488261	3.16181	8.09041	PPARGC1A;PRKAB1;PPARGC1B
SREBP signaling	2/24	0.0878809	0.534411	4.30619	10.4717	SREBF1;INSIG1
Cytosolic tRNA aminoacylation	2/24	0.0878809	0.534411	4.30619	10.4717	PPA1;TARS
Dorso-ventral axis formation	2/24	0.0878809	0.534411	4.30619	10.4717	NOTCH2;ETV6
Nicotinate and nicotinamide metabolism	2/24	0.0878809	0.534411	4.30619	10.4717	QPRT;NAMPT
Amyloids	3/51	0.0891474	0.535559	2.96374	7.16474	FGA;TTR;APOA1
Heparan sulfate/heparin glycosaminoglycan (HS-GAG) metabolism	3/52	0.0932205	0.535559	2.90311	6.88847	SDC4;GLCE;SDC2
Glutathione conjugation	2/25	0.0942585	0.535559	4.11875	9.72731	GSTP1;GSTA2
Interferon alpha signaling regulation	2/25	0.0942585	0.535559	4.11875	9.72731	STAT2;JAK1
Maturity onset diabetes of the young	2/25	0.0942585	0.535559	4.11875	9.72731	HHEX;PKLR
Metal ion solute carrier family (SLC) transporters	2/25	0.0942585	0.535559	4.11875	9.72731	SLC39A8;CP
Phenylalanine, tyrosine and tryptophan biosynthesis	1/5	0.099542	0.535559	11.8243	27.2807	TAT
Abacavir metabolism	1/5	0.099542	0.535559	11.8243	27.2807	PCK1
Sodium-coupled phosphate cotransporters	1/5	0.099542	0.535559	11.8243	27.2807	SLC20A1
Cytochrome P450 metabolism of miscellaneous substrates	1/5	0.099542	0.535559	11.8243	27.2807	CYP2U1
Maturation of Notch precursor via proteolytic cleavage	1/5	0.099542	0.535559	11.8243	27.2807	NOTCH2
ALK1 pathway	2/26	0.100764	0.535559	3.94693	9.05809	INHBA;SMAD7
Selenoamino acid metabolism	2/26	0.100764	0.535559	3.94693	9.05809	CBS;SEPHS2
Tetrasaccharide linker sequence formation in glycosaminoglycan biosynthesis	2/26	0.100764	0.535559	3.94693	9.05809	SDC4;SDC2
ERBB2 role in signal transduction and oncology	2/26	0.100764	0.535559	3.94693	9.05809	GRIP1;ESR1
Interleukin-27-mediated signaling events	2/26	0.100764	0.535559	3.94693	9.05809	STAT2;JAK1
Signaling by NOTCH	5/119	0.102032	0.538062	2.08291	4.75416	TLE4;NOTCH2;PSEN2;ATP2A2;MAML3
G alpha s pathway	5/120	0.104767	0.5482	2.06469	4.65796	PDE4A;CACNA1D;PDE7B;PDE9A;MAP2K6
Pentose phosphate pathway	2/27	0.107391	0.549157	3.78886	8.45402	ALDOB;FBP1
RORA activates circadian expression	2/27	0.107391	0.549157	3.78886	8.45402	SREBF1;PPARGC1A
Glycolysis	2/27	0.107391	0.549157	3.78886	8.45402	PKLR;ALDOB
PERK-regulated gene expression	2/28	0.11413	0.562014	3.64295	7.90673	HSPA5;HERPUD1
Pre-NOTCH expression and processing	3/57	0.114681	0.562014	2.63363	5.70339	NOTCH2;ATP2A2;MAML3
Inositol phosphate metabolism	3/57	0.114681	0.562014	2.63363	5.70339	INPP4A;PLCE1;PIK3C2A
Oncostatin M	10/311	0.114694	0.562014	1.58189	3.42556	HSD11B1;DNAJC3;CXCL12;AADAC;HSPA5;CBS;NAMPT;HAMP;ESR1;RECK
Activation of C3 and C5	1/6	0.118231	0.562014	9.45894	20.1959	C4A
Pre-NOTCH Processing in the endoplasmic reticulum	1/6	0.118231	0.562014	9.45894	20.1959	NOTCH2
Bile acid and bile salt biosynthesis via 27-hydroxycholesterol	1/6	0.118231	0.562014	9.45894	20.1959	AKR1D1
DNA replication initiation	1/6	0.118231	0.562014	9.45894	20.1959	POLA1
Klotho-mediated ligand binding	1/6	0.118231	0.562014	9.45894	20.1959	FGFR4
Multi-drug resistance factors	1/6	0.118231	0.562014	9.45894	20.1959	GSTP1
Integrin beta-2 pathway	2/29	0.120974	0.571029	3.50785	7.40922	FGA;F11R
ATF2 transcription factor network	3/59	0.123742	0.580042	2.53931	5.30603	ARG1;PPARGC1A;ESR1
T cell receptor regulation of apoptosis	17/603	0.125733	0.585309	1.38484	2.87159	BTG1;SERPINE2;PKLR;HSPA5;SLC20A1;DESI2;GSTP1;TSC22D3;ATP11B;IL1RAP;F11R;SON;PPA1;NAMPT;TRAF5;STEAP2;MAP2K6
Signaling by ERBB4	4/93	0.128018	0.587006	2.13193	4.38237	CXCL12;NRG4;PSEN2;ESR1
Ephrin receptor B forward pathway	3/60	0.128368	0.587006	2.49463	5.12113	FGA;KALRN;EPHB4
Cell surface interactions at the vascular wall	4/94	0.131661	0.587006	2.10814	4.2743	CXADR;F11R;ATP1B1;APOB
FGF signaling pathway	3/61	0.133054	0.587006	2.4515	4.94468	SDC4;SDC2;FGFR4
Transport of vitamins, nucleosides, and related molecules	2/31	0.134948	0.587006	3.26559	6.54054	ALB;SLCO2A1
One-carbon metabolism	2/31	0.134948	0.587006	3.26559	6.54054	ALDH1L1;FTCD
Arachidonate epoxygenase/epoxide hydrolase pathway	1/7	0.136533	0.587006	7.88205	15.6946	GSTP1
SLC26 family multifunctional anion exchangers	1/7	0.136533	0.587006	7.88205	15.6946	SLC26A1
Ubiquinone and other terpenoid-quinone biosynthesis	1/7	0.136533	0.587006	7.88205	15.6946	TAT
Vitamin D (calciferol) metabolism	1/7	0.136533	0.587006	7.88205	15.6946	GC
Glucocorticoid biosynthesis	1/7	0.136533	0.587006	7.88205	15.6946	HSD11B1
PELP1 modulation of estrogen receptor activity	1/7	0.136533	0.587006	7.88205	15.6946	ESR1
Circadian rhythm	3/62	0.137798	0.588695	2.40982	4.77619	SREBF1;NAMPT;PPARGC1A
Syndecan 4 pathway	2/32	0.142065	0.602614	3.15658	6.15998	CXCL12;SDC4
Interferon-gamma signaling pathway	4/97	0.142842	0.602614	2.03982	3.96952	IRF3;DAPK1;SMAD7;JAK1
Collagen biosynthesis and modifying enzymes	3/64	0.147456	0.610718	2.33057	4.46124	COL18A1;COL15A1;COL25A1
Fluoropyrimidine activity	2/33	0.149259	0.610718	3.0546	5.81006	DPYD;UPP2
PIP biosynthesis at the plasma membrane	2/33	0.149259	0.610718	3.0546	5.81006	INPP4A;PIK3C2A
SREBP control of lipid biosynthesis	1/8	0.154457	0.610718	6.75569	12.6186	SREBF1
Shuttle for transfer of acetyl groups from mitochondria to the cytosol	1/8	0.154457	0.610718	6.75569	12.6186	ACLY
Visceral fat deposits and the metabolic syndrome	1/8	0.154457	0.610718	6.75569	12.6186	HSD11B1
Vitamin D biosynthesis	1/8	0.154457	0.610718	6.75569	12.6186	GC
Glucocorticoid and mineralcorticoid metabolism	1/8	0.154457	0.610718	6.75569	12.6186	HSD11B1
Lysine catabolism	1/8	0.154457	0.610718	6.75569	12.6186	AASS
Nef-induced signal transduction	1/8	0.154457	0.610718	6.75569	12.6186	ELMO1
Adrenergic pathway	5/137	0.156459	0.610718	1.79721	3.33376	PLCE1;PDE4A;CACNA1D;PDE7B;PDE9A
Diabetes pathways	5/137	0.156459	0.610718	1.79721	3.33376	DNAJC3;HSPA5;DNAJB11;PDIA6;HERPUD1
Fructose and mannose metabolism	2/34	0.156525	0.610718	2.95899	5.48757	ALDOB;FBP1
SIDS susceptibility pathways	3/67	0.162336	0.625996	2.22099	4.03794	C4A;PPARGC1A;PPARGC1B
Biological oxidations	5/139	0.163134	0.625996	1.7702	3.2097	CYP39A1;CYP2U1;MAOB;GSTP1;GSTA2
Prion diseases	2/35	0.163856	0.625996	2.86918	5.18967	HSPA5;NCAM2
AMPK signaling	3/68	0.167394	0.625996	2.18671	3.90853	SREBF1;PRKAB1;PPARGC1B
Transport to the Golgi and subsequent modification	2/36	0.171247	0.625996	2.78465	4.91393	MAN2A1;B4GALT5
Pyrimidine salvage reactions	1/9	0.172009	0.625996	5.91093	10.4045	UPP2
Calcium-activated potassium channels	1/9	0.172009	0.625996	5.91093	10.4045	KCNN2
cAMP receptor, G-protein-independent pathways inferred from amoeba model	1/9	0.172009	0.625996	5.91093	10.4045	STAT2
Heme biosynthesis	1/9	0.172009	0.625996	5.91093	10.4045	ALAS2
Inhibition of matrix metalloproteinases	1/9	0.172009	0.625996	5.91093	10.4045	RECK
Ketone body biosynthesis and degradation	1/9	0.172009	0.625996	5.91093	10.4045	BDH2
PPAR-gamma coactivator role in obesity and thermogenesis	1/9	0.172009	0.625996	5.91093	10.4045	PPARGC1A
Phase I of biological oxidations: functionalization of compounds	3/69	0.172497	0.625996	2.15346	3.78445	CYP39A1;CYP2U1;MAOB
Complement and coagulation cascades	3/70	0.177643	0.641226	2.12121	3.66541	C4A;FGA;SERPIND1
BMAL1-CLOCK/NPAS2 activates circadian expression	2/38	0.186184	0.64499	2.62967	4.42054	NAMPT;PPARGC1A
Signal transduction through IL-1R	2/38	0.186184	0.64499	2.62967	4.42054	IL1RAP;MAP2K6
Striated muscle contraction	2/38	0.186184	0.64499	2.62967	4.42054	NEB;ACTN4
p38 alpha/beta MAPK downstream pathway	2/38	0.186184	0.64499	2.62967	4.42054	PPARGC1A;ESR1
Abacavir transport and metabolism	1/10	0.189197	0.64499	5.25389	8.74755	PCK1
Androgen biosynthesis	1/10	0.189197	0.64499	5.25389	8.74755	SRD5A1
Reduction of cytosolic calcium levels	1/10	0.189197	0.64499	5.25389	8.74755	ATP2A2
Rheb GTPase activity by AMPK regulation	1/10	0.189197	0.64499	5.25389	8.74755	PRKAB1
DCC role in regulating apoptosis	1/10	0.189197	0.64499	5.25389	8.74755	DAPK1
Zinc influx into cells by the SLC39 gene family	1/10	0.189197	0.64499	5.25389	8.74755	SLC39A8
PIP biosynthesis at the late endosome membrane	1/10	0.189197	0.64499	5.25389	8.74755	PIK3C2A
Interleukin-4 regulation of apoptosis	8/267	0.192336	0.647333	1.46669	2.41785	DNAJC3;CTSL;ARG1;KCNN2;SLC39A8;INHBA;SSBP2;KLF15
Signaling by NOTCH1	3/73	0.193327	0.647333	2.02999	3.33603	TLE4;PSEN2;MAML3
Tricarboxylic acid (TCA) cycle	2/39	0.19372	0.647333	2.55847	4.19932	ACLY;PCK1
Vitamin A and carotenoid metabolism	2/39	0.19372	0.647333	2.55847	4.19932	ABCG8;ABCG5
Glycosaminoglycan metabolism	4/110	0.195151	0.648902	1.78846	2.92231	SDC4;GLCE;SDC2;B4GALT5
Purine ribonucleoside monophosphate biosynthesis	1/11	0.20603	0.662238	4.72826	7.4694	PAICS
Apoptotic cleavage of cell adhesion proteins	1/11	0.20603	0.662238	4.72826	7.4694	OCLN
Regulated proteolysis of p75 neurotrophin receptor	1/11	0.20603	0.662238	4.72826	7.4694	PSEN2
Reversal of insulin resistance by leptin	1/11	0.20603	0.662238	4.72826	7.4694	PRKAB1
BTG family proteins and cell cycle regulation	1/11	0.20603	0.662238	4.72826	7.4694	BTG1
Telomerase protein component gene hTERT transcriptional regulation	1/11	0.20603	0.662238	4.72826	7.4694	ESR1
p38 gamma/delta MAPK pathway	1/11	0.20603	0.662238	4.72826	7.4694	MAP2K6
EGFR1 pathway	5/152	0.209079	0.668856	1.61258	2.52375	BTG1;SDC4;SLC20A1;ZYX;ESR1
Transcriptional regulation of white adipocyte differentiation	3/77	0.21474	0.672381	1.91987	2.95339	SREBF1;PCK1;PPARGC1A
G alpha (12/13) signaling events	3/77	0.21474	0.672381	1.91987	2.95339	TIAM2;ARHGEF16;KALRN
Netrin-1 signaling	2/42	0.21654	0.672381	2.36622	3.62028	ABLIM1;MYO10
Phosphatidylinositol signaling system	3/78	0.220171	0.672381	1.89417	2.86655	INPP4A;PLCE1;PIK3C2A
Peptide hormone biosynthesis	1/12	0.222514	0.672381	4.2982	6.45919	INHBA
Phosphatidylethanolamine biosynthesis	1/12	0.222514	0.672381	4.2982	6.45919	ETNK2
Phospholipase C epsilon pathway	1/12	0.222514	0.672381	4.2982	6.45919	PLCE1
Activation of chaperones by ATF6 alpha	1/12	0.222514	0.672381	4.2982	6.45919	HSPA5
Caspase-mediated cleavage of cytoskeletal proteins	1/12	0.222514	0.672381	4.2982	6.45919	GAS2
Toll-like receptor endosomal trafficking and processing	1/12	0.222514	0.672381	4.2982	6.45919	CTSL
Inhibition of replication initiation of damaged DNA by RB1/E2F1	1/12	0.222514	0.672381	4.2982	6.45919	POLA1
Iron metabolism in placenta	1/12	0.222514	0.672381	4.2982	6.45919	HAMP
Porphyrin and chlorophyll metabolism	2/43	0.224201	0.672381	2.30839	3.45154	ALAS2;CP
Leukocyte transendothelial migration	4/117	0.225448	0.672381	1.67707	2.49827	OCLN;CXCL12;ACTN4;F11R
Prolactin regulation of apoptosis	4/118	0.229873	0.672381	1.66227	2.44391	SRRM2;HSPA5;ANK3;ARSG
Cardiac muscle contraction	3/80	0.231114	0.672381	1.84479	2.70232	ATP2A2;CACNA1D;ATP1B1
Nuclear beta-catenin signaling and target gene transcription regulation	3/80	0.231114	0.672381	1.84479	2.70232	TLE4;TCF7L1;CTNNBIP1
Gastrin pathway	2/44	0.231882	0.672381	2.25331	3.29328	SREBF1;CTNNBIP1
Axon guidance	9/325	0.23518	0.672381	1.35173	1.9565	ABLIM1;ALCAM;CXCL12;MYO10;PLXNA2;CACNA1D;ANK3;SEMA4G;EPHB4
Alpha-hemoglobin stabilizing enzyme (AHSP) pathway	1/13	0.238656	0.672381	3.93981	5.6447	ALAS2
Arylsulfatase activation	1/13	0.238656	0.672381	3.93981	5.6447	ARSG
Chemiosmotic coupling formation of ATP	1/13	0.238656	0.672381	3.93981	5.6447	ATP5G1
Double stranded RNA-induced gene expression	1/13	0.238656	0.672381	3.93981	5.6447	DNAJC3
FGFR4 ligand binding and activation	1/13	0.238656	0.672381	3.93981	5.6447	FGFR4
Interleukin-22 soluble receptor signaling pathway	1/13	0.238656	0.672381	3.93981	5.6447	JAK1
Organic anion transporters	1/13	0.238656	0.672381	3.93981	5.6447	SLC17A1
Interleukin-1 regulation of extracellular matrix	4/120	0.238787	0.672381	1.63344	2.33939	HSD11B1;ZFP36;NAMPT;INHBA
Signaling by FGFR mutants	2/45	0.23958	0.672381	2.2008	3.14465	LRRFIP1;FGFR4
Platelet homeostasis	3/82	0.242155	0.672381	1.7979	2.54974	ATP2A2;APOB;PDE9A
Transfer RNA aminoacylation	2/46	0.247289	0.672381	2.15067	3.00491	PPA1;TARS
Drug metabolism: cytochrome P450	3/83	0.247707	0.672381	1.77533	2.47749	MAOB;GSTP1;GSTA2
Polyamine metabolism	1/14	0.254464	0.672381	3.63657	4.97699	AGMAT
Porphyrin metabolism	1/14	0.254464	0.672381	3.63657	4.97699	ALAS2
Sema3A-plexin repulsion signaling by inhibiting integrin adhesion	1/14	0.254464	0.672381	3.63657	4.97699	PLXNA2
Coagulation common pathway	1/14	0.254464	0.672381	3.63657	4.97699	FGA
Complement cascade regulation	1/14	0.254464	0.672381	3.63657	4.97699	C4A
TRAF3-dependent IRF activation pathway	1/14	0.254464	0.672381	3.63657	4.97699	IRF3
DCC-mediated attractive signaling	1/14	0.254464	0.672381	3.63657	4.97699	ABLIM1
Initiation of the second proteolytic cleavage of Notch receptor by receptor-ligand binding	1/14	0.254464	0.672381	3.63657	4.97699	NOTCH2
Interferon gamma signaling regulation	1/14	0.254464	0.672381	3.63657	4.97699	JAK1
Leading strand biosynthesis	1/14	0.254464	0.672381	3.63657	4.97699	POLA1
Lectin-induced complement pathway	1/14	0.254464	0.672381	3.63657	4.97699	C4A
Non-homologous end-joining (NHEJ) pathway	1/14	0.254464	0.672381	3.63657	4.97699	DNTT
Regulation of NFAT transcription factors	2/47	0.255007	0.672381	2.10277	2.87337	TLE4;PTPRK
Regulation of transcription by NOTCH1 intracellular domain	2/47	0.255007	0.672381	2.10277	2.87337	TLE4;MAML3
p75 neurotrophin receptor-mediated signaling	4/124	0.256846	0.674064	1.57867	2.14585	TIAM2;ARHGEF16;PSEN2;KALRN
Developmental biology	11/420	0.257642	0.674064	1.27657	1.73127	SREBF1;ABLIM1;ALCAM;PKLR;MYO10;PLXNA2;CACNA1D;ANK3;PCK1;PPARGC1A;MAP2K6
Chondroitin sulfate/dermatan sulfate metabolism	2/48	0.262729	0.674736	2.05695	2.74939	SDC4;SDC2
Intestinal immune network for IgA production	2/48	0.262729	0.674736	2.05695	2.74939	PIGR;CXCL12
Hemostasis pathway	12/468	0.267643	0.674736	1.24912	1.64646	FGA;CXADR;HSPA5;IRF3;ALB;APOA1;ATP2A2;ACTN4;F11R;APOB;ATP1B1;PDE9A
Activation of IRF3/IRF7 mediated by TBK1/IKK epsilon	1/15	0.269945	0.674736	3.37664	4.42184	IRF3
Arf6 vesicle-mediated transport	1/15	0.269945	0.674736	3.37664	4.42184	KALRN
Sema3A/PAK-dependent axon repulsion	1/15	0.269945	0.674736	3.37664	4.42184	PLXNA2
Cytochrome P450 metabolism of endogenous sterols	1/15	0.269945	0.674736	3.37664	4.42184	CYP39A1
Extrinsic prothrombin activation pathway	1/15	0.269945	0.674736	3.37664	4.42184	FGA
Fibrinolysis pathway	1/15	0.269945	0.674736	3.37664	4.42184	FGA
Lagging strand processive biosynthesis	1/15	0.269945	0.674736	3.37664	4.42184	POLA1
Phosphatidylinositol metabolism	2/50	0.278173	0.674736	1.97105	2.52198	INPP4A;PIK3C2A
Type 2 diabetes mellitus	2/50	0.278173	0.674736	1.97105	2.52198	PKLR;CACNA1D
Type II interferon signaling (interferon-gamma)	2/50	0.278173	0.674736	1.97105	2.52198	STAT2;JAK1
Pantothenate and CoA biosynthesis	1/16	0.285105	0.674736	3.15137	3.95465	DPYD
Amino acid biosynthesis and interconversion (transamination)	1/16	0.285105	0.674736	3.15137	3.95465	GLS2
CRMPs in Sema3A signaling	1/16	0.285105	0.674736	3.15137	3.95465	PLXNA2
Cell death signaling by NRIF in the nucleus	1/16	0.285105	0.674736	3.15137	3.95465	PSEN2
Control of cell cycle and breast tumor growth by estrogen-responsive protein Efp	1/16	0.285105	0.674736	3.15137	3.95465	ESR1
TGF-beta receptor signaling in EMT (epithelial to mesenchymal transition)	1/16	0.285105	0.674736	3.15137	3.95465	F11R
DNA-PK pathway in nonhomologous end joining	1/16	0.285105	0.674736	3.15137	3.95465	DNTT
GluR2-containing AMPA receptor trafficking	1/16	0.285105	0.674736	3.15137	3.95465	GRIP1
Glutamate neurotransmitter release cycle	1/16	0.285105	0.674736	3.15137	3.95465	GLS2
Inhibitor of DNA binding (ID) signaling pathway	1/16	0.285105	0.674736	3.15137	3.95465	SREBF1
Interleukin-9 signaling pathway	1/16	0.285105	0.674736	3.15137	3.95465	JAK1
Other semaphorin interactions	1/16	0.285105	0.674736	3.15137	3.95465	PLXNA2
Glutathione metabolism	2/51	0.285888	0.674736	1.93072	2.41756	GSTP1;GSTA2
Malaria	2/51	0.285888	0.674736	1.93072	2.41756	SDC4;SDC2
Metabolism of vitamins and cofactors	2/51	0.285888	0.674736	1.93072	2.41756	QPRT;NAMPT
Pyruvate metabolism	2/52	0.293595	0.680169	1.89201	2.31876	PKLR;PCK1
Apoptotic execution phase	2/52	0.293595	0.680169	1.89201	2.31876	OCLN;GAS2
Drug metabolism: other enzymes	2/52	0.293595	0.680169	1.89201	2.31876	DPYD;UPP2
Platelet sensitization by LDL	1/17	0.299951	0.680169	2.95426	3.55733	APOB
Complement activation, classical pathway	1/17	0.299951	0.680169	2.95426	3.55733	C4A
TAK1-mediated activation of p38 MAPK	1/17	0.299951	0.680169	2.95426	3.55733	MAP2K6
Energy-dependent regulation of mTOR by LKB1-AMPK	1/17	0.299951	0.680169	2.95426	3.55733	PRKAB1
Zinc transporters	1/17	0.299951	0.680169	2.95426	3.55733	SLC39A8
G1/S-specific transcription	1/17	0.299951	0.680169	2.95426	3.55733	POLA1
GRB2-SOS provides linkage to MAPK signaling for integrins	1/17	0.299951	0.680169	2.95426	3.55733	FGA
PIP biosynthesis at the Golgi membrane	1/17	0.299951	0.680169	2.95426	3.55733	PIK3C2A
Androgen receptor regulation of biosynthesis and transcription	2/53	0.30129	0.680169	1.85482	2.22519	PDE9A;MAP2K6
PI3K pathway	2/53	0.30129	0.680169	1.85482	2.22519	G6PC;PCK1
Extracellular matrix organization	3/93	0.304047	0.684106	1.57727	1.87785	COL18A1;COL15A1;COL25A1
RANKL signaling pathway	2/54	0.308971	0.689221	1.81905	2.1365	TRAF5;MAP2K6
Pertussis toxin-insensitive CCR5 signaling in macrophage	1/18	0.314489	0.689221	2.78034	3.21631	CXCL12
Activated AMPK stimulation of fatty-acid oxidation in muscle	1/18	0.314489	0.689221	2.78034	3.21631	PRKAB1
Sodium/chloride-dependent neurotransmitter transporters	1/18	0.314489	0.689221	2.78034	3.21631	SLC6A6
Downregulation of MTA-3 in ER-negative breast tumors	1/18	0.314489	0.689221	2.78034	3.21631	ESR1
Fatty acyl-CoA biosynthesis	1/18	0.314489	0.689221	2.78034	3.21631	ACLY
Human cytomegalovirus and MAP kinase pathways	1/18	0.314489	0.689221	2.78034	3.21631	MAP2K6
Nucleotide di- and triphosphate biosynthesis and interconversion	1/18	0.314489	0.689221	2.78034	3.21631	AK2
Transport of glucose and other sugars, bile salts and organic acids, metal ions and amine compounds	3/96	0.321105	0.701443	1.52615	1.73369	SLC6A6;SLC39A8;CP
Platelet calcium homeostasis	1/19	0.328726	0.704413	2.62574	2.92121	ATP2A2
STAT3 pathway	1/19	0.328726	0.704413	2.62574	2.92121	JAK1
Signaling by FGFR1 fusion mutants	1/19	0.328726	0.704413	2.62574	2.92121	LRRFIP1
Class C GPCRs (metabotropic glutamate and pheromone receptors)	1/19	0.328726	0.704413	2.62574	2.92121	GRM8
Destabilization of mRNA by butyrate response factor 1 (BRF1)	1/19	0.328726	0.704413	2.62574	2.92121	ZFP36
Hypoxic and oxygen homeostasis regulation of HIF-1-alpha	1/19	0.328726	0.704413	2.62574	2.92121	OS9
SHP2 signaling	2/57	0.3319	0.706727	1.71957	1.89655	SDC2;JAK1
Mechanism of gene regulation by peroxisome proliferators via PPAR-alpha	2/57	0.3319	0.706727	1.71957	1.89655	APOA1;PPARGC1A
Granule cell survival pathway	3/99	0.33817	0.709791	1.47823	1.60271	KCNK5;PLCE1;MAP2K6
TGF-beta signaling pathway	5/185	0.339187	0.709791	1.3147	1.42146	OCLN;INHBA;MAP2K6;SMAD7;JAK1
4-1BB-dependent immune response	1/20	0.342668	0.709791	2.48741	2.664	MAP2K6
Acute myocardial infarction	1/20	0.342668	0.709791	2.48741	2.664	FGA
RNA polymerase III abortive and retractive initiation	1/20	0.342668	0.709791	2.48741	2.664	NFIX
Estrogen receptor signaling pathway	1/20	0.342668	0.709791	2.48741	2.664	ESR1
GATA3-mediated activation of Th2 cytokine expression	1/20	0.342668	0.709791	2.48741	2.664	MAP2K6
Gene expression regulation in pancreatic beta cells	1/20	0.342668	0.709791	2.48741	2.664	PKLR
Pyrimidine metabolism	3/100	0.343854	0.709791	1.46292	1.56172	POLA1;DPYD;UPP2
Dilated cardiomyopathy	3/100	0.343854	0.709791	1.46292	1.56172	ATP2A2;CACNA1D;PRKAB1
Caspase cascade in apoptosis	2/59	0.347067	0.714239	1.65906	1.75568	SREBF1;GAS2
Interleukin-5 regulation of apoptosis	4/144	0.350014	0.718114	1.35176	1.41905	SDC4;CFHR2;ZYX;INHBA
Prion pathway	1/21	0.356322	0.724449	2.36292	2.43835	HSPA5
Cytosolic sensors of pathogen-associated DNA	1/21	0.356322	0.724449	2.36292	2.43835	IRF3
Oxidative stress-induced gene expression via Nrf2	1/21	0.356322	0.724449	2.36292	2.43835	GSTA2
Cytochrome P450 pathway	2/61	0.362119	0.731827	1.60266	1.62795	CYP39A1;CYP2U1
Leptin signaling pathway	2/61	0.362119	0.731827	1.60266	1.62795	ESR1;JAK1
Interleukin-4 signaling pathway	3/104	0.366539	0.73829	1.40469	1.40982	PIGR;ARG1;JAK1
Signaling events mediated by focal adhesion kinase	2/62	0.369596	0.73829	1.57587	1.56853	ELMO1;ACTN4
Beta-alanine metabolism	1/22	0.369692	0.73829	2.25029	2.23923	DPYD
Nephrin interactions	1/22	0.369692	0.73829	2.25029	2.23923	ACTN4
Fibroblast growth factor receptor pathway	3/105	0.372191	0.741089	1.39085	1.37464	SDC2;FGFR4;MAP2K6
RNA polymerase III transcription termination	1/23	0.382785	0.743553	2.14789	2.06258	NFIX
Rho cell motility signaling pathway	1/23	0.382785	0.743553	2.14789	2.06258	BAIAP2
Blood clotting cascade	1/23	0.382785	0.743553	2.14789	2.06258	FGA
Signaling by bone morphogenetic protein (BMP)	1/23	0.382785	0.743553	2.14789	2.06258	SMAD7
Signaling events mediated by PRL	1/23	0.382785	0.743553	2.14789	2.06258	ATF5
FGFR ligand binding and activation	1/23	0.382785	0.743553	2.14789	2.06258	FGFR4
Mitochondrial fatty acid beta-oxidation	1/23	0.382785	0.743553	2.14789	2.06258	PCCA
Angiotensin II-stimulated signaling through G-proteins and beta-arrestin	2/64	0.384445	0.743553	1.52488	1.45771	PLCE1;MAP2K6
Validated nuclear estrogen receptor alpha network	2/64	0.384445	0.743553	1.52488	1.45771	COL18A1;ESR1
MAPK cascade role in angiogenesis	2/64	0.384445	0.743553	1.52488	1.45771	SHB;MAP2K6
Integrated breast cancer pathway	4/152	0.387694	0.745851	1.27816	1.21111	PIGR;ESR1;SMAD7;JAK1
Apoptosis	6/242	0.387843	0.745851	1.20275	1.13919	ARHGAP10;OCLN;IRF3;DAPK1;GAS2;IL1RAP
Signaling by interleukins	3/109	0.394696	0.750472	1.33809	1.24394	IL1RAP;MAP2K6;JAK1
Protein export	1/24	0.395607	0.750472	2.0544	1.90511	HSPA5
Cholesterol biosynthesis	1/24	0.395607	0.750472	2.0544	1.90511	SREBF1
Sulfur amino acid metabolism	1/24	0.395607	0.750472	2.0544	1.90511	CBS
Beta-1 integrin cell surface interactions	2/66	0.39914	0.750472	1.47707	1.35661	COL18A1;FGA
Signaling by TGF-beta receptor complex	2/66	0.39914	0.750472	1.47707	1.35661	F11R;SMAD7
Thyroid-stimulating hormone signaling pathway	2/66	0.39914	0.750472	1.47707	1.35661	JAK1;MAP2K6
HIF-1 transcriptional activity in hypoxia	2/66	0.39914	0.750472	1.47707	1.35661	CXCL12;CP
Leptin influence on immune response	3/110	0.40029	0.750545	1.32551	1.21359	AZGP1;ALCAM;IL1RAP
Integrin signaling pathway	4/155	0.401764	0.751221	1.25257	1.14221	ARHGAP10;TSPAN7;ZYX;MAP2K6
SHC1 events in ERBB2 signaling	1/25	0.408163	0.75276	1.9687	1.76413	NRG4
Basigin interactions	1/25	0.408163	0.75276	1.9687	1.76413	ATP1B1
DARPP-32 events	1/25	0.408163	0.75276	1.9687	1.76413	PDE4A
Fatty acid biosynthesis	1/25	0.408163	0.75276	1.9687	1.76413	ACLY
Ghrelin pathway	1/25	0.408163	0.75276	1.9687	1.76413	SREBF1
RXR/VDR pathway	1/26	0.420459	0.756173	1.88986	1.63738	SREBF1
Segmentation clock	1/26	0.420459	0.756173	1.88986	1.63738	NOTCH2
TGF-beta signaling in development	1/26	0.420459	0.756173	1.88986	1.63738	SMAD7
Galactose metabolism	1/26	0.420459	0.756173	1.88986	1.63738	G6PC
Glycosaminoglycan biosynthesis: heparan sulfate	1/26	0.420459	0.756173	1.88986	1.63738	GLCE
Interaction between L1-type proteins and ankyrins	1/26	0.420459	0.756173	1.88986	1.63738	ANK3
PGC-1a regulation	1/26	0.420459	0.756173	1.88986	1.63738	PPARGC1A
Platelet activation, signaling and aggregation	5/205	0.421353	0.756173	1.18201	1.02159	FGA;HSPA5;ALB;APOA1;ACTN4
Antiviral mechanism by interferon-stimulated genes	2/70	0.428022	0.756173	1.3899	1.17944	IRF3;JAK1
CDC42 signaling events	2/70	0.428022	0.756173	1.3899	1.17944	BAIAP2;MAP2K6
Proteins and DNA sequences in cardicac structures	1/27	0.4325	0.756173	1.81708	1.52302	ATP2A2
TNF/stress-related signaling	1/27	0.4325	0.756173	1.81708	1.52302	MAP2K6
TWEAK regulation of gene expression	1/27	0.4325	0.756173	1.81708	1.52302	CXCL12
Glycosphingolipid biosynthesis: lacto and neolacto series	1/27	0.4325	0.756173	1.81708	1.52302	GCNT2
Oxidative stress	1/27	0.4325	0.756173	1.81708	1.52302	NFIX
Phase II of biological oxidations: conjugation	2/71	0.435129	0.756173	1.36969	1.13973	GSTP1;GSTA2
Rac1 cell motility signaling pathway	2/71	0.435129	0.756173	1.36969	1.13973	BAIAP2;MAP2K6
Bacterial invasion of epithelial cells	2/71	0.435129	0.756173	1.36969	1.13973	ARHGAP10;ELMO1
Interleukin-6 signaling pathway	2/71	0.435129	0.756173	1.36969	1.13973	JAK1;MAP2K6
PTM: gamma carboxylation, hypusine formation and arylsulfatase activation	1/28	0.444292	0.756173	1.74969	1.41947	ARSG
TGF-beta receptor activation of SMADs	1/28	0.444292	0.756173	1.74969	1.41947	SMAD7
Extension of telomeres	1/28	0.444292	0.756173	1.74969	1.41947	POLA1
Interleukin receptor SHC signaling	1/28	0.444292	0.756173	1.74969	1.41947	JAK1
Nef in HIV-1 replication and disease pathogenesis	1/28	0.444292	0.756173	1.74969	1.41947	ELMO1
Nitric oxide stimulation of guanylate cyclase	1/28	0.444292	0.756173	1.74969	1.41947	PDE9A
PKB-mediated events	1/28	0.444292	0.756173	1.74969	1.41947	PRKAB1
Myc repressed pathway	2/73	0.449199	0.756173	1.33097	1.06516	DNTT;NDRG2
Pentose and glucuronate interconversions	1/29	0.455839	0.756173	1.68711	1.32542	CRYL1
Amine compound SLC transporters	1/29	0.455839	0.756173	1.68711	1.32542	SLC6A6
CDO in myogenesis	1/29	0.455839	0.756173	1.68711	1.32542	MAP2K6
Skeletal myogenesis control by HDAC and calcium/calmodulin-dependent kinase (CaMK)	1/29	0.455839	0.756173	1.68711	1.32542	MAP2K6
Thyroid cancer	1/29	0.455839	0.756173	1.68711	1.32542	TCF7L1
Inhibition of insulin secretion by adrenaline/noradrenaline	1/29	0.455839	0.756173	1.68711	1.32542	CACNA1D
RANKL regulation of apoptosis and immune response	2/74	0.456159	0.756173	1.31242	1.03013	BAG3;ESR1
Lysosome	3/121	0.460694	0.756173	1.20127	0.93101	DNASE2B;CTSL;ARSG
Notch signaling pathway	3/121	0.460694	0.756173	1.20127	0.93101	NOTCH2;PSEN2;MAML3
Interferon signaling	4/168	0.461871	0.756173	1.15251	0.890282	IFITM2;IRF3;STAT2;JAK1
Alzheimer's disease	4/169	0.466415	0.756173	1.14547	0.873626	PSEN2;ATP2A2;CACNA1D;ATP5G1
Activation of matrix metalloproteinases	1/30	0.467147	0.756173	1.62885	1.23974	COL18A1
Activation of the pre-replicative complex	1/30	0.467147	0.756173	1.62885	1.23974	POLA1
Butanoate metabolism	1/30	0.467147	0.756173	1.62885	1.23974	BDH2
Signaling by FGFR1 mutants	1/30	0.467147	0.756173	1.62885	1.23974	LRRFIP1
TRAF6-mediated IRF7 activation	1/30	0.467147	0.756173	1.62885	1.23974	IRF3
Tight junction interactions	1/30	0.467147	0.756173	1.62885	1.23974	F11R
p38-alpha and p38-beta regulation	1/30	0.467147	0.756173	1.62885	1.23974	MAP2K6
Glutamate binding and activation of AMPA receptors and synaptic plasticity	1/30	0.467147	0.756173	1.62885	1.23974	GRIP1
Interferon-beta enhancer pathway	1/30	0.467147	0.756173	1.62885	1.23974	IRF3
Interleukin-2/STAT5 pathway	1/30	0.467147	0.756173	1.62885	1.23974	JAK1
Nectin adhesion pathway	1/30	0.467147	0.756173	1.62885	1.23974	F11R
O-glycan biosynthesis	1/30	0.467147	0.756173	1.62885	1.23974	B4GALT5
PDGFA signaling pathway	1/30	0.467147	0.756173	1.62885	1.23974	JAK1
Activated NOTCH1 signaling in the nucleus	1/31	0.47822	0.760624	1.57448	1.16147	PSEN2
Prostaglandin biosynthesis and regulation	1/31	0.47822	0.760624	1.57448	1.16147	HSD11B1
Ras family activation regulation	1/31	0.47822	0.760624	1.57448	1.16147	PLCE1
Stathmin and breast cancer resistance to antimicrotubule agents	1/31	0.47822	0.760624	1.57448	1.16147	HSPA5
DNA strand elongation	1/31	0.47822	0.760624	1.57448	1.16147	POLA1
Keratan sulfate/keratin metabolism	1/31	0.47822	0.760624	1.57448	1.16147	B4GALT5
NF-kappaB activation by non-typeable Hemophilus influenzae	1/31	0.47822	0.760624	1.57448	1.16147	MAP2K6
Integration of energy metabolism	3/125	0.48202	0.760624	1.16165	0.847734	ACLY;PKLR;CACNA1D
Interleukin-1 signaling pathway	3/125	0.48202	0.760624	1.16165	0.847734	ZFP36;IL1RAP;MAP2K6
Apoptosis regulation	2/78	0.483482	0.760624	1.24309	0.903401	ARHGAP10;DAPK1
Metapathway biotransformation	4/174	0.488921	0.760624	1.11149	0.795333	CYP39A1;CYP2U1;GSTP1;AKR1D1
Pancreatic beta-cell development regulation	1/32	0.489064	0.760624	1.52361	1.08978	PKLR
Prothrombin activation intrinsic pathway	1/32	0.489064	0.760624	1.52361	1.08978	FGA
Alpha-synuclein signaling	1/32	0.489064	0.760624	1.52361	1.08978	MAOB
Serotonin HTR1 group and FOS pathway	1/32	0.489064	0.760624	1.52361	1.08978	MAP2K6
Fibrin clot formation (clotting cascade)	1/32	0.489064	0.760624	1.52361	1.08978	FGA
Hypothetical network for drug addiction	1/32	0.489064	0.760624	1.52361	1.08978	PPA1
p73 transcription factor network	2/79	0.49018	0.760624	1.22688	0.874744	IL1RAP;JAK1
Propanoate metabolism	1/33	0.499683	0.768305	1.47592	1.02397	PCCA
Syndecan 2 pathway	1/33	0.499683	0.768305	1.47592	1.02397	SDC2
E2F-mediated regulation of DNA replication	1/33	0.499683	0.768305	1.47592	1.02397	POLA1
Negative regulators of RIG-I/MDA5 signaling	1/33	0.499683	0.768305	1.47592	1.02397	IRF3
PDGFB signaling pathway	3/129	0.502939	0.768538	1.12454	0.772878	PTPRJ;ACTN4;BAIAP2
Antigen processing and presentation	2/81	0.50341	0.768538	1.1957	0.820667	HSPA5;CTSL
Actin cytoskeleton regulation	5/226	0.505497	0.768538	1.06854	0.728968	TIAM2;ACTN4;FGFR4;PIK3C2A;BAIAP2
SMAD2/3 nuclear pathway	2/82	0.509941	0.768538	1.18069	0.795147	ESR1;SMAD7
TOR signaling	1/34	0.510081	0.768538	1.43112	0.96341	PRKAB1
Induction of apoptosis through DR3 and DR4/5 death receptors	1/34	0.510081	0.768538	1.43112	0.96341	GAS2
MAPK/TRK pathway	1/34	0.510081	0.768538	1.43112	0.96341	MAP2K6
Monoamine transport	1/34	0.510081	0.768538	1.43112	0.96341	TDO2
Nuclear receptors in lipid metabolism and toxicity	1/34	0.510081	0.768538	1.43112	0.96341	ABCG5
Basal transcription factors	1/35	0.520265	0.773101	1.38896	0.907571	STON1
fMLP induced chemokine gene expression in HMC-1 cells	1/35	0.520265	0.773101	1.38896	0.907571	MAP2K6
Integrated cancer pathway	1/35	0.520265	0.773101	1.38896	0.907571	JAK1
Interleukin-2/PI3K pathway	1/35	0.520265	0.773101	1.38896	0.907571	JAK1
Interleukin-7 signaling pathway	1/35	0.520265	0.773101	1.38896	0.907571	JAK1
Small cell lung cancer	2/84	0.522834	0.773101	1.15177	0.746916	TRAF5;FHIT
Differentiation pathway in PC12 cells	2/84	0.522834	0.773101	1.15177	0.746916	PLCE1;MAP2K6
ECM-receptor interaction	2/84	0.522834	0.773101	1.15177	0.746916	SDC4;SDC2
Tight junction	3/133	0.523418	0.773101	1.08971	0.705453	OCLN;ACTN4;F11R
Immune system signaling by interferons, interleukins, prolactin, and growth hormones	6/280	0.525674	0.774696	1.03391	0.664879	IFITM2;IRF3;STAT2;IL1RAP;JAK1;MAP2K6
Asparagine N-linked glycosylation	2/85	0.529195	0.774696	1.13784	0.72412	MAN2A1;B4GALT5
TGF-beta regulation of skeletal system development	2/85	0.529195	0.774696	1.13784	0.72412	INHBA;SMAD7
Integrin cell surface interactions	2/85	0.529195	0.774696	1.13784	0.72412	FGA;F11R
Neurotransmitter release cycle	1/36	0.530236	0.774696	1.34921	0.85598	GLS2
TNF-alpha effects on cytokine activity, cell motility, and apoptosis	3/135	0.533483	0.777755	1.07309	0.674254	CXCL12;APOA1;INHBA
Non-class A, B, C GPCRs	2/86	0.535498	0.77901	1.12424	0.702152	GRM8;CELSR1
Platelet aggregation (plug formation)	1/37	0.540002	0.783873	1.31166	0.808224	FGA
Signaling events mediated by HDAC class II	1/38	0.549564	0.789268	1.27615	0.763939	ESR1
Triglyceride biosynthesis	1/38	0.549564	0.789268	1.27615	0.763939	ACLY
ERBB4 signaling events	1/38	0.549564	0.789268	1.27615	0.763939	NRG4
Glycosphingolipid metabolism	1/38	0.549564	0.789268	1.27615	0.763939	ARSG
Nuclear receptors	1/38	0.549564	0.789268	1.27615	0.763939	ESR1
Chemokine signaling pathway	4/189	0.55388	0.792347	1.02058	0.602967	TIAM2;CXCL12;STAT2;ELMO1
Prostate cancer	2/89	0.554056	0.792347	1.0853	0.640859	TCF7L1;GSTP1
Aurora B signaling	1/39	0.558929	0.792598	1.2425	0.722804	KLHL13
FRS2-mediated cascade	1/39	0.558929	0.792598	1.2425	0.722804	FGFR4
G13 signaling pathway	1/39	0.558929	0.792598	1.2425	0.722804	SH3RF1
Iron uptake and transport	1/39	0.558929	0.792598	1.2425	0.722804	CP
Thymic stromal lymphopoietin (TSLP) pathway	2/90	0.560125	0.79263	1.07291	0.621856	OCLN;KYNU
EGF/EGFR signaling pathway	3/141	0.562941	0.794948	1.02612	0.589587	ERRFI1;PLCE1;JAK1
Neural crest differentiation	2/91	0.566135	0.797228	1.0608	0.603517	NOTCH2;TCF7L1
Negative regulation of FGFR signaling	1/40	0.568099	0.797228	1.21058	0.684534	FGFR4
PAC1 receptor pathway	1/40	0.568099	0.797228	1.21058	0.684534	PLCE1
Plasma membrane estrogen receptor signaling	1/41	0.577079	0.802158	1.18025	0.648876	ESR1
Alpha-M beta-2 integrin signaling	1/41	0.577079	0.802158	1.18025	0.648876	APOB
Transcriptional activity of SMAD2/SMAD3-SMAD4 heterotrimer	1/41	0.577079	0.802158	1.18025	0.648876	SMAD7
FOXM1 transcription factor network	1/41	0.577079	0.802158	1.18025	0.648876	ESR1
Fc gamma receptor-mediated phagocytosis	2/94	0.583807	0.802158	1.02606	0.552207	MYO10;ASAP3
L1CAM interactions	2/94	0.583807	0.802158	1.02606	0.552207	ALCAM;ANK3
BMP receptor signaling	1/42	0.585872	0.802158	1.15141	0.615605	SMAD7
Bladder cancer	1/42	0.585872	0.802158	1.15141	0.615605	DAPK1
Signaling events mediated by T cell protein tyrosine phosphatase (TC-PTP)	1/42	0.585872	0.802158	1.15141	0.615605	JAK1
TWEAK signaling pathway	1/42	0.585872	0.802158	1.15141	0.615605	TRAF5
Urokinase-type plasminogen activator (uPA) and uPAR-mediated signaling	1/42	0.585872	0.802158	1.15141	0.615605	FGA
Messenger RNA splicing: minor pathway	1/42	0.585872	0.802158	1.15141	0.615605	SRSF7
G-protein signaling pathways	2/95	0.589579	0.805599	1.01497	0.536256	PDE4A;PDE7B
Cell differentiation by G alpha (i/o) pathway inferred from mouse Neuro2A model	1/43	0.594483	0.805878	1.12394	0.584517	MAP2K6
Cleavage of growing transcript in the termination region	1/43	0.594483	0.805878	1.12394	0.584517	SRSF7
Voltage-gated potassium channels	1/43	0.594483	0.805878	1.12394	0.584517	KCNH7
Jak-STAT signaling pathway	4/199	0.594659	0.805878	0.967746	0.503002	STAT2;PTPRJ;PTPRK;JAK1
Calcium regulation in the cardiac cell	3/149	0.600412	0.805878	0.969494	0.494577	ATP2A2;CACNA1D;ATP1B1
TSH regulation of gene expression	2/97	0.600944	0.805878	0.993501	0.505944	NOTCH2;ATP2A2
Valine, leucine and isoleucine degradation	1/44	0.602916	0.805878	1.09774	0.555433	PCCA
Interactions of HIV Vpr protein with host cellular proteins	1/44	0.602916	0.805878	1.09774	0.555433	GCKR
Lysine degradation	1/44	0.602916	0.805878	1.09774	0.555433	AASS
NCAM1 interactions	1/44	0.602916	0.805878	1.09774	0.555433	CACNA1D
PI3K events in ERBB2 signaling	1/44	0.602916	0.805878	1.09774	0.555433	NRG4
RNA polymerase III transcription	1/45	0.611174	0.806929	1.07274	0.528189	NFIX
RhoA signaling pathway	1/45	0.611174	0.806929	1.07274	0.528189	MAP2K6
Integrin-linked kinase signaling	1/45	0.611174	0.806929	1.07274	0.528189	ZYX
Interleukin-12/STAT4 pathway	1/45	0.611174	0.806929	1.07274	0.528189	MAP2K6
Interleukin-3 signaling pathway	1/45	0.611174	0.806929	1.07274	0.528189	JAK1
Interleukin-3, interleukin-5, and GM-CSF signaling	1/45	0.611174	0.806929	1.07274	0.528189	JAK1
Potassium channels	2/99	0.61207	0.806929	0.972916	0.477613	KCNH7;KCNN2
Integrin-mediated cell adhesion	2/100	0.617544	0.811627	0.962939	0.464141	ZYX;MAP2K6
Phospholipid metabolism	4/205	0.618039	0.811627	0.938568	0.451642	INPP4A;ETNK2;ARSG;PIK3C2A
Syndecan 1 pathway	1/46	0.61926	0.811651	1.04885	0.502639	COL15A1
Pancreatic secretion	2/101	0.622958	0.81334	0.953164	0.451109	ATP2A2;ATP1B1
GnRH signaling pathway	2/101	0.622958	0.81334	0.953164	0.451109	CACNA1D;MAP2K6
Myometrial relaxation and contraction pathways	3/155	0.627096	0.814126	0.930937	0.434427	CRCP;ATP2A2;ATF5
Delta Np63 pathway	1/47	0.627178	0.814126	1.02599	0.47865	TCF7L1
Nucleotide-binding domain, leucine rich repeat containing receptor (NLR) signaling pathways	1/47	0.627178	0.814126	1.02599	0.47865	MAP2K6
N-glycan biosynthesis	1/48	0.634933	0.822609	1.00411	0.456104	MAN2A1
FoxO family signaling	1/49	0.642526	0.825105	0.983142	0.434891	G6PC
G alpha 12 pathway	1/49	0.642526	0.825105	0.983142	0.434891	MAP2K6
Interleukin-5 signaling pathway	1/49	0.642526	0.825105	0.983142	0.434891	JAK1
Muscle contraction	1/49	0.642526	0.825105	0.983142	0.434891	NEB
Amoebiasis	2/105	0.644023	0.825105	0.915959	0.403041	ARG1;ACTN4
Toll receptor cascades	3/159	0.644193	0.825105	0.90688	0.398807	IRF3;CTSL;MAP2K6
ERBB1 downstream pathway	2/106	0.649143	0.82987	0.907106	0.391963	ZFP36;BAIAP2
Nuclear receptor transcription pathway	1/51	0.657243	0.838228	0.94372	0.39608	ESR1
Signaling by insulin receptor	2/109	0.664149	0.838228	0.881537	0.360768	FGFR4;PRKAB1
Signaling events mediated by stem cell factor receptor (c-Kit)	1/52	0.664374	0.838228	0.925168	0.378311	STAP1
Taste transduction	1/52	0.664374	0.838228	0.925168	0.378311	SCNN1A
Endometrial cancer	1/52	0.664374	0.838228	0.925168	0.378311	TCF7L1
Interleukin-2 receptor beta chain in T cell activation	1/52	0.664374	0.838228	0.925168	0.378311	JAK1
Mitochondrial protein import	1/52	0.664374	0.838228	0.925168	0.378311	ATP5G1
Amyotrophic lateral sclerosis (ALS)	1/53	0.671356	0.843883	0.90733	0.361531	MAP2K6
Starch and sucrose metabolism	1/53	0.671356	0.843883	0.90733	0.361531	G6PC
Signaling by NGF	4/221	0.676125	0.846175	0.868647	0.339969	TIAM2;ARHGEF16;PSEN2;KALRN
Phospholipase C-mediated cascade	1/54	0.678193	0.846175	0.890165	0.345671	FGFR4
Binding of chemokines to chemokine receptors	1/54	0.678193	0.846175	0.890165	0.345671	CXCL12
Non-small cell lung cancer	1/54	0.678193	0.846175	0.890165	0.345671	FHIT
mTOR signaling pathway	2/113	0.68335	0.849816	0.849595	0.323482	SREBF1;PPARGC1A
Basal cell carcinoma	1/55	0.684889	0.849816	0.873636	0.33067	TCF7L1
Transport of mature transcript to cytoplasm	1/55	0.684889	0.849816	0.873636	0.33067	SRSF7
Cytosolic DNA-sensing pathway	1/56	0.691446	0.856377	0.857708	0.316469	IRF3
CXCR4 signaling pathway	2/116	0.697155	0.856472	0.82711	0.298378	CXCL12;STAT2
Pathogenic Escherichia coli infection	1/57	0.697866	0.856472	0.842348	0.303016	OCLN
Acute myeloid leukemia	1/57	0.697866	0.856472	0.842348	0.303016	TCF7L1
Keratinocyte differentiation	1/57	0.697866	0.856472	0.842348	0.303016	MAP2K6
PI3K cascade	1/57	0.697866	0.856472	0.842348	0.303016	FGFR4
Arachidonic acid metabolism	1/58	0.704153	0.861057	0.827528	0.290263	CYP2U1
HIV-1 Nef as negative effector of Fas and TNF	1/58	0.704153	0.861057	0.827528	0.290263	PSEN2
Wnt signaling pathway	4/231	0.709179	0.86545	0.829952	0.285211	TLE4;TCF7L1;CTNNBIP1;INHBA
Telomere maintenance	1/59	0.71031	0.86545	0.813218	0.278165	POLA1
Natural killer cell receptor signaling pathway	1/60	0.716339	0.869656	0.799394	0.26668	MAP2K6
Neurotrophic factor-mediated Trk receptor signaling	1/60	0.716339	0.869656	0.799394	0.26668	ELMO1
Calcium signaling pathway	3/178	0.717753	0.869808	0.807628	0.267834	PLCE1;ATP2A2;CACNA1D
Androgen receptor proteolysis and transcription regulation	1/61	0.722242	0.87056	0.786031	0.25577	SVIL
Clathrin derived vesicle budding	1/61	0.722242	0.87056	0.786031	0.25577	PIK3C2A
HIV genome transcription	1/61	0.722242	0.87056	0.786031	0.25577	TAT
Shigellosis	1/62	0.728023	0.874405	0.773105	0.245401	ELMO1
Colorectal cancer	1/62	0.728023	0.874405	0.773105	0.245401	TCF7L1
O-linked glycosylation of mucins	1/63	0.733684	0.879639	0.760597	0.235539	B4GALT5
G alpha (s) signaling events	2/125	0.735599	0.880372	0.766236	0.235288	PDE4A;PDE7B
Interleukin-12-mediated signaling events	1/65	0.744656	0.888266	0.736753	0.217219	MAP2K6
Disease	12/674	0.745713	0.888266	0.851154	0.249741	DNAJC3;FGA;TTR;HSPA5;TAT;DNAJB11;ELMO1;APOA1;LRRFIP1;FGFR4;PDIA6;HERPUD1
Signaling by FGFR in disease	2/128	0.747459	0.888266	0.747877	0.217688	LRRFIP1;FGFR4
HIV factor interactions with host	2/128	0.747459	0.888266	0.747877	0.217688	TAT;ELMO1
Semaphorin interactions	1/66	0.749972	0.889685	0.725381	0.208706	PLXNA2
Cell-cell communication	2/129	0.75131	0.889709	0.74195	0.212151	ACTN4;F11R
Telomerase regulation	1/67	0.755177	0.892722	0.714354	0.200593	ESR1
Epithelial cell signaling in Helicobacter pylori infection	1/68	0.760274	0.895611	0.703656	0.192855	F11R
Messenger RNA splicing: major pathway	1/68	0.760274	0.895611	0.703656	0.192855	SRSF7
NFAT involvement in hypertrophy of the heart	1/69	0.765265	0.896503	0.693272	0.185473	ATP2A2
Pancreatic cancer	1/70	0.770153	0.896503	0.68319	0.178426	JAK1
AP-1 transcription factor network	1/70	0.770153	0.896503	0.68319	0.178426	ESR1
Signaling events mediated by HDAC class I	1/70	0.770153	0.896503	0.68319	0.178426	SMAD7
Hedgehog signaling pathway	1/70	0.770153	0.896503	0.68319	0.178426	RAB23
NCAM signaling for neurite out-growth	1/70	0.770153	0.896503	0.68319	0.178426	CACNA1D
RIG-I-like receptor signaling pathway	1/71	0.774939	0.896503	0.673395	0.171696	IRF3
Viral myocarditis	1/71	0.774939	0.896503	0.673395	0.171696	CXADR
Post-translational protein modification	3/196	0.776045	0.896503	0.731626	0.1855	MAN2A1;ARSG;B4GALT5
Ubiquitin-mediated proteolysis	2/136	0.776873	0.896503	0.702938	0.177476	KLHL13;RHOBTB1
Oxidative phosphorylation	2/136	0.776873	0.896503	0.702938	0.177476	PPA1;ATP5G1
Sphingolipid metabolism	1/72	0.779626	0.896503	0.663877	0.165266	ARSG
Leishmaniasis	1/72	0.779626	0.896503	0.663877	0.165266	JAK1
Myocyte adrenergic pathway	1/72	0.779626	0.896503	0.663877	0.165266	CACNA1D
Systemic lupus erythematosus	2/139	0.787108	0.899288	0.687439	0.164566	C4A;ACTN4
p53 signaling pathway	2/139	0.787108	0.899288	0.687439	0.164566	COL18A1;PRKAB1
E2F transcription factor network	1/74	0.788709	0.899288	0.645622	0.153244	POLA1
Wnt/calcium/cyclic GMP pathway	1/74	0.788709	0.899288	0.645622	0.153244	PLCE1
Gastric acid secretion	1/74	0.788709	0.899288	0.645622	0.153244	ATP1B1
Endocytosis	3/201	0.790374	0.899666	0.712967	0.167725	ASAP3;FGFR4;SMAD7
Prolactin activation of MAPK signaling	1/75	0.793109	0.901261	0.636865	0.147622	JAK1
Toll-like receptor signaling pathway regulation	2/142	0.796928	0.903117	0.672605	0.152675	IRF3;MAP2K6
RIG-I/MDA5-mediated induction of interferon-alpha/beta pathways	1/76	0.797419	0.903117	0.628341	0.142241	IRF3
Complement cascade	1/77	0.801638	0.904859	0.620042	0.13709	C4A
Mitochondrial pathway of apoptosis: caspases	1/77	0.801638	0.904859	0.620042	0.13709	GAS2
Peroxisome	1/78	0.80577	0.90651	0.611958	0.132157	NUDT19
Pathways in cancer	5/325	0.807503	0.90651	0.734184	0.156975	TCF7L1;DAPK1;GSTP1;TRAF5;JAK1
Signaling events mediated by hepatocyte growth factor receptor (c-Met)	1/79	0.809816	0.90651	0.604082	0.12743	PTPRJ
Fc epsilon receptor I signaling pathway	1/79	0.809816	0.90651	0.604082	0.12743	MAP2K6
Glycerophospholipid metabolism	1/79	0.809816	0.90651	0.604082	0.12743	ETNK2
Apoptosis modulation and signaling	1/80	0.813778	0.907934	0.596404	0.1229	BAG3
Opioid signaling	1/80	0.813778	0.907934	0.596404	0.1229	PDE4A
Respiratory electron transport, ATP biosynthesis by chemiosmotic coupling, and heat production by uncoupling proteins	1/81	0.817658	0.909257	0.588919	0.118556	ATP5G1
MAP kinase signaling pathway	1/81	0.817658	0.909257	0.588919	0.118556	MAP2K6
ATM-dependent DNA damage response	1/82	0.821456	0.911979	0.581619	0.114391	G6PC
T cell signal transduction	1/83	0.825176	0.914604	0.574496	0.110394	MAP2K6
Cell junction organization	1/84	0.828819	0.917136	0.567546	0.106559	F11R
MicroRNAs in cardiomyocyte hypertrophy	1/85	0.832386	0.918073	0.56076	0.102876	MAP2K6
NOD signaling pathway	1/85	0.832386	0.918073	0.56076	0.102876	MAP2K6
mRNA stability regulation by proteins that bind AU-rich elements	1/86	0.835879	0.918922	0.554135	0.0993406	ZFP36
Glycerophospholipid biosynthesis	1/86	0.835879	0.918922	0.554135	0.0993406	ETNK2
Neuronal system	4/283	0.841805	0.920368	0.673451	0.115973	GRIP1;KCNH7;GLS2;KCNN2
DNA replication pre-Initiation	1/88	0.842648	0.920368	0.54134	0.0926806	POLA1
HIF-1 degradation in normoxia	1/88	0.842648	0.920368	0.54134	0.0926806	OS9
Hematopoietic cell lineage	1/88	0.842648	0.920368	0.54134	0.0926806	DNTT
Salivary secretion	1/89	0.845928	0.922457	0.535161	0.089544	ATP1B1
ERBB signaling pathway	1/94	0.86133	0.937738	0.506259	0.0755733	NRG4
RNA polymerase I, RNA polymerase III, and mitochondrial transcription	1/95	0.864221	0.938698	0.500848	0.0730872	NFIX
Focal adhesion	3/233	0.864993	0.938698	0.612759	0.0888706	ZYX;ACTN4;MAP2K6
Mitochondrial pathway of apoptosis: BH3-only Bcl-2 family	1/97	0.869824	0.942425	0.490363	0.0683885	ARHGAP24
[truncated: 52 more rows]
