# Supplementary material for: The diabetes gene Tcf7l2 organizes gene expression in the liver and regulates amino acid metabolism
Source: Mol Metab. 2025 Jul 15;99:102208. doi: 10.1016/j.molmet.2025.102208 (PMC12318266; doi:10.1016/j.molmet.2025.102208)
Supplement: Multimedia component 9 [file mmc9.xlsx]

## Sheet: ST3
Figure 2F
Gene	Module	CON_1	CON_2	CON_3	CON_4	CON_5	CON_6	CON_7	CON_8	L-KO_1	L-KO_2	L-KO_3	L-KO_4	L-KO_5	L-KO_6	L-KO_7	L-KO_8	Genotype in which genes are significantly zonated	Effect of β-catenin
0610005C13Rik	C	6.24406	6.60921	6.71657	7.01074	7.51492	7.21493	7.49794	7.51052	5.89407	6.14867	6.60424	6.69425	7.0594	6.88229	6.91809	7.06435	BOTH	NC
0610043K17Rik	C	1.59458	1.5537	1.71464	1.83466	2.0183	1.99792	2.04615	2.15795	1.64886	1.49301	1.54288	1.71286	1.68791	1.84329	1.91434	1.8478	CON ONLY	NC
1110032A03Rik	B	0.820319	0.917387	0.830312	0.740994	0.722244	0.727869	0.744913	0.777456	0.647192	0.622808	0.647735	0.676541	0.663885	0.639635	0.665263	0.649384	CON ONLY	NC
1500015L24Rik	B	0.0874475	0.0738159	0.0608478	0.0245069	0.0195099	0.00806199	0.019178	0.00604602	0.0123779	0.0131728	0.0131116	0.0230389	0.00670904	0.00296331	0.00585569	0.00456607	CON ONLY	NC
1700007F19Rik	B	0.245509	0.19313	0.0906907	0.022825	0.00629487	0.0122806	0.00982684	0.00827609	0	0	0	0.00202881	0	0	0.00239866	0.00109407	CON ONLY	NC
1700012D14Rik	B	0.975711	0.938738	0.859451	0.853538	0.717346	0.687767	0.706189	0.732745	1.04489	0.954812	0.904095	0.864542	0.924474	0.808326	0.694767	0.824782	BOTH	NC
1700018L02Rik	C	0.882573	1.06143	1.24274	1.16946	1.48097	1.45134	1.46406	1.49019	0.331643	0.383287	0.357716	0.387517	0.435902	0.482527	0.420631	0.466842	CON ONLY	NC
1700042O10Rik	C	1.20689	1.21483	1.55871	1.8042	2.32654	2.25536	2.29918	2.47238	0.579256	0.6054	0.546164	0.662409	0.687756	0.732704	0.751954	0.754347	CON ONLY	NC
1700054M17Rik	B	0.081403	0.0712655	0.0539194	0.033797	0.0521879	0.0299951	0.0309448	0.033979	0.00816623	0.0126624	0.0166827	0.0037966	0.00126372	0.00178227	0	0.00542633	CON ONLY	NC
1700061I17Rik	B	0.117825	0.10419	0.0810472	0.0646241	0.0475395	0.0614836	0.0446796	0.0469748	0.0773744	0.0842654	0.042493	0.0412964	0.0332406	0.0334694	0.0370788	0.0384223	CON ONLY	NC
1700087I21Rik	B	0.11241	0.116162	0.130472	0.058862	0.0944474	0.0792679	0.068613	0.0453041	0.0789246	0.0678078	0.0703874	0.0967816	0.0580186	0.0615097	0.0921891	0.0663759	CON ONLY	NC
1700095A21Rik	B	0.0615728	0.0576643	0.0582269	0.0298819	0.0317662	0.0246482	0.0140482	0.0126602	0.0243379	0.0145927	0.0246259	0.0155467	0.0132992	0.0167774	0.0322637	0.0108897	CON ONLY	NC
1810008I18Rik	A	0.776123	0.751453	0.808482	1.02045	0.998651	0.99542	0.972974	0.87108	3.50712	3.17545	2.90495	2.78551	2.6104	2.25238	2.32748	2.31014	L-KO ONLY	NC
1810034E14Rik	A	0.588542	0.586016	0.614224	0.532728	0.502583	0.479751	0.440918	0.533043	0.6772	0.699828	0.676221	0.617542	0.607838	0.589799	0.757786	0.494108	CON ONLY	NC
1810044K17Rik	C	0.0857829	0.142523	0.191983	0.217737	0.230569	0.217344	0.231034	0.280051	0.210966	0.191937	0.191552	0.174375	0.191036	0.208979	0.215431	0.186805	CON ONLY	NC
1810046K07Rik	D	0	0.00237162	0	0.0237741	0.0195861	0.0238489	0.0303502	0.0250737	0.00865862	0.0134809	0.0163671	0.0279775	0.0198531	0.0210574	0.0251408	0.0241076	CON ONLY	Suppressed
1810055G02Rik	B	0.550118	0.528487	0.527378	0.479809	0.441743	0.394188	0.410769	0.44441	0.568353	0.600775	0.60387	0.452977	0.454535	0.371553	0.366353	0.443756	BOTH	NC
1810058I24Rik	B	0.589131	0.547752	0.453765	0.263294	0.266655	0.168487	0.184418	0.17821	0.207556	0.245838	0.27921	0.263535	0.21187	0.265917	0.179834	0.213086	CON ONLY	NC
1810064F22Rik	C	0.0650141	0.0982059	0.250388	0.666885	0.603938	0.592212	0.539185	0.472172	0.0397088	0.171927	0.194756	0.1808	0.133212	0.117281	0.118352	0.142305	CON ONLY	NC
2010315B03Rik	B	0.49566	0.484781	0.510772	0.463717	0.446408	0.375731	0.365763	0.387486	0.477355	0.428022	0.418876	0.478755	0.407917	0.390951	0.395129	0.364237	CON ONLY	NC
2210417A02Rik	B	0.165053	0.179482	0.131648	0.0964016	0.0724083	0.0815337	0.0579423	0.0765186	0.148722	0.161145	0.129654	0.101665	0.125767	0.108521	0.0754658	0.0925603	CON ONLY	NC
2310039H08Rik	B	0.698273	0.678206	0.692222	0.563019	0.631744	0.55855	0.531822	0.570731	0.496386	0.491477	0.485856	0.500997	0.550125	0.441358	0.561894	0.53343	CON ONLY	NC
2310043O21Rik	B	0.114071	0.14028	0.0869513	0.0843845	0.0521046	0.0325833	0.0555277	0.0444948	0.157459	0.100522	0.0962712	0.0541143	0.0472248	0.0459589	0.0293821	0.0422328	BOTH	NC
2510009E07Rik	C	0.062528	0.0508791	0.0829417	0.0977538	0.101268	0.13198	0.142439	0.158473	0.0338621	0.0623929	0.0927667	0.0918001	0.0805352	0.109972	0.142357	0.149676	BOTH	NC
2610035D17Rik	D	0.0595066	0.0908779	0.107493	0.167026	0.128591	0.17408	0.152155	0.192623	0.313294	0.269518	0.295498	0.301421	0.269862	0.244876	0.255177	0.314269	CON ONLY	NC
2610307P16Rik	B	0.226635	0.133204	0.100094	0.0478918	0.0507736	0.0540799	0.0654599	0.0388355	0.00807435	0.0134282	0.0178022	0.0128636	0.0115259	0.00443638	0.00134448	0.00327534	CON ONLY	NC
2810013P06Rik	B	1.99922	2.02868	2.08298	2.01201	1.96239	1.9501	1.75327	1.75857	1.63228	1.66015	1.59576	1.38688	1.43515	1.38582	1.50473	1.39752	CON ONLY	NC
2810459M11Rik	C	0.557889	0.719356	0.771699	0.796412	0.816375	0.872542	0.889079	0.88878	0.709976	0.636224	0.774315	0.698223	0.775939	0.762832	0.793864	0.755649	CON ONLY	NC
2900026A02Rik	A	1.23298	1.26318	1.32555	1.13554	1.09934	1.01171	1.0318	1.12971	1.70149	1.6132	1.53359	1.49131	1.37197	1.32728	1.23154	1.37715	BOTH	NC
4732419C18Rik	B	1.25091	1.25112	1.1963	1.40368	1.49453	1.36178	1.25204	1.39698	1.52868	1.39047	1.27038	1.25833	1.21789	1.10835	1.11411	1.11934	L-KO ONLY	NC
4732463B04Rik	B	0.52549	0.556645	0.488287	0.34931	0.261788	0.254388	0.279044	0.268133	0.552595	0.531856	0.508014	0.313031	0.258235	0.279643	0.251708	0.244916	BOTH	Induced
4732465J04Rik	A	1.8216	1.81055	1.9835	1.8651	1.75	1.75486	1.68873	1.68316	2.02419	2.12881	2.2417	2.2709	2.13761	2.30552	2.29768	2.24064	CON ONLY	NC
4833411C07Rik	B	1.36445	1.24714	1.12936	0.842588	0.924479	0.763753	0.825176	0.930695	1.22574	1.092	1.06464	0.974741	0.908895	0.886316	0.87284	0.824533	BOTH	NC
4921539H07Rik	B	0.182436	0.144319	0.0854556	0.0224827	0.00593347	0.00954424	0.00614773	0.00420048	0	0	0	0	0	0	0	0	CON ONLY	NC
4930401C15Rik	D	0.0806709	0.0791713	0.0970839	0.130548	0.114345	0.165589	0.15513	0.157363	0.114743	0.160214	0.183149	0.186758	0.161326	0.170022	0.174858	0.167841	CON ONLY	NC
4930503L19Rik	B	0.0223885	0.0116761	0.0125842	0.0102804	0.00188374	0	0.0017055	0.00354572	0	0.00256745	0.00589737	0.00505924	0.00158012	0.0011436	0.00362961	0	CON ONLY	NC
4930523C07Rik	B	1.07621	0.971608	0.989668	0.905323	0.836769	0.880569	0.857373	0.853259	0.883922	0.78163	0.769369	0.831543	0.73207	0.715703	0.746168	0.72594	CON ONLY	NC
4930527F14Rik	B	0.211491	0.143892	0.148154	0.102821	0.0820202	0.0859048	0.0874181	0.0859266	0.115593	0.0962745	0.0751912	0.0580244	0.0745924	0.0736303	0.0684734	0.0675191	CON ONLY	NC
4930533B01Rik	D	0.0850456	0.0604252	0.0610777	0.145431	0.147366	0.14835	0.139322	0.134629	0.203946	0.17392	0.18199	0.17102	0.17878	0.187114	0.156682	0.168383	CON ONLY	NC
4930545L23Rik	A	0.206422	0.193939	0.218509	0.16192	0.115662	0.121996	0.137522	0.155177	0.193703	0.169595	0.190369	0.185408	0.193872	0.162258	0.193309	0.181304	CON ONLY	NC
4930556M19Rik	B	0.367451	0.41966	0.410787	0.332237	0.337257	0.272036	0.298449	0.31332	0.283492	0.339403	0.328084	0.319293	0.257663	0.299952	0.314915	0.316154	CON ONLY	NC
4930565N06Rik	A	0.207996	0.219697	0.218149	0.195136	0.122519	0.142469	0.159822	0.133725	0.224904	0.175327	0.233948	0.185681	0.199751	0.194077	0.233914	0.139986	CON ONLY	NC
4931406C07Rik	B	1.57014	1.6162	1.46609	1.1144	0.911995	0.968445	0.835062	0.877537	1.38905	1.36585	1.30521	1.05651	0.931743	0.983683	1.01493	0.899664	BOTH	Induced
4931428L18Rik	B	0.505687	0.452956	0.441278	0.392481	0.291478	0.254329	0.284813	0.249448	0.497336	0.421177	0.410949	0.35309	0.348981	0.35905	0.38871	0.406143	CON ONLY	NC
4932443L11Rik	B	0.0876943	0.0953632	0.076601	0.063077	0.0554052	0.0363417	0.0551637	0.0443186	0.0686869	0.0581385	0.0563068	0.0322511	0.025093	0.0476669	0.0427699	0.0484343	CON ONLY	NC
4933400F21Rik	D	0.0232477	0.0188226	0.0277938	0.0380558	0.0305371	0.0335883	0.0447847	0.0361064	0.0181486	0.00833516	0.0312994	0.0385678	0.0297709	0.0349051	0.0511631	0.0722609	L-KO ONLY	NC
4933405D12Rik	B	0.452956	0.396733	0.332561	0.210767	0.1204	0.118818	0.118221	0.08799	0.294705	0.328291	0.268916	0.226981	0.220234	0.161483	0.164898	0.18612	BOTH	NC
4933406I18Rik	A	1.41349	1.28329	1.33469	1.17397	1.0605	1.07895	1.06589	1.01916	1.93804	1.91582	1.6428	1.60864	1.4908	1.37362	1.42815	1.4358	BOTH	NC
4933421A08Rik	C	0.518005	0.592467	0.651624	0.650363	0.725795	0.626441	0.747075	0.734514	0.424339	0.457027	0.568957	0.616048	0.67318	0.755115	0.712308	0.862697	L-KO ONLY	NC
4933439C10Rik	B	0.228966	0.217263	0.18404	0.173989	0.122042	0.136867	0.116103	0.12698	0.176341	0.137768	0.0925854	0.118127	0.12461	0.101745	0.106652	0.115002	CON ONLY	NC
5031439G07Rik	B	0.456884	0.425866	0.379013	0.380935	0.271876	0.29355	0.259109	0.26474	0.35443	0.330774	0.320976	0.26932	0.234276	0.22557	0.211311	0.228504	BOTH	NC
5033406O09Rik	B	0.580878	0.619038	0.627428	0.51952	0.503129	0.449977	0.389165	0.393637	0.36399	0.357732	0.313607	0.232537	0.263483	0.258054	0.232375	0.281613	CON ONLY	NC
5330439K02Rik	B	0.264383	0.24633	0.309047	0.223534	0.223951	0.241664	0.165832	0.174473	0.24947	0.199814	0.237443	0.212104	0.17862	0.210761	0.198171	0.189645	CON ONLY	NC
5730419F03Rik	B	0.0335491	0.0235924	0.0154989	0.0179662	0.0109901	0.00521396	0.00454086	0.00611118	0.0620338	0.042471	0.0249778	0.0151352	0.0140179	0.00952433	0.0104897	0.00404448	BOTH	NC
5730420D15Rik	B	0.109073	0.0641688	0.0730384	0.0314117	0.0273437	0.0505874	0.0415041	0.0330123	0.0114262	0.0239466	0.0142765	0.00400471	0.0170979	0.0100013	0.00623355	0.0112157	CON ONLY	NC
5730507C01Rik	B	0.1031	0.0965253	0.0493672	0.0615486	0.0535517	0.0482611	0.0361953	0.0552704	0.0209567	0.0319757	0.0194807	0.0182687	0.0130402	0.0123991	0.0135473	0.0264545	CON ONLY	NC
5730522E02Rik	A	1.54801	1.58767	1.57137	1.5368	1.36416	1.47503	1.38961	1.22759	1.87058	1.68359	2.01079	2.02737	2.0162	1.88683	1.97247	1.87324	CON ONLY	NC
5930430L01Rik	B	0.388798	0.387776	0.343501	0.342566	0.278998	0.227311	0.202348	0.217469	0.32746	0.267096	0.32612	0.250769	0.245988	0.284659	0.2387	0.289904	CON ONLY	NC
6030407O03Rik	B	0.023356	0.0337866	0.00547944	0.00131846	0	0.00393782	0.0024477	0.00196829	0.00425567	0	0.00208225	0.00163678	0.00271896	0.00302877	0.00199611	0	CON ONLY	NC
6030443J06Rik	B	0.552737	0.487371	0.458971	0.428081	0.376067	0.350677	0.356376	0.338462	0.448114	0.385017	0.420763	0.414262	0.361724	0.395781	0.365914	0.389518	CON ONLY	NC
6430590A07Rik	B	0.897012	1.01953	0.923382	0.840487	0.765061	0.782078	0.824824	0.753324	0.776749	0.785533	0.779209	0.737119	0.718488	0.709224	0.839819	0.789053	CON ONLY	NC
9030616G12Rik	A	1.91062	1.75799	1.87823	1.74557	1.57998	1.44467	1.58171	1.44357	1.9005	1.88705	2.01525	1.93354	2.04632	1.90512	1.84673	1.94161	CON ONLY	NC
9030622O22Rik	C	18.185	18.919	19.0623	20.6289	22.4215	22.5503	22.7482	22.1024	13.5177	14.126	14.1436	15.365	16.609	16.1591	15.9003	15.7778	BOTH	NC
9030624G23Rik	B	0.0466996	0.0261592	0.0186934	0.0118666	0.00854203	0.0116132	0.0184182	0.0102868	0.00857977	0.00992788	0.0135518	0.0130995	0.00452312	0.0109382	0.011373	0.00873336	CON ONLY	NC
9130016M20Rik	B	0.628863	0.655803	0.564081	0.493303	0.455842	0.50864	0.481728	0.398414	0.643312	0.673633	0.607201	0.583757	0.560489	0.522469	0.41671	0.496407	BOTH	NC
9130017K11Rik	C	0.0180999	0.0184801	0.028567	0.0301319	0.0465733	0.0640936	0.0585634	0.0453716	0.00690748	0.01126	0.00477218	0.0118636	0.011217	0.0155171	0.0127151	0.0171235	CON ONLY	NC
9130401M01Rik	B	0.147377	0.168871	0.158637	0.119085	0.114284	0.0815782	0.107383	0.0961161	0.0882072	0.096197	0.0790461	0.0505783	0.105029	0.0624303	0.105998	0.111077	CON ONLY	NC
9330111N05Rik	B	0.0993691	0.0743142	0.067029	0.0260075	0.0275159	0.043841	0.018521	0.0204685	0.037476	0.0542794	0.04585	0.0289168	0.0340449	0.0238802	0.0281691	0.0276548	CON ONLY	NC
9330159M07Rik	B	0.350068	0.315643	0.27723	0.278329	0.237209	0.205787	0.253922	0.186061	0.175881	0.24593	0.203009	0.186125	0.211849	0.187929	0.228758	0.173131	CON ONLY	NC
9530062K07Rik	B	0.4636	0.476872	0.437459	0.375295	0.402721	0.408836	0.359593	0.354977	0.396525	0.313532	0.306817	0.281815	0.294503	0.330241	0.284357	0.337443	CON ONLY	NC
9630013D21Rik	C	0.47125	0.498355	0.499932	0.525627	0.610883	0.57997	0.667239	0.636749	0.459564	0.455097	0.494269	0.536922	0.611495	0.590433	0.588202	0.695591	L-KO ONLY	NC
A1cf	B	16.5893	16.1733	15.9723	14.3716	13.0389	12.8832	12.9595	12.4381	15.2553	14.4887	12.8069	11.98	11.4774	10.9896	10.5596	9.65089	BOTH	NC
A230005M16Rik	D	0.012044	0.0132787	0.0149157	0.0391887	0.0351257	0.0264923	0.0284666	0.0317692	0.00333743	0.0145947	0.0162854	0.00721351	0.0139399	0.0217777	0.0409505	0.0385818	L-KO ONLY	NC
A330040F15Rik	B	0.51803	0.519456	0.517806	0.542739	0.439268	0.393807	0.454694	0.434689	0.565768	0.654683	0.468629	0.463729	0.469755	0.485027	0.377216	0.418947	L-KO ONLY	NC
A530020G20Rik	B	0.428617	0.349603	0.316886	0.230178	0.125755	0.114757	0.0766519	0.124258	0.376093	0.312974	0.231517	0.151121	0.116697	0.111545	0.136081	0.133023	BOTH	NC
A530084C06Rik	C	0.0527862	0.0602815	0.0734719	0.0976387	0.0904957	0.153608	0.11235	0.114387	0.075877	0.0481453	0.0604374	0.0702735	0.0704874	0.0782601	0.10387	0.0744724	CON ONLY	NC
A630031M04Rik	B	0.762225	0.641147	0.545274	0.324278	0.206043	0.151823	0.152506	0.12497	0.345766	0.347602	0.30228	0.275306	0.192472	0.21715	0.194564	0.192185	BOTH	NC
A830008E24Rik	B	0.0267705	0.0312378	0.0150746	0	0	0	0.00179174	0	0.00205469	0.00179299	0	0	0	0.00127961	0	0	CON ONLY	NC
A930002C04Rik	C	0.00202028	0.00244776	0.00754674	0.053528	0.078431	0.122419	0.0914526	0.111539	0.00481528	0.00755586	0.00957998	0.0186828	0.0308153	0.0512819	0.0358651	0.0371866	BOTH	NC
A930009A15Rik	B	0.210459	0.157355	0.121593	0.0153468	0.00760323	0	0	0.00139711	0.00738415	0	0	0	0.00142708	0	0	0	CON ONLY	NC
A930037H05Rik	C	0.493058	0.590226	0.607422	0.747491	0.761202	0.818234	0.728318	0.805906	0.417278	0.426137	0.419961	0.466036	0.518942	0.492099	0.554998	0.587896	CON ONLY	NC
AA986860	B	0.51649	0.513942	0.512137	0.353127	0.407775	0.3675	0.37665	0.379835	0.242745	0.273149	0.292032	0.260326	0.329128	0.399237	0.418626	0.422621	BOTH	NC
Aacs	A	2.57975	2.2429	2.09612	1.9728	1.86538	1.57425	1.46284	1.36526	3.12358	2.71502	2.27479	2.27615	2.42036	2.16587	2.04164	2.00568	BOTH	NC
Aadac	D	3.3571	3.37283	3.64042	3.8026	3.68318	3.86828	3.98149	4.46076	4.69868	4.54151	4.61394	4.7923	4.77644	4.87632	4.76246	5.34296	CON ONLY	NC
Aagab	B	0.420283	0.416023	0.362961	0.313684	0.282749	0.266965	0.30498	0.269591	0.319973	0.35988	0.249987	0.294565	0.326589	0.289347	0.268793	0.281814	CON ONLY	NC
Aars	B	1.13873	1.0587	0.938515	0.783668	0.802378	0.804427	0.760515	0.650568	0.679172	0.757765	0.773646	0.718445	0.786386	0.736215	0.776122	0.720187	CON ONLY	Induced
Aass	D	2.72359	2.95389	3.24453	3.86407	4.02636	4.48817	4.65702	4.3799	3.40339	3.71218	3.79216	3.97634	4.34727	4.58232	4.3484	4.16296	BOTH	NC
Aatf	B	1.25217	1.17326	1.07971	1.10012	0.986793	0.951076	1.01184	0.905382	1.24096	1.22296	1.05974	1.09158	1.0453	1.04013	1.11504	0.91054	BOTH	NC
Aatk	B	0.179703	0.122247	0.0902938	0.0525015	0.0130594	0.00236374	0.0143928	0.00990854	0.0239364	0.030134	0.00842393	0.00334658	0.00204938	0.00109479	0.00392495	0.0102072	CON ONLY	NC
Abca1	B	4.92697	4.66703	4.36566	3.85541	3.68824	4.02628	3.87171	3.69753	3.88209	3.78682	3.93514	3.97129	3.68919	3.61134	3.65154	3.57567	CON ONLY	NC
Abca14	D	0.0232352	0.0255808	0.0334125	0.0495921	0.065266	0.0593785	0.0625369	0.0877738	0.143626	0.0882323	0.138045	0.149397	0.117657	0.149694	0.132824	0.138241	CON ONLY	NC
Abca3	B	0.449574	0.486144	0.412366	0.399371	0.287558	0.33386	0.302661	0.304617	0.441966	0.452815	0.360019	0.389854	0.327466	0.312608	0.324834	0.309519	BOTH	NC
Abca8a	C	1.33228	1.31431	1.33971	1.80441	1.72475	1.69689	1.86778	1.76217	1.43769	1.40319	1.22199	1.26303	1.17781	1.1288	1.09788	1.14125	BOTH	Suppressed
Abca8b	B	2.05589	1.78175	1.91626	2.15787	1.98256	2.30109	2.10442	2.13575	1.82485	1.73882	1.65321	1.60022	1.46602	1.45994	1.33701	1.5084	L-KO ONLY	NC
Abcb11	C	5.06597	5.63878	5.9112	7.29813	7.13805	8.06878	8.12577	7.89154	4.69129	5.01844	5.46617	6.18703	5.8728	6.60074	6.60234	6.43034	BOTH	NC
Abcb1b	B	0.226747	0.105463	0.0294837	0.0286758	0.0165488	0.015434	0.0168164	0.0293974	0.00680365	0.00151785	0.0157426	0.00330997	0.00249466	0.0039141	0.0128968	0.00136464	CON ONLY	NC
Abcb4	B	17.7097	16.5464	14.7727	12.4528	9.91138	9.62393	9.71319	9.76955	10.4106	9.64045	9.60544	8.59587	7.82449	7.97011	8.24196	8.26648	BOTH	Induced
Abcc2	A	26.5712	26.7398	25.7247	23.0711	20.4976	19.633	19.1932	19.1199	32.2257	33.5574	33.1643	33.212	33.1929	32.2732	31.7876	30.3542	BOTH	Induced
Abcc3	B	1.94486	1.92816	1.95243	1.48811	1.05307	1.04337	1.00292	0.992275	1.9826	1.85393	1.75689	1.37142	1.3226	1.39864	1.34885	1.23769	BOTH	Suppressed
Abcc4	B	0.105377	0.0944294	0.0373948	0.0103555	0.00368932	0.00760932	0.00838558	0.00194383	0.0060156	0.0203775	0.00572985	0.0110218	0.00695151	0.00348814	0.00846833	0.00197739	CON ONLY	Induced
Abcd2	B	0.0415177	0.0447073	0.0654868	0.0629288	0.0777273	0.0739069	0.0739936	0.091865	0.127178	0.13988	0.0849609	0.0882421	0.0296064	0.0438452	0.0480034	0.0383398	L-KO ONLY	NC
Abcd3	A	8.22326	7.63763	7.45976	7.01726	7.13956	6.46287	6.5619	6.66071	10.4192	9.76397	9.63906	9.12381	8.36338	8.0563	8.06924	7.78161	BOTH	NC
Abcg1	A	0.0375835	0.0389723	0.0416854	0.0295134	0.0324404	0.0152949	0.0264937	0.0130742	0.0705608	0.0829034	0.0628067	0.0637096	0.0337016	0.0373857	0.0356603	0.0197316	L-KO ONLY	NC
Abcg2	B	2.77032	2.73225	2.49353	2.00815	1.95968	1.83411	1.7011	1.79185	2.07399	1.89514	1.80384	1.763	1.62692	1.62593	1.76179	1.73644	BOTH	NC
Abcg5	D	1.589	1.94916	2.21618	2.204	2.37694	2.3527	2.25699	2.09327	3.45676	3.80099	4.0024	4.31136	4.41458	4.47727	4.58599	4.33458	L-KO ONLY	NC
Abcg8	D	3.18294	3.91452	4.14052	3.9969	3.97046	3.87038	3.70083	3.67842	5.88292	6.39018	6.6991	6.74461	7.51531	6.91366	7.11411	7.19211	L-KO ONLY	NC
Abhd15	B	0.644469	0.649412	0.646316	0.553174	0.494212	0.548103	0.550417	0.499644	0.586165	0.625015	0.546078	0.551406	0.558177	0.551	0.55173	0.467703	CON ONLY	NC
Abhd2	C	0.416473	0.500193	0.572897	0.840429	0.868915	0.907973	0.971027	0.919874	0.44904	0.488388	0.472456	0.379181	0.365614	0.513231	0.456639	0.452533	CON ONLY	NC
Abhd6	B	1.58077	1.54706	1.17356	1.04162	0.753964	0.71524	0.787276	0.773926	1.09198	1.14638	0.976925	0.926831	0.749217	0.758338	0.741109	0.628582	BOTH	NC
Ablim1	D	0.867564	0.851776	0.937119	0.98587	1.00547	1.1822	1.14007	1.0891	1.18072	1.14908	1.23794	1.20143	1.18261	1.25281	1.29428	1.10194	CON ONLY	NC
Ablim3	A	1.70147	1.68339	1.41073	1.07163	1.0579	1.05937	0.927364	0.889136	1.31077	1.47592	1.44217	1.48084	1.38511	1.42468	1.33515	1.13975	CON ONLY	NC
Abr	B	0.0444294	0.044695	0.0431253	0.0264225	0.0205936	0.00805876	0.0100374	0.014706	0.0105485	0.00299265	0.00904821	0.0100596	0.00933476	0.00919976	0.00336483	0.00643949	CON ONLY	NC
Acaa1a	B	2.09013	1.91584	1.86761	1.48821	1.24284	1.12075	1.05757	1.08866	1.20452	1.05231	1.06929	0.83122	0.701143	0.730607	0.687019	0.707192	BOTH	NC
Acaa1b	B	41.585	44.572	42.9141	32.7773	24.4654	20.2798	20.4401	20.1105	53.0435	50.7561	44.4298	32.819	26.8435	26.2082	26.2224	24.3621	BOTH	NC
Acaca	A	5.5856	4.73883	4.96696	5.73549	5.08978	5.5166	5.51594	5.27234	13.9799	13.1127	12.2409	11.5333	9.75746	10.2692	10.7695	10.198	L-KO ONLY	NC
Acacb	A	2.59745	2.17712	1.93638	1.99098	1.61335	1.43103	1.29792	1.13902	6.10646	5.21428	4.31395	3.61379	3.42894	2.90452	3.10865	2.67628	BOTH	Suppressed
Acad10	B	1.13854	1.06244	1.00323	0.986686	0.857465	0.767904	0.803015	0.821199	1.05168	0.927282	0.993631	0.844954	0.89155	0.788236	0.813338	0.828127	BOTH	NC
Acad11	B	2.84282	2.72866	2.7375	2.52083	2.38102	2.25559	2.40857	2.41548	3.07805	2.9568	2.96397	2.76086	2.69328	2.7041	2.67754	2.50063	BOTH	NC
Acad12	B	0.406463	0.349589	0.305808	0.269507	0.223133	0.200988	0.243971	0.188503	0.180757	0.212083	0.173561	0.131982	0.122675	0.122265	0.146022	0.128772	CON ONLY	NC
Acadl	B	1.09817	1.02778	1.05718	1.01028	0.959449	0.820085	0.860786	0.961977	1.06653	0.948404	0.935055	0.851881	0.959372	0.873758	0.862142	0.78891	CON ONLY	NC
Acadm	B	1.23294	1.24935	1.22387	1.13688	0.961634	1.00549	1.04391	1.02284	1.02206	1.07909	1.00071	0.89516	0.960952	0.967053	0.8689	0.874887	CON ONLY	NC
Acap2	B	1.09198	1.01384	0.926177	1.03218	0.960274	0.814739	0.88505	0.883283	1.11222	1.04734	1.10468	1.0197	1.01134	1.07781	0.962793	0.999868	CON ONLY	Induced
Acat1	A	3.09252	2.99447	3.03937	2.93143	2.72378	2.85394	2.86923	2.89068	3.31557	3.40268	3.30019	3.05378	3.07415	2.96116	3.06879	3.0669	CON ONLY	NC
Acat2	A	0.377902	0.283915	0.274655	0.276555	0.216331	0.180507	0.161968	0.16576	0.626857	0.587515	0.447894	0.46157	0.376229	0.386672	0.393149	0.342152	BOTH	NC
Acat3	C	1.32989	1.45438	1.45925	1.59669	1.58665	1.5797	1.71899	1.77606	1.07182	1.26271	1.3117	1.44397	1.48706	1.58406	1.74485	1.60336	BOTH	NC
Acbd5	A	3.91036	4.10371	4.01043	3.89857	3.58401	3.42792	3.52	3.51797	4.56211	4.61442	4.37809	4.52686	4.20653	4.3444	4.27472	4.05212	CON ONLY	NC
Acer2	B	0.133725	0.0928169	0.102377	0.08478	0.0494349	0.0515838	0.0622536	0.0672509	0.0816528	0.067565	0.0610509	0.0753492	0.0569091	0.0459412	0.0393165	0.0390178	CON ONLY	NC
Acer3	A	0.940847	0.848164	0.9104	0.664708	0.66381	0.601434	0.585854	0.581163	1.03427	1.20262	1.04062	0.919524	0.87614	0.834806	0.898344	0.883986	BOTH	NC
Ackr4	B	1.35214	1.49303	1.31192	1.26301	1.17635	1.12451	1.26352	1.36513	1.35051	1.43603	1.18992	1.21621	1.19702	1.24599	1.1111	1.12371	L-KO ONLY	NC
Acly	D	0.403378	0.345053	0.61041	0.820474	0.968189	1.06918	1.12198	1.02415	6.01832	5.16759	5.04123	4.81147	4.01471	4.01475	4.2454	4.53064	BOTH	Suppressed
Acmsd	D	0.165707	0.203224	0.241789	0.260314	0.298242	0.27568	0.309419	0.275577	0.214942	0.271998	0.30805	0.362935	0.443125	0.522788	0.470539	0.492724	L-KO ONLY	NC
Acnat1	A	1.73743	1.8509	1.72864	1.61972	1.39863	1.56259	1.6071	1.5926	2.57657	2.4506	2.52129	2.58422	2.28941	2.23637	2.35284	2.31204	CON ONLY	NC
Acot1	B	0.115756	0.13429	0.0918561	0.0387448	0.0402107	0.0253985	0.0217844	0.0230566	0.072686	0.0530075	0.0549708	0.0144148	0.0121467	0.0135769	0.00924034	0.0167423	BOTH	NC
Acot12	B	2.63506	2.5699	2.53248	2.35771	2.24498	2.16821	2.30201	2.09613	2.20174	2.07492	2.05304	2.12284	2.10453	1.969	1.97046	2.01183	CON ONLY	NC
Acot13	A	0.774154	0.857108	0.779588	0.751385	0.61596	0.631372	0.602248	0.591066	0.966704	0.942623	0.858679	0.774124	0.775426	0.727292	0.655741	0.768382	BOTH	NC
Acot2	B	0.0260624	0.0228212	0.0168962	0.0073613	0.00601689	0.00706808	0.00518066	0.00321381	0.0194389	0.0142561	0.00825802	0	0.00247059	0.0102667	0.0057276	0.0038394	CON ONLY	NC
Acot3	B	0.0359943	0.0476774	0.0293294	0.0127881	0.00402266	0.00585139	0.00700439	0.0136228	0.0535808	0.0313011	0.0210533	0.0127328	0.0127305	0.012299	0.00809863	0.0112072	BOTH	NC
Acot4	B	0.320163	0.340808	0.305457	0.236109	0.180475	0.193085	0.173725	0.172331	0.425097	0.34329	0.349229	0.251655	0.184273	0.236467	0.201182	0.166955	BOTH	NC
Acot8	B	0.341276	0.333691	0.28251	0.310177	0.270615	0.256079	0.245912	0.20203	0.224004	0.230305	0.221052	0.207356	0.204404	0.215235	0.184473	0.213872	CON ONLY	NC
Acox1	B	34.2902	34.3212	33.0147	28.7593	25.06	22.5063	21.9285	22.0557	29.9075	28.2414	25.7861	20.4054	17.4446	17.8261	17.6155	16.053	BOTH	NC
Acpp	A	0.0186464	0.0315364	0.0407233	0.11843	0.144367	0.170635	0.20416	0.237712	0.417765	0.415307	0.405351	0.297303	0.315288	0.297946	0.303617	0.223461	BOTH	Suppressed
Acsf2	B	0.678428	0.674903	0.619597	0.554169	0.439205	0.435021	0.541223	0.447392	0.490885	0.478764	0.470279	0.41797	0.42717	0.465239	0.433571	0.418398	CON ONLY	NC
Acsl1	B	19.1792	18.959	17.7509	16.1552	15.1951	14.6443	15.096	14.809	16.9775	15.9891	14.2566	11.9846	10.8099	10.4228	10.7135	9.80213	BOTH	Suppressed
Acsl5	A	1.29893	1.33094	1.42954	1.44448	1.27522	1.28391	1.29846	1.30245	3.06348	2.83765	2.64598	2.34228	2.00736	2.07436	2.08037	2.04376	L-KO ONLY	NC
Acsm1	B	2.90559	2.85541	2.86334	2.8611	2.79428	2.66403	2.54036	2.61692	2.3599	2.41757	2.48694	2.51002	2.29414	2.41344	2.38228	2.30415	CON ONLY	NC
Acsm3	B	1.73583	1.767	1.77071	1.64839	1.48376	1.3842	1.35219	1.42689	1.82973	1.75071	1.53632	1.2809	0.949683	1.06237	1.07273	0.979799	BOTH	NC
Acsm5	B	4.3928	4.30343	4.03456	3.8676	3.86441	3.42963	3.39711	3.56508	3.54864	3.44853	3.165	3.01616	2.961	2.92048	2.76871	2.71707	BOTH	NC
Acss2	A	1.65608	1.65628	1.60306	1.72028	1.41969	1.28241	1.24332	1.20963	7.46748	6.65398	6.08004	5.48615	4.82584	4.16076	4.17214	3.85572	BOTH	Suppressed
Acss2os	A	0.0386021	0.0306592	0.0340995	0.0286729	0.0296463	0.0319806	0.0274791	0.0334082	0.164315	0.168287	0.139704	0.103375	0.0864394	0.0797232	0.0971909	0.0897318	L-KO ONLY	NC
Acss3	B	1.98289	1.93327	1.89137	1.56313	1.28103	1.25626	1.35573	1.29226	1.81993	1.89485	1.567	1.39155	1.27991	1.34771	1.41439	1.11968	BOTH	NC
Actg1	C	0.7088	0.912448	0.767798	0.825451	0.928614	0.977446	0.990229	1.05487	0.34607	0.296152	0.333284	0.350343	0.402129	0.466007	0.516466	0.505365	BOTH	NC
Actn4	D	0.413457	0.429216	0.41214	0.491274	0.501009	0.56742	0.56454	0.578463	0.658836	0.600789	0.623986	0.695476	0.711062	0.70797	0.654618	0.714787	CON ONLY	NC
Acvr1	B	1.31415	1.31816	1.1941	1.12391	1.04709	1.14955	1.05879	0.973855	0.952344	0.801596	0.850044	0.991329	0.973922	0.994	0.944102	0.810319	CON ONLY	NC
Acy1	C	0.233622	0.255222	0.310884	0.288415	0.32519	0.366733	0.369158	0.372397	0.250946	0.25899	0.283558	0.287253	0.369071	0.348255	0.362246	0.334426	CON ONLY	NC
Acyp1	B	0.481129	0.519012	0.483428	0.399147	0.362466	0.342333	0.355544	0.356602	0.265196	0.24408	0.335422	0.280268	0.250839	0.259077	0.283278	0.245674	CON ONLY	NC
Acyp2	B	0.791952	0.716499	0.649895	0.538655	0.391992	0.337702	0.312922	0.305451	0.523346	0.524554	0.407846	0.31414	0.255651	0.331121	0.273257	0.278726	BOTH	NC
Adam11	D	0.231785	0.311449	0.349669	0.463102	0.516356	0.463484	0.410099	0.386311	0.879186	0.866729	0.930484	0.915677	0.996676	0.873813	0.862746	0.922447	CON ONLY	Suppressed
Adamts17	B	0.0332637	0.0111802	0.0112985	0.00770115	0.0042305	0.00398079	0.00543851	0.00220578	0.0039564	0	0.00576366	0.00458324	0.0068052	0.00604211	0.00218001	0.00534306	CON ONLY	Induced
Adamts5	C	0.000564685	0	0.009505	0.00830635	0.0168982	0.0296222	0.0168302	0.0220947	0	0	0.00251002	0	0	0	0.0038942	0.00225136	CON ONLY	NC
Adamtsl1	D	0.00338034	0.00633061	0.020606	0.0525055	0.0594193	0.112787	0.120368	0.116328	0.018444	0.0355015	0.0670564	0.122084	0.196234	0.30451	0.334414	0.315786	BOTH	NC
Adamtsl4	B	0.0290267	0.0190478	0.00743835	0.00175162	0.00374495	0.00208511	0.00153171	0.00428393	0.00378231	0.00182903	0.00394501	0	0	0	0.00303835	0	CON ONLY	NC
Adcy6	B	0.420979	0.330786	0.27748	0.236083	0.160609	0.177888	0.150432	0.104787	0.282646	0.243387	0.189095	0.168325	0.155382	0.143831	0.13559	0.190918	BOTH	Induced
Add3	B	0.0994367	0.0872162	0.0640571	0.0361328	0.0398829	0.0309307	0.0229071	0.0170042	0.0466609	0.0491531	0.0298267	0.0352776	0.0369461	0.0350198	0.0281738	0.0179574	CON ONLY	NC
Adgra3	A	0.604352	0.570037	0.550886	0.52469	0.420777	0.423022	0.405937	0.394509	0.746787	0.717635	0.704624	0.658234	0.643805	0.60173	0.613903	0.670828	CON ONLY	NC
Adgrg2	B	0.4535	0.293905	0.13135	0.0360711	0.011883	0.00400703	0.0129137	0.00167962	0.0223558	0.00131818	0.00354333	0.00192924	0	0	0	0	BOTH	NC
Adgrl2	B	2.90119	2.76465	2.53098	2.54814	2.26092	2.34573	2.54885	2.37945	2.01543	2.08358	2.00244	2.14022	2.04929	1.88606	1.79017	2.01305	CON ONLY	NC
Adgrv1	B	6.40892	3.51757	2.14373	1.39137	0.777752	0.646969	0.563278	0.698951	0.947262	0.719114	0.631037	0.492435	0.43411	0.323702	0.404492	0.468823	BOTH	NC
Adh1	A	13.8655	14.4853	13.0102	11.2015	11.3094	9.97587	9.93603	10.0983	13.8734	14.282	14.2224	13.9311	14.1961	13.7587	13.0708	13.8787	CON ONLY	NC
Adh4	C	1.36693	1.54225	1.37595	1.68028	1.83439	1.83652	1.79865	1.73681	0.790607	0.782272	0.951019	1.16708	1.10628	1.08572	1.12307	1.23835	L-KO ONLY	Induced
Adhfe1	B	3.62029	3.38229	3.22745	3.12315	2.88625	2.90356	3.13203	2.69146	2.12028	2.10614	2.03483	1.99323	1.97007	1.924	2.00083	1.83573	CON ONLY	NC
Adipor2	B	14.8183	14.6152	14.3252	15.1724	15.838	16.7724	16.2335	14.8625	13.8427	13.4862	12.2942	10.8024	9.78985	9.25633	9.61742	9.32587	L-KO ONLY	NC
Adra1a	B	0.475882	0.536821	0.453667	0.439963	0.337854	0.350742	0.361884	0.401822	0.513177	0.49194	0.400771	0.411702	0.379965	0.315471	0.364901	0.311369	BOTH	NC
Adrb3	A	0.50727	0.436004	0.483031	0.513606	0.479765	0.467209	0.457258	0.439013	1.11556	0.853455	0.75225	0.652919	0.550346	0.500635	0.530131	0.446809	L-KO ONLY	NC
Adss	B	0.887379	0.770509	0.78565	0.727778	0.632054	0.660654	0.737133	0.610786	0.641129	0.656724	0.703274	0.628306	0.630898	0.653481	0.625592	0.582094	CON ONLY	Induced
Adtrp	B	3.10515	3.06423	2.86741	2.90382	2.87041	2.72243	2.79397	2.69153	2.04322	1.98928	1.91658	1.98209	2.01474	1.94652	1.90778	2.10476	CON ONLY	NC
Aff1	B	1.16073	1.07649	1.09215	1.03504	1.01972	0.92236	0.944995	0.960613	0.904395	0.911881	0.970576	0.9373	0.951537	0.987555	1.02144	0.909177	CON ONLY	NC
Afm	D	1.17433	1.34262	1.53446	1.7128	1.84202	1.8227	2.02036	2.22001	2.04893	1.99762	2.00358	2.00446	2.00058	1.9846	1.81522	1.90702	CON ONLY	NC
Agap2	C	0.269862	0.267173	0.345684	0.521825	0.447064	0.523805	0.527027	0.527778	0.22237	0.330196	0.322717	0.271364	0.348572	0.377684	0.394604	0.460871	BOTH	NC
Agfg2	A	0.765264	0.681534	0.66434	0.66557	0.548614	0.603222	0.562314	0.65151	0.833007	0.768247	0.82336	0.758003	0.764386	0.75654	0.849419	0.77604	CON ONLY	Induced
Agl	B	2.16622	2.03304	1.96479	1.77464	1.71063	1.69578	1.60353	1.56996	1.88306	1.87398	1.64414	1.58583	1.72834	1.57377	1.3665	1.35092	BOTH	NC
Agmat	D	0.97843	1.06648	1.13677	1.14265	1.28742	1.2666	1.20572	1.27559	1.12506	1.13025	1.38494	1.45318	1.4912	1.46841	1.60132	1.38455	L-KO ONLY	NC
Agmo	A	10.9514	10.1168	9.45636	8.4695	7.78221	7.8458	7.84536	7.1799	11.0603	10.7175	10.2327	10.1146	9.59536	10.0493	10.1799	9.25379	BOTH	NC
Agpat2	B	1.08436	1.10537	0.994611	0.975516	0.823982	0.797529	0.82006	0.831049	0.895533	0.808833	0.767521	0.748326	0.759599	0.708613	0.731544	0.761924	CON ONLY	Suppressed
Agt	C	0.371772	0.321727	0.452156	0.476879	0.46413	0.494788	0.512205	0.592238	0.277684	0.236744	0.260741	0.214905	0.265584	0.286801	0.284739	0.292254	CON ONLY	Suppressed
Agxt	C	0.185751	0.230421	0.293868	0.360935	0.424569	0.464892	0.41785	0.420899	0.197816	0.207633	0.246476	0.257982	0.247759	0.271444	0.238696	0.236448	CON ONLY	Suppressed
Agxt2	B	3.52098	3.3175	3.17335	2.84804	2.836	2.74956	2.64245	2.50106	2.98706	3.00336	3.11676	3.10418	3.01298	2.87858	2.922	2.66795	CON ONLY	NC
Ahcy	C	2.52093	2.70424	2.88283	2.94199	2.97797	2.83436	3.10896	2.86966	2.35064	2.6333	2.75963	2.90571	3.40653	3.28383	3.14209	3.31755	L-KO ONLY	NC
Ahi1	C	0.0744941	0.0913016	0.0972604	0.159353	0.177047	0.164599	0.164081	0.208384	0.0531082	0.0802688	0.0579486	0.0791409	0.076939	0.0929546	0.0958671	0.0976461	CON ONLY	NC
Ahnak	B	0.591397	0.536628	0.509771	0.485106	0.477454	0.407083	0.412819	0.394979	0.378348	0.362932	0.400669	0.392838	0.392878	0.359293	0.395702	0.362966	CON ONLY	NC
Ahr	B	2.64389	2.28939	1.73137	1.00252	0.752739	0.643881	0.431695	0.463119	1.0166	1.04844	1.03212	1.04725	0.85543	0.794324	0.674467	0.658457	BOTH	Induced
Ahsg	C	16.1618	17.4004	18.5743	21.1826	23.2596	25.4421	24.8894	28.1437	15.2979	16.1946	17.4168	18.6005	19.7663	20.2314	20.6531	22.9507	BOTH	NC
AI182371	C	4.67616	5.03959	5.39573	6.31604	7.42661	7.63179	7.81518	7.66425	4.01365	4.08183	4.4354	4.57853	4.47232	4.56758	4.69968	4.90879	BOTH	Suppressed
AI463229	D	0.488668	0.470622	0.508117	0.566541	0.675403	0.650076	0.710037	0.787562	0.578961	0.567007	0.583766	0.664143	0.628282	0.64784	0.612649	0.772809	CON ONLY	NC
AI480526	B	0.800129	0.818054	0.825702	0.732416	0.671376	0.620063	0.615153	0.646122	0.636906	0.649817	0.614837	0.630292	0.666635	0.621094	0.613255	0.563206	CON ONLY	NC
Aifm1	B	0.897439	0.952514	0.91394	0.784809	0.858293	0.771715	0.828621	0.780675	0.922037	0.982774	0.875089	0.915186	0.892318	0.853365	0.936155	0.955786	CON ONLY	Induced
Aig1	C	0.361825	0.369294	0.44215	0.523356	0.588251	0.677103	0.609907	0.619286	0.341061	0.3529	0.360945	0.362854	0.416173	0.398468	0.436841	0.381833	CON ONLY	NC
Airn	B	5.00166	3.50795	1.39681	0.5558	0.313354	0.195904	0.224652	0.214958	0.738859	0.438077	0.27304	0.238881	0.163168	0.176911	0.181258	0.180358	BOTH	Induced
Ak2	D	5.06329	5.43484	5.50225	5.7882	6.58839	6.00641	6.00287	5.91785	5.80373	5.9412	5.95928	6.17739	6.82546	6.69481	6.81617	7.03371	BOTH	NC
Ak4	D	0.166876	0.149157	0.20918	0.252215	0.251824	0.278099	0.367185	0.339077	0.528329	0.4225	0.481446	0.467757	0.43269	0.462305	0.499156	0.527758	CON ONLY	NC
Akap11	C	0.775396	0.809043	0.849387	0.995142	0.966666	1.04832	1.0391	1.04424	0.733157	0.753004	0.668249	0.768272	0.72596	0.761309	0.762919	0.749107	CON ONLY	NC
Akap13	A	5.50929	5.37728	5.49403	5.12357	4.92303	4.90431	5.06449	5.13475	6.73281	6.75255	6.5232	6.67968	6.68239	7.01757	6.90064	6.59272	CON ONLY	NC
Akr1a1	B	1.2309	1.13145	1.21621	1.01734	0.965318	1.01728	0.855584	0.933994	1.14021	1.01815	1.02549	0.945049	1.01192	0.998112	0.928849	1.02451	CON ONLY	NC
Akr1c19	D	0.637677	0.728905	0.9484	1.03716	1.35329	1.37283	1.35296	1.42526	1.26999	1.47668	1.5556	1.68924	1.92378	1.9282	1.86541	1.81159	BOTH	NC
Akr1c20	B	3.33158	3.04302	2.26704	1.50168	1.09035	1.01435	0.890983	0.941179	2.36412	1.94016	1.81718	1.42144	1.24443	1.08412	1.10648	1.05111	BOTH	NC
Akr1c6	A	18.0574	17.1846	13.5484	9.03778	7.33513	5.94372	5.45138	5.20642	8.375	7.90742	8.61139	9.26525	8.66446	7.68	7.11027	7.92317	CON ONLY	NC
Akr1d1	D	1.56986	1.68131	2.06466	2.54372	2.54455	2.53746	2.84047	2.81416	2.20886	2.49011	2.81393	2.90112	3.09891	3.16876	3.12758	2.94705	BOTH	NC
Alad	B	0.794553	0.808043	0.623452	0.560051	0.423435	0.4056	0.361873	0.426116	0.447499	0.419956	0.421089	0.357457	0.395343	0.369313	0.437409	0.343732	CON ONLY	Induced
Alas1	B	15.1396	15.6937	14.3783	12.7951	12.2868	10.8271	11.0336	10.2612	12.7182	13.4595	12.6064	12.7279	13.2985	13.9039	13.6649	12.7272	CON ONLY	NC
Alas2	D	0.179258	0.221658	0.178861	0.219837	0.232318	0.259308	0.219078	0.24546	0.274313	0.291014	0.367874	0.395059	0.408742	0.462049	0.415352	0.47363	L-KO ONLY	NC
Alb	D	23.1462	24.2458	27.3782	34.1099	34.431	36.9975	41.1737	50.2888	45.7112	46.0965	45.2756	46.2802	43.5571	47.3747	47.7425	53.8241	BOTH	Suppressed
Alcam	D	2.44018	2.65509	3.31882	3.99496	4.20949	4.63118	4.80302	4.86244	3.82316	3.78635	4.39774	4.04734	4.20253	4.32443	4.26638	4.1931	CON ONLY	NC
Aldh1a1	B	5.98802	6.44981	5.54967	4.0106	2.89442	2.95637	2.7925	3.00358	4.52359	4.57622	4.60582	4.38276	3.44465	3.78503	3.73862	3.82362	BOTH	Induced
Aldh1b1	C	0	0.00756377	0.0106433	0.0444081	0.0564208	0.061387	0.0660246	0.0632913	0.00158165	0.0123326	0.0225789	0.0227573	0.0239228	0.0450699	0.0390183	0.0447087	BOTH	Suppressed
Aldh1l1	D	1.38643	1.52432	1.6822	2.15913	2.56612	2.70735	2.66844	2.66437	1.60699	1.68807	1.88513	2.29565	2.36831	2.57402	2.63049	2.56622	BOTH	Suppressed
Aldh2	B	3.97862	4.039	3.79645	3.17067	2.96897	2.90974	2.72444	3.0052	3.65726	3.42984	3.39024	3.41666	3.62424	3.43506	3.30004	3.30247	CON ONLY	NC
Aldh3a2	B	5.31424	5.15152	4.15277	2.46614	1.52217	0.988233	0.786274	0.604546	4.2121	3.62298	3.13016	2.11242	1.63458	1.5422	1.35523	1.1509	BOTH	Induced
Aldob	D	3.77665	4.07932	5.15219	5.69922	5.55851	6.11296	6.30174	6.87488	6.67451	6.93994	7.31381	7.44397	7.22549	7.5848	8.29898	8.95809	BOTH	Suppressed
Alg9	B	0.199083	0.231433	0.184599	0.163077	0.138021	0.142864	0.161513	0.147742	0.207172	0.161687	0.193384	0.165375	0.150858	0.167051	0.198846	0.136539	CON ONLY	NC
Alpk1	C	0.124908	0.114243	0.110675	0.20145	0.240395	0.276865	0.236936	0.230312	0.107572	0.169062	0.151593	0.131967	0.15872	0.167289	0.161111	0.194856	CON ONLY	NC
Alpk3	B	0.0838675	0.0991457	0.0976232	0.0322523	0.0371868	0.029163	0.015268	0.0232037	0.0329861	0.0306925	0.0266418	0.0182617	0.0159575	0.0146567	0.0131892	0.0125179	CON ONLY	NC
Alpl	A	0.31207	0.335196	0.304359	0.276833	0.218331	0.186807	0.219826	0.21725	0.446203	0.459658	0.466577	0.307316	0.334821	0.324469	0.322888	0.342625	BOTH	NC
Als2	B	2.80313	2.63498	2.25892	1.92208	1.63013	1.70306	1.60605	1.54076	1.7424	1.46606	1.51586	1.45333	1.42668	1.34473	1.31727	1.26485	BOTH	NC
Als2cl	B	0.49014	0.488926	0.434617	0.476016	0.421169	0.356839	0.367244	0.409504	0.429608	0.377412	0.324258	0.359268	0.339521	0.345842	0.395481	0.349601	CON ONLY	NC
Ambp	D	1.51199	1.71861	1.86937	2.2363	2.4428	2.46821	2.44849	2.53368	1.92757	2.007	2.14322	2.31543	2.20771	2.33018	2.36133	2.54382	BOTH	NC
Ambra1	B	2.17018	2.27822	2.17927	2.15927	1.96051	1.95605	1.90314	1.84343	2.44763	2.37522	2.37443	2.31675	2.23575	2.28781	2.15104	1.98366	BOTH	NC
Amdhd1	D	1.1046	1.73245	2.83345	4.33747	5.46298	6.08171	6.04107	6.43342	4.98912	5.42467	5.67274	5.6836	5.45234	5.61249	5.71975	5.89529	CON ONLY	Suppressed
Amelx	C	0.019167	0.0237002	0.0435713	0.0872302	0.116587	0.134643	0.144872	0.14699	0.0352812	0.0228897	0.0177676	0.0276283	0.0399036	0.0398292	0.0401206	0.0682909	CON ONLY	NC
Amigo2	B	0.0376815	0.0429945	0.0274105	0.0188379	0.0135174	0.00692792	0.0151505	0.00361041	0.0368711	0.0300794	0.0240976	0.00862776	0.00578849	0.00717134	0.00395694	0.00395538	BOTH	Induced
Ammecr1l	B	1.28454	1.32008	1.26632	1.2948	1.16085	1.18653	1.14041	1.11535	1.20442	1.28404	1.32754	1.24643	1.25824	1.37914	1.29579	1.21854	CON ONLY	NC
Amn1	B	1.75247	1.76078	1.74773	1.56525	1.63891	1.50698	1.62207	1.44588	1.33464	1.31778	1.21893	1.2127	1.19153	1.2419	1.26508	1.19725	CON ONLY	NC
Ang	B	0.973694	0.874765	0.677251	0.533013	0.569452	0.437617	0.400822	0.360729	0.114278	0.0845031	0.0675375	0.048211	0.0765587	0.0574151	0.071921	0.0479135	CON ONLY	Induced
Angptl3	D	2.01912	2.33445	2.21244	2.6227	2.64961	2.5417	2.85562	3.2044	3.15059	3.09657	3.44813	3.64632	3.68006	3.48743	3.51618	4.05924	CON ONLY	Suppressed
Angptl4	B	1.12799	1.16132	1.25904	0.942509	0.897812	0.794001	0.937609	1.02812	0.881926	0.86865	0.859138	0.714944	0.680669	0.803621	0.681615	0.821201	CON ONLY	Suppressed
Angptl8	D	2.49439	2.72791	2.92648	3.02854	3.14378	2.9929	3.09736	3.64802	5.47938	6.19767	7.10643	6.7929	7.03547	6.53794	6.87795	7.63871	BOTH	NC
Ank3	D	0.544443	0.548622	0.577499	0.694375	0.649493	0.693619	0.733418	0.780198	1.01297	0.876604	0.827537	0.946862	0.790003	0.896687	0.864919	0.991845	CON ONLY	NC
Ankrd11	A	2.70967	2.68134	2.68805	2.53218	2.37513	2.40492	2.59216	2.36133	3.30246	3.29792	3.24596	3.07829	2.92001	2.89168	2.90324	2.85833	BOTH	NC
Ankrd33b	D	0.562749	0.525554	0.602153	0.581219	0.652194	0.673242	0.656249	0.58215	0.504943	0.614021	0.633855	0.646736	0.800238	0.772255	0.716182	0.790765	L-KO ONLY	NC
Ankrd37	B	0.146317	0.156067	0.1202	0.0802467	0.0771832	0.0817567	0.0598716	0.0761786	0.0329621	0.0332089	0.0253244	0.0319303	0.0476852	0.0285521	0.0230626	0.0305895	CON ONLY	NC
Ankrd44	B	0.276288	0.291069	0.25727	0.229628	0.238739	0.193662	0.178484	0.15943	0.380426	0.258736	0.30803	0.254586	0.233515	0.235729	0.241495	0.251979	CON ONLY	NC
Anks1	A	0.643583	0.588399	0.59744	0.558097	0.552167	0.524238	0.516251	0.493765	0.694764	0.660459	0.646902	0.698613	0.662914	0.651768	0.714132	0.686923	CON ONLY	NC
Ano6	B	0.333744	0.304412	0.242037	0.205668	0.241005	0.232841	0.221691	0.213082	0.24475	0.242769	0.162782	0.178731	0.155052	0.184401	0.182322	0.214311	CON ONLY	NC
Anp32a	B	0.57889	0.544314	0.54054	0.492887	0.423838	0.403534	0.383323	0.428171	0.714698	0.622023	0.712214	0.484948	0.476255	0.499407	0.499905	0.508535	BOTH	NC
Anpep	B	0.40279	0.342225	0.367894	0.269334	0.288962	0.234326	0.208873	0.219033	0.284109	0.25633	0.263407	0.258925	0.213265	0.214265	0.18939	0.244668	CON ONLY	NC
Antxr2	C	0.697492	0.727472	0.696497	0.837653	0.885509	0.996164	0.932192	0.901972	0.442435	0.530563	0.47175	0.640803	0.669006	0.719562	0.748915	0.694553	BOTH	NC
Anxa2	B	0.273105	0.21626	0.134922	0.05573	0.0242792	0.021882	0.00997569	0.013207	0.0267006	0.0181322	0.0140419	0.00344329	0.00203564	0.00821846	0.00567116	0	CON ONLY	NC
Anxa4	B	0.315061	0.342707	0.283631	0.280717	0.235225	0.271401	0.269061	0.22637	0.343929	0.331645	0.25469	0.20392	0.216582	0.231037	0.226948	0.205249	L-KO ONLY	NC
Anxa5	B	0.186065	0.153152	0.14822	0.135754	0.131158	0.113555	0.108767	0.0895291	0.108406	0.106351	0.0868166	0.0805943	0.0635216	0.112669	0.0896121	0.100356	CON ONLY	NC
Anxa7	B	0.676952	0.620615	0.586817	0.43407	0.496686	0.484623	0.431125	0.51083	0.607285	0.61863	0.575227	0.495593	0.509426	0.495036	0.441376	0.475376	BOTH	Induced
Aoc1	B	0.0132162	0.01593	0.0121339	0	0.00618866	0	0	0	0.0127675	0.0137186	0.00356585	0.00246446	0.0023464	0.00312689	0	0	CON ONLY	NC
Aopep	A	2.62694	2.75265	2.8211	2.75255	2.62938	2.68381	2.4966	2.58783	2.58222	2.73181	2.59093	2.81033	2.92507	2.9236	3.22869	3.09412	L-KO ONLY	NC
Aox1	A	3.37282	3.44082	3.17767	2.46053	2.06097	2.18218	1.9096	2.04391	3.66441	3.2819	3.27334	2.92807	2.68702	2.96115	2.85312	2.73827	BOTH	Induced
Aox3	C	11.6144	11.7681	12.5546	14.2637	14.7516	17.5592	20.5725	22.5494	9.64222	9.58311	9.15416	9.96807	10.6262	12.1974	13.5662	13.826	BOTH	NC
Ap3s1	B	1.23418	1.17313	1.14722	1.03826	0.935368	0.830064	0.898706	0.773905	1.47796	1.31148	1.36114	1.15148	1.03829	1.04554	1.10926	0.990643	BOTH	NC
Aplp2	A	1.74756	1.61363	1.42987	1.40299	1.11565	1.15326	1.17588	1.21178	1.69932	1.84013	1.74532	1.70653	1.52171	1.52039	1.61439	1.52328	CON ONLY	NC
Apoa1	D	18.82	21.7533	21.2861	22.2022	23.26	22.1906	21.5377	28.7323	27.1312	26.7884	25.8499	25.6464	26.495	24.9029	24.6101	33.5308	CON ONLY	NC
Apoa2	A	10.0464	10.7747	10.4163	8.60006	7.88369	6.85658	6.76915	8.20775	13.5526	13.4953	12.582	11.5267	11.7819	10.9423	10.6804	13.0834	BOTH	NC
Apoa4	C	1.22512	1.2113	1.69627	2.05927	1.74797	1.93705	1.8155	2.14493	1.13091	1.15392	1.09803	0.913213	0.939053	1.24954	1.33797	1.51746	BOTH	Suppressed
Apoa5	D	4.64265	5.61626	6.05202	7.25348	7.9386	7.91156	6.98404	7.7595	5.88507	6.60629	6.68136	7.57438	8.73814	8.49476	7.82333	8.64325	BOTH	Suppressed
Apob	D	12.1203	13.0356	13.9794	14.7901	14.847	15.7157	16.1547	16.4726	13.429	13.9081	14.4877	14.5993	14.3288	14.91	15.0745	15.0621	BOTH	NC
Apoc1	D	7.48987	8.26504	8.09242	7.71947	7.87194	7.35566	6.97022	7.74383	9.18024	9.65062	9.80823	9.74357	10.2403	10.1202	10.3283	11.0112	L-KO ONLY	NC
Apoc3	D	3.20542	3.51853	3.47431	3.99675	4.56075	4.29066	4.28952	4.82697	3.86535	4.19955	4.47185	4.52317	5.24581	4.90302	4.84143	5.30225	BOTH	Suppressed
Apoe	A	17.278	17.866	16.658	14.2365	12.2098	10.8834	10.9654	13.9822	15.839	15.6239	15.2863	14.6737	13.3154	12.3371	13.2588	16.3596	BOTH	NC
Apof	C	0.762557	0.89633	0.98017	1.11671	1.28157	1.23732	1.24218	1.38158	0.801094	0.783816	0.868057	0.942048	0.968414	1.06841	1.09529	1.29712	BOTH	NC
Apol7a	D	0.639504	0.622208	0.702981	0.680379	0.631825	0.723834	0.740097	0.681884	0.632358	0.67566	0.741956	0.809637	0.909225	0.88267	0.88928	0.871116	L-KO ONLY	NC
Apol9a	C	0.406671	0.498845	0.548749	0.708889	0.99012	0.781475	0.912864	0.80509	0.341682	0.388044	0.483741	0.623875	0.717319	0.764904	0.763992	0.733151	BOTH	NC
Apol9b	D	0.530187	0.625848	0.883548	1.29103	1.58242	1.64647	1.51651	1.5723	0.939657	1.03815	1.23585	1.44864	1.66318	1.74883	1.79539	1.54286	BOTH	NC
Apom	D	0.170079	0.168078	0.194581	0.332916	0.277534	0.247258	0.250875	0.332382	0.279364	0.293802	0.337036	0.28045	0.306737	0.30563	0.267692	0.400955	CON ONLY	NC
Apon	C	0.206606	0.275627	0.292265	0.35831	0.530361	0.466808	0.417259	0.504766	0.258685	0.307256	0.349936	0.377242	0.378589	0.364938	0.414992	0.421348	CON ONLY	Suppressed
App	C	0.0982248	0.109408	0.125715	0.18603	0.197049	0.217079	0.227628	0.243886	0.108289	0.129709	0.159771	0.125067	0.142921	0.129256	0.127509	0.152539	CON ONLY	NC
Aprt	C	0.172549	0.182044	0.217586	0.208726	0.274421	0.262558	0.244476	0.337854	0.120867	0.11608	0.105204	0.14147	0.143661	0.221509	0.214186	0.232459	BOTH	NC
Aptx	B	0.172916	0.152849	0.121425	0.0802333	0.0844092	0.0861313	0.0844855	0.0892063	0.107341	0.114614	0.102927	0.0768086	0.102496	0.0919697	0.0734241	0.106165	CON ONLY	NC
Aqp4	C	0.0274002	0.0415128	0.0748887	0.0715549	0.10999	0.0961662	0.141242	0.0992979	0.0693858	0.0839784	0.0801945	0.073797	0.0718416	0.0893651	0.091704	0.13318	CON ONLY	Suppressed
Aqp7	B	0.0274351	0.0128633	0.00692325	0.00825152	0	0	0.00116817	0	0	0.00240151	0.00305246	0	0	0	0.00143695	0	CON ONLY	NC
Aqp8	A	0.318233	0.319662	0.330633	0.495274	0.427127	0.41435	0.412807	0.419648	0.827228	0.703896	0.626932	0.570657	0.474548	0.513759	0.496125	0.646178	L-KO ONLY	Suppressed
Aqp9	B	4.18731	3.88139	3.40383	2.53719	2.06279	1.88783	1.66706	1.63224	2.17716	2.10391	1.92681	1.68277	1.44629	1.40044	1.42016	1.3818	BOTH	Induced
Arel1	B	0.732731	0.821682	0.719738	0.587371	0.545106	0.543463	0.444088	0.471395	0.743559	0.709135	0.537595	0.501085	0.437931	0.488601	0.519331	0.487892	BOTH	NC
Arfgap3	A	0.345708	0.329549	0.337848	0.295111	0.224607	0.234919	0.211214	0.192647	0.239879	0.357757	0.3237	0.342656	0.351464	0.382629	0.345664	0.354941	CON ONLY	NC
Arg1	D	1.88373	2.99043	4.41382	6.07651	6.40613	6.50353	6.86552	6.90917	8.67522	9.56481	9.7781	10.5849	10.4334	10.2725	10.3184	10.3272	BOTH	Suppressed
Arhgap10	D	0.0288254	0.0398793	0.175371	0.336791	0.335705	0.425623	0.422777	0.429533	0.168524	0.236877	0.318547	0.317022	0.306512	0.447749	0.526075	0.531593	BOTH	Suppressed
Arhgap15	C	0.115034	0.171596	0.205256	0.363579	0.440278	0.503594	0.521702	0.559	0.10709	0.146683	0.124334	0.186438	0.235908	0.286093	0.277889	0.255306	BOTH	NC
Arhgap18	B	0.753855	0.691601	0.549561	0.579857	0.501957	0.469819	0.494787	0.484127	0.556946	0.538132	0.498948	0.511961	0.485157	0.551885	0.578034	0.533788	CON ONLY	Induced
Arhgap23	B	0.340267	0.31661	0.243275	0.205548	0.14103	0.167397	0.148046	0.179806	0.147053	0.124789	0.130113	0.113464	0.0840099	0.114972	0.113051	0.110013	CON ONLY	NC
Arhgap24	D	0.674569	0.698617	0.951343	1.16145	1.18075	1.24739	1.23026	1.16387	1.40028	1.29915	1.30353	1.26614	1.11157	1.1518	1.11895	1.05423	BOTH	Suppressed
Arhgap26	B	0.892082	0.946208	0.852602	0.90425	0.864001	0.835313	0.810107	0.885796	1.00922	0.98312	0.986555	1.01373	0.862933	0.821565	0.796353	0.757068	L-KO ONLY	NC
Arhgap32	A	0.989397	0.878614	0.814574	0.749939	0.710759	0.616708	0.67993	0.684247	1.11621	0.950299	0.982899	1.00546	0.92825	1.00491	0.966396	0.999165	CON ONLY	NC
Arhgap5	A	3.32971	3.50004	3.40141	3.49863	3.45018	3.38498	3.44052	3.15475	4.02914	3.97312	3.80509	3.77092	3.78629	3.84502	3.56254	3.44384	L-KO ONLY	NC
Arhgap6	C	1.5216	1.47541	1.41189	1.81099	1.85147	2.09282	2.11823	1.96995	1.30142	1.17323	1.17267	1.14629	1.1821	1.29046	1.23281	1.15437	CON ONLY	NC
Arhgef12	B	4.6737	4.51719	4.38301	4.2858	4.19446	4.2318	4.24178	4.16176	4.8107	4.46983	4.46919	4.45016	4.00344	4.29425	4.29455	3.91871	BOTH	NC
Arhgef16	D	0.0242288	0.0394117	0.0773281	0.0903016	0.122132	0.153682	0.134468	0.129917	0.0538979	0.0932803	0.0632667	0.129318	0.155512	0.119558	0.170324	0.128123	BOTH	NC
Arhgef19	B	0.910306	0.976594	0.811336	0.721603	0.697022	0.585785	0.621962	0.630455	0.409055	0.484373	0.475201	0.586808	0.563688	0.513038	0.590514	0.666147	BOTH	Induced
Arhgef37	B	0.757937	0.870545	0.754729	0.664741	0.712472	0.61002	0.626472	0.571079	0.582841	0.643029	0.580359	0.683408	0.659937	0.65365	0.67112	0.532226	CON ONLY	NC
Arhgef9	B	0.208699	0.175079	0.200605	0.132066	0.0814139	0.0896894	0.0633491	0.0711182	0.233257	0.188928	0.169347	0.11109	0.0612134	0.0837387	0.0822602	0.07014	BOTH	NC
Arid1b	B	2.57684	2.45597	2.32621	2.12332	1.92694	2.02212	1.83231	1.77589	2.33522	2.32263	2.31982	2.19836	2.13871	2.22116	2.1523	1.9817	CON ONLY	Induced
Arl15	C	4.53376	4.52001	4.55322	4.95613	5.38419	5.37425	5.32375	5.21766	3.75941	3.91456	3.96038	4.06312	4.13426	4.39676	4.27851	4.22555	CON ONLY	NC
Arpp19	B	1.56029	1.54096	1.24393	1.22026	1.17541	1.16406	1.08335	1.15496	1.11018	1.16247	1.10896	0.995513	0.918693	0.921132	1.02196	1.01205	CON ONLY	Induced
Arsa	B	0.578448	0.552395	0.507864	0.393571	0.423514	0.384856	0.413764	0.493342	0.43267	0.429461	0.454356	0.389518	0.290121	0.338895	0.341954	0.33941	CON ONLY	NC
Arsb	B	0.858737	0.786881	0.761006	0.63699	0.630642	0.62108	0.652192	0.572948	0.758765	0.714169	0.693943	0.714111	0.616104	0.58993	0.744306	0.668618	CON ONLY	NC
Arsg	D	0.131887	0.154619	0.261876	0.404644	0.438609	0.444769	0.497253	0.544098	0.384741	0.350225	0.414425	0.380216	0.378215	0.356877	0.44462	0.437396	CON ONLY	NC
Arv1	B	0.204874	0.174044	0.215792	0.17396	0.149555	0.0932277	0.139002	0.143045	0.121764	0.143314	0.137876	0.131711	0.0879271	0.131696	0.124559	0.173004	CON ONLY	NC
Asap1	A	2.18337	2.06589	2.09198	1.99206	1.95219	1.8293	1.79434	1.77981	2.60641	2.55207	2.61005	2.20918	2.26926	2.29963	2.15631	2.12595	BOTH	Induced
Asap3	D	0.225266	0.268308	0.332177	0.320797	0.32947	0.437489	0.386868	0.361809	0.272891	0.35707	0.318385	0.347561	0.472286	0.387204	0.449438	0.458296	BOTH	NC
Asl	D	0.954022	1.18431	1.48791	2.20822	2.56405	2.89582	3.05349	3.21851	2.59425	2.99627	3.35664	3.8905	4.5085	4.78763	5.31361	5.34173	BOTH	Suppressed
Aspdh	C	1.01321	1.04407	1.12077	1.24204	1.38379	1.30138	1.37767	1.60225	0.921656	0.938473	0.96029	1.06278	1.19741	1.13271	1.14613	1.28337	BOTH	NC
Aspg	D	0.809019	1.36741	2.25516	3.22833	3.57878	3.69869	3.71743	3.7561	4.40938	4.51883	4.62327	4.11663	4.03555	4.15209	3.87644	4.06169	BOTH	Suppressed
Aspscr1	B	0.86873	0.876384	0.876327	0.72272	0.688057	0.655156	0.603679	0.629131	0.718237	0.762868	0.676171	0.721565	0.643822	0.67106	0.748703	0.704553	CON ONLY	Induced
Ass1	D	0.836472	1.09145	1.68807	2.25642	2.52882	2.82384	3.00663	2.70391	3.24384	3.68325	4.20416	4.98273	5.93767	6.18499	6.35296	6.01492	BOTH	Suppressed
Asxl2	A	2.05337	1.95068	2.10724	1.86738	1.82268	1.66606	1.84792	1.67334	2.09481	2.2206	2.20834	2.04341	2.23474	2.22733	2.07233	2.07167	CON ONLY	NC
Atad5	B	0.358624	0.331657	0.250496	0.179127	0.157329	0.183355	0.189302	0.133286	0.168058	0.159146	0.149541	0.136722	0.119779	0.175435	0.188545	0.110767	CON ONLY	Induced
Atf5	D	0.25075	0.277572	0.287879	0.39423	0.458198	0.45453	0.455463	0.598965	0.47881	0.511252	0.591799	0.635568	0.679584	0.630282	0.720462	0.815496	BOTH	NC
Atf6	A	2.2473	2.16064	2.08284	1.86175	1.76754	1.80942	1.97787	1.88722	2.61869	2.57964	2.57724	2.60243	2.58191	2.55236	2.58138	2.54553	CON ONLY	NC
Atg13	A	0.938093	0.978822	0.879941	0.856431	0.746251	0.805349	0.759492	0.801776	1.09952	1.169	1.13596	1.14057	1.12917	1.12039	1.24875	1.2202	CON ONLY	NC
Atg16l1	B	1.20882	1.1854	1.08373	1.06521	1.12712	1.00176	0.99265	0.956757	1.10644	1.07737	1.13532	1.09538	1.08032	1.11705	0.994859	1.00834	CON ONLY	NC
Atg7	B	1.13745	1.08003	1.00433	0.877185	0.774581	0.789631	0.705637	0.668625	0.93209	0.845418	0.858778	0.792973	0.812672	0.732812	0.753922	0.733729	CON ONLY	NC
Atl3	A	2.77717	2.7044	2.75326	2.68133	2.52665	2.5789	2.41068	2.43672	3.11997	3.02058	2.88185	2.97481	2.76676	2.67969	2.79727	2.73224	CON ONLY	NC
Atox1	B	1.02354	1.04569	1.08037	1.00809	0.913703	0.855026	0.831737	0.903731	0.880783	0.887831	0.849079	0.799122	0.85711	0.756163	0.849325	0.819495	CON ONLY	NC
Atp10a	B	0.024506	0.0281934	0	0.00281408	0.000925415	0	0.00120404	0.00190783	0.00154661	0	0.00204914	0	0.00294783	0.00651587	0	0	CON ONLY	NC
Atp11b	D	1.15998	1.15095	1.2421	1.51639	1.59353	1.65252	1.7175	1.67179	1.31006	1.37392	1.4289	1.49038	1.71429	1.78254	1.84022	1.76551	BOTH	NC
Atp11c	B	12.3593	12.0672	11.3906	10.4376	9.13585	9.40157	9.50629	8.85268	11.3943	11.3231	11.0819	10.9053	10.4836	10.339	9.9512	9.83069	BOTH	NC
Atp13a3	B	2.56523	2.64255	2.39227	2.46763	2.26422	2.2797	2.26664	2.35937	2.46558	2.51395	2.31003	2.26426	2.18428	2.29863	2.22456	2.32407	CON ONLY	NC
Atp1a1	C	0.449882	0.465928	0.551373	0.63604	0.571126	0.64731	0.764095	0.796966	0.538634	0.494056	0.476013	0.506652	0.561558	0.490742	0.573213	0.643484	CON ONLY	NC
Atp1b1	D	0.245283	0.277996	0.40299	0.503684	0.526747	0.565664	0.616252	0.673221	0.546608	0.558728	0.67426	0.638929	0.653761	0.661989	0.671627	0.737497	CON ONLY	NC
Atp2a2	D	1.71923	1.76829	1.84879	1.97565	1.97847	2.04813	2.0237	2.02296	2.4143	2.35942	2.53485	2.66542	2.83459	3.09893	3.19983	3.00941	L-KO ONLY	NC
Atp2b2	C	0.0147465	0.00951874	0.0426252	0.0606538	0.0791846	0.0958317	0.105108	0.129158	0.0142438	0.0125983	0.0312526	0.0532844	0.0455725	0.0689095	0.0518565	0.0453437	CON ONLY	Induced
Atp5a1	C	2.36755	2.47789	2.41554	2.84308	3.33937	2.97814	2.91122	3.26085	2.65992	2.8052	2.55073	2.6623	2.77817	2.65055	2.63842	2.6959	CON ONLY	NC
Atp5b	C	0.713175	0.719574	0.836071	0.885729	0.902836	0.925773	0.960982	0.973621	0.973875	0.924481	0.891763	0.818888	0.893541	0.909437	0.938277	0.969822	CON ONLY	NC
Atp5g1	D	0.20185	0.174626	0.268927	0.228128	0.35038	0.352253	0.313051	0.421413	0.251145	0.230239	0.270343	0.310041	0.313881	0.323222	0.323786	0.411726	CON ONLY	NC
Atp6v1h	B	0.884693	0.871787	0.881396	0.755475	0.646459	0.747508	0.721693	0.653242	0.884624	0.898511	0.914182	0.807755	0.797785	0.704613	0.780685	0.745138	CON ONLY	NC
Atp8a1	D	0.0461627	0.0610668	0.0489324	0.0635729	0.112588	0.105639	0.108079	0.119421	0.0574483	0.0906415	0.0921633	0.0922793	0.140084	0.127004	0.106348	0.121975	CON ONLY	NC
Atp8b5	B	0.0809021	0.0714544	0.0752677	0.0579154	0.0630938	0.0313266	0.0273683	0.0286216	0.0455119	0.0449161	0.0589822	0.0476299	0.0375593	0.0328402	0.025651	0.0335258	CON ONLY	NC
Atp9a	B	0.872771	0.814062	0.790017	0.659366	0.562349	0.483518	0.506202	0.460096	0.76641	0.677715	0.695221	0.476223	0.510306	0.462056	0.49383	0.517094	BOTH	NC
Atr	B	0.865647	0.867034	0.843474	0.695448	0.698817	0.748261	0.704098	0.691003	0.690177	0.79336	0.748052	0.755245	0.724633	0.822811	0.769237	0.720028	CON ONLY	NC
Atrn	A	3.46514	3.39172	3.12986	2.88901	2.7278	2.78009	2.64811	2.68686	3.63936	3.58699	3.58202	3.68387	3.44952	3.4289	3.48594	3.33229	CON ONLY	NC
Atrx	D	2.55804	2.51215	2.74433	2.87747	3.12613	3.02424	3.19704	3.33923	3.37332	3.48195	3.65106	3.52206	3.45276	3.60072	3.53069	3.59864	CON ONLY	NC
Atxn10	B	1.49176	1.49699	1.43068	1.35135	1.25184	1.24101	1.24781	1.13488	1.19539	1.24978	1.03206	0.979839	1.03698	1.08114	0.997755	1.07482	CON ONLY	NC
Atxn2	B	4.88135	5.11922	5.12387	5.27873	4.68399	4.58491	4.63771	4.38572	4.7617	4.73953	4.6754	4.41923	4.50015	4.50149	4.41461	4.23182	CON ONLY	NC
Atxn7l1	B	2.07909	2.02203	1.93498	1.80448	1.80159	1.86327	1.70927	1.68769	1.2866	1.17771	1.21345	1.2088	1.27137	1.23534	1.21339	1.06679	CON ONLY	NC
Avpr1a	B	0.0400271	0.0523866	0.0256779	0.0150947	0.0133076	0.00682965	0.00496894	0.00696998	0.0220432	0.0151785	0.0324806	0.0117026	0.0217315	0.0100367	0.0212695	0.00869256	CON ONLY	NC
Axin2	B	0.217967	0.178067	0.0909849	0.0549855	0.0289488	0.01326	0.0118088	0.00641722	0.0258162	0.00511996	0.0197269	0.01767	0.0147961	0.00925386	0.00549934	0.013957	CON ONLY	Induced
AY512915	B	0.0181	0.0127856	0.0144268	0.00370101	0	0	0.00281792	0	0.00857524	0.00566922	0.00546861	0.00309174	0.00170891	0.00241941	0	0	CON ONLY	NC
Azgp1	D	9.94595	10.7675	11.3883	11.8485	11.9737	12.0928	12.4586	13.0659	10.6656	11.4919	11.4913	11.8117	11.6497	11.8087	11.8533	12.1147	BOTH	NC
B230208H11Rik	B	0.23958	0.209001	0.239527	0.17572	0.18313	0.114562	0.149108	0.145282	0.186172	0.265392	0.157378	0.147029	0.132752	0.108878	0.143609	0.171695	CON ONLY	NC
B230317F23Rik	B	0.44062	0.461126	0.398199	0.369353	0.356619	0.35118	0.343765	0.352102	0.382978	0.371422	0.379438	0.32917	0.371875	0.309129	0.349327	0.424665	CON ONLY	NC
B3galt1	C	6.55333	7.20809	7.67199	10.4672	10.0673	10.9544	11.52	10.8807	4.00927	4.3641	3.96617	3.96009	3.48559	3.83075	3.9954	3.24944	BOTH	Suppressed
B430010I23Rik	B	2.65644	2.676	2.49678	2.35472	2.54047	2.22122	2.22629	2.36958	1.85672	1.87724	1.51856	1.66642	1.65147	1.53328	1.61988	1.66419	CON ONLY	NC
B430212C06Rik	B	0.0409753	0.044727	0.0418184	0.00913096	0.00394386	0.000898723	0.00133542	0.000736994	0.00143857	0.00499238	0	0	0	0	0	0	CON ONLY	NC
B430219N15Rik	B	0.48715	0.598043	0.591266	0.261302	0.0991596	0.133355	0.0881875	0.0437679	0.114304	0.0996705	0.138946	0.0681799	0.0778927	0.0890974	0.0718718	0.0714054	CON ONLY	NC
B4galnt3	D	0.0715602	0.0906224	0.101069	0.162446	0.190998	0.170889	0.150699	0.175334	0.0872751	0.141718	0.112779	0.152386	0.151297	0.172488	0.144642	0.137432	CON ONLY	NC
B4galt5	D	0.43079	0.489669	0.697705	0.968946	0.964328	1.20497	1.18847	1.27007	1.061	1.14727	1.41649	1.56728	1.77102	1.92022	1.87869	1.90851	BOTH	NC
B530045E10Rik	B	0.027133	0.0245623	0.0143692	0.00396961	0.00918165	0.00118542	0.00408562	0.00286006	0.0128472	0.0114136	0.0145186	0.0112459	0.00458436	0.00616272	0.0110688	0.0148539	CON ONLY	NC
B630019A10Rik	B	5.46687	5.10058	5.45241	5.63376	6.1552	5.94708	5.48195	5.39116	4.59795	4.35392	3.92302	3.61988	3.80334	3.3779	3.37043	3.30145	L-KO ONLY	NC
Bach2	B	5.98116	5.40114	4.747	3.62241	2.85802	2.64995	2.5256	2.49869	3.28496	3.06903	2.69756	2.44348	2.20116	1.89489	1.92743	1.88786	BOTH	NC
Bag3	D	0.641166	0.652821	0.814957	0.770671	0.793262	0.843008	0.858332	0.977451	1.08695	1.12478	1.10985	1.06377	1.11326	1.1678	1.15631	1.15822	CON ONLY	NC
Bag4	B	0.988899	1.15504	1.0567	1.0194	1.00434	0.961343	0.908656	0.894117	1.10012	0.973038	0.847996	0.824924	0.869796	0.74906	0.833235	0.872978	CON ONLY	NC
Baiap2	D	0.234524	0.289186	0.37517	0.374467	0.401837	0.381019	0.448944	0.479597	0.291809	0.309207	0.312328	0.423742	0.4608	0.520874	0.515167	0.552897	BOTH	NC
Banp	A	0.546638	0.5078	0.501891	0.496069	0.469443	0.407754	0.367588	0.399	0.816741	0.776924	0.674668	0.668524	0.743406	0.661704	0.684924	0.651751	CON ONLY	NC
Barhl1	B	0.100172	0.128464	0.123575	0.117618	0.0704428	0.0659983	0.0574613	0.052567	0.0556714	0.0504474	0.0722715	0.0555229	0.0573658	0.0517538	0.0395127	0.0529373	CON ONLY	NC
Baz2b	B	3.22868	3.12303	3.01485	2.82161	2.77219	2.85603	2.84984	2.83593	2.96076	2.86082	2.939	2.85409	2.80642	2.74341	2.8849	2.8532	CON ONLY	NC
Bbof1	B	0.285666	0.285289	0.321985	0.240474	0.235683	0.233305	0.180049	0.227745	0.194269	0.164472	0.220739	0.176659	0.23218	0.215708	0.222362	0.205734	CON ONLY	NC
Bbox1	A	2.29904	2.37893	2.37527	2.18653	2.00145	1.97947	1.9483	1.97631	3.25048	3.01878	2.97541	2.84032	2.73772	2.68796	2.56987	2.51902	BOTH	NC
BC003965	C	1.10504	1.15043	1.17459	1.34084	1.55893	1.28594	1.33425	1.40766	1.02604	0.975435	1.02108	1.11801	1.30642	1.12599	1.22439	1.29906	L-KO ONLY	NC
BC024386	D	7.08326	8.01777	8.49872	9.13114	10.5191	10.4286	10.5934	11.2416	8.14559	8.60841	9.38636	9.77831	10.5127	10.6412	10.7091	11.0629	BOTH	NC
BC028777	D	1.00493	1.10158	1.33142	1.19369	1.24844	1.26767	1.5034	1.51959	1.18801	1.42112	1.35092	1.50474	1.57877	1.5938	1.61634	1.70921	BOTH	NC
BC035947	B	0.0277135	0.0122256	0.0163333	0.0112203	0.00703719	0	0.00354259	0.00696451	0.0257432	0.0241194	0.0173859	0.00551915	0.00494268	0.00188896	0.00227566	0.00162782	BOTH	NC
BC046401	B	0.0128331	0.0178278	0.0066443	0.00473433	0.00220784	0	0.00322864	0	0.00599296	0.00388992	0.00503634	0.00187834	0.00895952	0.00352799	0.00718611	0	CON ONLY	NC
BC049987	B	1.7177	1.74202	1.72559	1.61654	1.24122	1.14011	1.00721	0.957048	1.61012	1.42917	1.37314	1.16903	1.21563	1.13686	1.20992	1.36497	CON ONLY	NC
Bcar1	B	0.513229	0.562109	0.507637	0.452035	0.425898	0.40288	0.410217	0.444238	0.474124	0.560084	0.500073	0.488933	0.51323	0.436806	0.46641	0.433624	CON ONLY	NC
Bcar3	A	1.44247	1.41691	1.27248	1.18336	1.07105	1.12431	1.12334	1.09945	1.42047	1.63219	1.48112	1.52612	1.52202	1.49027	1.46605	1.44446	CON ONLY	Induced
Bcas3	B	3.13577	2.85127	2.79033	2.68482	2.70256	2.64259	2.67256	2.43793	2.66797	2.89583	2.7613	2.57207	2.67482	2.62315	2.54397	2.47007	CON ONLY	NC
Bcas3os2	B	0.106755	0.0817135	0.0563925	0.0418064	0.0269658	0.0218614	0.0166346	0.0305355	0.0215506	0.0249928	0.0280648	0.018244	0.021837	0.0319241	0.0281951	0.022729	CON ONLY	NC
Bche	B	1.13084	1.02676	0.979217	0.9692	0.721028	0.897527	0.898384	0.875019	1.16009	1.08137	1.11266	0.969593	0.829933	0.875815	0.738626	0.821965	BOTH	NC
Bckdha	B	1.92834	1.97794	1.89215	1.79063	1.84423	1.88889	1.68454	1.6966	2.08135	2.07579	2.07446	1.9533	1.92419	1.81462	1.71688	1.83387	BOTH	NC
Bckdhb	B	6.21717	5.70193	5.11581	4.6724	4.31385	4.22426	4.01841	3.72843	5.10053	4.80707	4.50836	4.39775	3.94549	4.13488	3.91861	3.83578	BOTH	Induced
Bcl2l1	A	0.539285	0.592458	0.484962	0.435772	0.425292	0.470141	0.407244	0.399781	0.506971	0.524089	0.477384	0.51238	0.537223	0.619995	0.522145	0.614284	CON ONLY	Induced
Bcl3	C	0.484297	0.467292	0.540553	0.487451	0.483169	0.561447	0.452772	0.501409	0.229739	0.253422	0.321253	0.348229	0.319323	0.358707	0.346357	0.460571	L-KO ONLY	NC
Bcl6	C	1.7612	1.91327	1.92955	2.04002	2.16517	2.20981	2.23903	2.34909	1.79505	1.77174	1.82957	1.87292	1.87915	1.69639	1.83018	1.91462	CON ONLY	Suppressed
Bcl9	B	0.574678	0.533868	0.459993	0.447787	0.439862	0.40006	0.433077	0.348179	0.415969	0.342536	0.38975	0.297785	0.313056	0.35839	0.33146	0.325356	CON ONLY	NC
Bcl9l	B	0.581195	0.610277	0.586487	0.494155	0.489629	0.386615	0.416165	0.420043	0.471456	0.429392	0.539817	0.394505	0.436525	0.416461	0.378125	0.4064	CON ONLY	Induced
Bdh1	A	3.49459	3.33099	3.07931	2.48899	1.74351	1.5934	1.56765	1.68019	3.05517	2.83699	3.03417	2.71155	2.50151	2.40417	2.20126	2.39054	BOTH	Induced
Bdh2	D	0.0158138	0.0196453	0.0599156	0.163808	0.177873	0.234213	0.250727	0.25766	0.0774666	0.107747	0.0995377	0.153856	0.193849	0.189159	0.198831	0.242724	BOTH	Suppressed
Bet1	A	0.899073	0.941415	0.903957	0.785219	0.787708	0.697611	0.756196	0.682686	1.0972	1.07531	1.08034	1.05242	0.986596	0.927055	1.03338	0.975858	CON ONLY	NC
Bfar	B	1.38127	1.27111	1.29601	1.15255	1.0521	1.14301	1.04048	1.03049	1.01704	1.03041	1.02414	1.0041	0.942848	0.946963	0.99379	0.941226	CON ONLY	NC
Bhmt	C	5.39315	5.94221	6.9156	6.73902	6.09636	7.57287	9.10741	8.6303	2.36049	2.62752	2.93403	3.38423	3.35987	4.45088	5.94726	5.75853	BOTH	NC
Bhmt2	C	1.83697	2.01741	2.21452	2.24005	2.18949	2.42415	2.43718	2.55256	2.19243	2.33744	2.32523	2.29104	2.22316	2.38347	2.27082	2.31721	CON ONLY	NC
Bicd2	B	0.162625	0.145009	0.161798	0.14804	0.129042	0.0952148	0.124667	0.0881329	0.120949	0.155372	0.101546	0.141336	0.0887763	0.137318	0.0865694	0.107623	CON ONLY	NC
Blmh	B	0.754457	0.777673	0.779166	0.756891	0.602554	0.616462	0.638884	0.593455	0.727243	0.689236	0.683953	0.734434	0.677707	0.615739	0.637421	0.643631	CON ONLY	NC
Blvrb	B	1.59583	1.53829	1.18325	0.799644	0.628651	0.467631	0.407086	0.446763	0.994462	0.887538	0.711439	0.600184	0.591177	0.560719	0.459207	0.56207	BOTH	Induced
Bmp7	B	0.0841149	0.0886246	0.0475912	0.0334792	0.0230612	0.0240077	0.0170142	0.00811067	0.0147859	0.00730982	0.0155807	0.0113747	0.00707386	0.00943585	0.0059961	0.0106374	CON ONLY	Induced
Bmper	C	0.00578016	0.00905574	0.0354629	0.065095	0.104413	0.123325	0.120856	0.0826173	0.00504617	0.00475144	0.0236271	0.0213252	0.0204424	0.0392374	0.0197678	0.0290413	CON ONLY	Suppressed
Bmyc	C	0.148726	0.186579	0.230837	0.252314	0.298326	0.344975	0.256033	0.352017	0.0624707	0.0916736	0.113467	0.153653	0.222637	0.251942	0.257536	0.319835	BOTH	NC
Bnip3	B	0.844929	0.814672	0.768751	0.721665	0.722589	0.704543	0.748598	0.723921	0.993859	0.964716	0.860933	0.771871	0.756544	0.766403	0.725666	0.709632	L-KO ONLY	NC
Bphl	B	1.23383	1.19492	1.13672	0.975213	0.883091	0.946154	0.958673	0.966486	1.17285	1.07462	1.13835	1.03032	1.04453	1.01977	0.825429	1.05143	CON ONLY	NC
Brd4	A	2.576	2.52321	2.38761	2.36486	2.3654	2.31169	2.20667	2.19942	2.57481	2.66404	2.7683	2.72323	2.68336	2.6726	2.65646	2.50173	CON ONLY	NC
Btbd3	A	1.13713	1.24212	1.24343	1.17938	1.24194	1.24695	0.954169	0.666598	1.04439	1.314	1.25508	1.19126	1.39267	1.22527	1.00344	0.86421	CON ONLY	NC
Btg1	D	0.18082	0.244007	0.262728	0.295657	0.250403	0.319124	0.341272	0.327597	0.540915	0.553778	0.528713	0.470481	0.48408	0.562982	0.503322	0.52455	CON ONLY	NC
Btg2	C	0.463511	0.485458	0.560366	0.57356	0.550458	0.629564	0.684466	0.768989	0.26143	0.295789	0.222226	0.191094	0.231027	0.234485	0.210118	0.262159	CON ONLY	NC
C2	C	0.302616	0.280108	0.327614	0.405217	0.473081	0.443535	0.443849	0.466243	0.246586	0.229719	0.236844	0.236231	0.218564	0.283547	0.262539	0.291546	CON ONLY	NC
C230037L18Rik	B	0.145864	0.0921505	0.0952537	0.0848457	0.0808057	0.0646943	0.0693239	0.0700616	0.0855057	0.0651647	0.0748801	0.0559299	0.0544237	0.0407255	0.0499288	0.0652324	CON ONLY	NC
C2cd2	A	1.51072	1.44076	1.51121	1.28371	1.31928	1.33563	1.18593	1.15316	1.85701	1.89289	1.77919	1.76716	1.60743	1.51116	1.58064	1.50187	BOTH	NC
C2cd3	B	0.565853	0.54255	0.597272	0.486398	0.479897	0.496612	0.496246	0.449336	0.493691	0.474545	0.486106	0.497021	0.483984	0.523436	0.484757	0.508031	CON ONLY	NC
C3	C	3.28972	3.34339	3.53393	4.17249	4.88917	5.05388	4.8171	5.24412	1.77394	1.92014	1.97738	2.29285	2.71342	2.70448	2.78228	2.91716	BOTH	NC
C330002G04Rik	C	0.109493	0.136319	0.136996	0.146606	0.183276	0.188268	0.188767	0.214274	0.0868887	0.0816377	0.0941512	0.075539	0.0812104	0.0906111	0.0825824	0.0720365	CON ONLY	NC
C4a	D	0.535155	0.669794	0.851716	1.26596	1.61013	1.73785	1.74803	1.7131	0.901217	1.01773	1.2624	1.61258	1.79403	2.38419	2.42796	2.59273	BOTH	Suppressed
C4b	C	2.1655	2.14329	2.3899	2.46658	2.88878	3.01658	2.80424	2.82288	2.65152	2.48376	2.55136	2.5192	2.36126	2.42355	2.26026	2.42441	CON ONLY	NC
C4bp	B	4.31015	3.95682	3.96133	3.92729	3.69181	3.87985	3.65147	3.83695	2.85148	2.78337	3.02672	3.03507	3.0243	3.00154	2.95078	3.12174	CON ONLY	NC
C6	B	10.4899	8.62135	6.91229	6.06749	5.71177	5.54524	5.17458	5.2273	4.00059	3.48305	3.29068	3.28254	3.04724	2.82878	2.7641	3.29785	BOTH	NC
C630043F03Rik	B	0.230303	0.177431	0.187187	0.121231	0.129419	0.124636	0.0993963	0.0809367	0.0809068	0.0791149	0.113771	0.0877155	0.0924501	0.0806222	0.0959535	0.105572	CON ONLY	Induced
C730002L08Rik	B	2.80778	2.71701	2.17711	1.37136	0.703262	0.482045	0.452517	0.382429	1.06504	0.837265	0.814921	0.527601	0.353201	0.362171	0.363448	0.348043	BOTH	NC
C730034F03Rik	B	0.510076	0.51637	0.414298	0.315262	0.337961	0.278943	0.323846	0.292855	0.280987	0.308163	0.237742	0.195775	0.215822	0.199364	0.218255	0.199101	CON ONLY	NC
C730036E19Rik	D	0.44804	0.476617	0.536906	0.555545	0.651884	0.700088	0.759313	0.713415	0.675739	0.634388	0.606131	0.712797	0.706512	0.641349	0.662991	0.616099	CON ONLY	NC
C8a	C	5.08193	5.04535	5.56524	7.00024	7.43099	7.78271	8.47017	8.80396	4.63154	4.66028	5.02983	5.31833	5.19337	5.27818	5.34246	5.83975	BOTH	Suppressed
C8b	C	0.917083	0.911495	1.14254	1.92417	2.21186	2.54012	2.94134	2.51894	0.514077	0.528736	0.606276	0.676479	0.758184	0.823968	0.781375	0.853415	BOTH	Suppressed
C8g	C	1.92736	2.16953	1.98233	2.15421	2.37685	2.2426	2.26107	2.38158	1.81332	1.85786	2.00717	2.07674	2.12351	2.13997	2.22615	2.41736	L-KO ONLY	NC
C9	C	3.21119	3.74403	5.76337	8.6206	10.9799	12.0285	11.2283	10.7373	4.14745	4.59225	5.27113	6.40692	6.78631	7.61029	7.38006	7.34617	BOTH	NC
Cab39l	A	1.83802	1.87744	1.81486	1.70042	1.63904	1.61154	1.5013	1.63293	1.95431	1.88813	1.92933	1.8174	1.9313	1.88375	1.80042	1.91656	CON ONLY	NC
Cabcoco1	B	0.299212	0.359421	0.311528	0.258426	0.225536	0.259127	0.260804	0.262385	0.42605	0.354268	0.370801	0.284615	0.271772	0.278508	0.26115	0.296421	L-KO ONLY	NC
Cabp4	B	0.0167741	0.0383618	0.0355055	0.0223565	0.0125915	0.00299913	0.00701218	0.0118606	0.018227	0.00552371	0.0150113	0.00476006	0.00482969	0.00322652	0.00621018	0.00757707	CON ONLY	NC
Cabyr	D	0.291712	0.373581	0.444578	0.533567	0.559074	0.599928	0.658913	0.60272	0.419795	0.429356	0.543397	0.651389	0.684459	0.742206	0.732111	0.772693	BOTH	NC
Cacna1d	D	0.0561203	0.0823994	0.119438	0.231519	0.297566	0.357867	0.389304	0.389102	0.12276	0.155797	0.183787	0.283078	0.26459	0.253207	0.341509	0.246005	BOTH	NC
Cadm1	C	2.03063	2.03238	2.13554	2.70211	2.47822	2.79698	2.75306	2.81621	2.03114	2.1979	2.24433	2.39066	2.37579	2.68242	2.4246	2.31588	CON ONLY	NC
Cadps2	D	1.79673	1.73612	1.83661	2.16633	1.99584	2.28954	2.35739	2.12635	2.40405	2.26552	2.46623	2.55831	2.62084	2.68153	2.4545	2.52282	CON ONLY	NC
Calcoco1	B	0.44385	0.411347	0.443497	0.451909	0.336841	0.349818	0.377377	0.351427	0.410206	0.384516	0.376434	0.312648	0.318349	0.31294	0.310945	0.286467	L-KO ONLY	NC
Camk1d	D	1.89552	2.12225	2.22656	2.7371	3.02768	3.21851	2.91347	3.06095	4.85501	4.70273	5.02731	5.20876	4.80305	4.51808	4.67435	4.3952	CON ONLY	NC
Camk2b	C	0.798018	0.93042	0.981603	1.05763	1.19511	1.08992	1.13765	1.2256	0.72336	0.792238	0.871349	0.833998	0.890362	0.873511	0.942467	0.966983	CON ONLY	NC
Caml	B	0.628546	0.686889	0.608125	0.652488	0.480602	0.494365	0.525559	0.567794	0.540019	0.531234	0.555237	0.498765	0.567816	0.599502	0.600786	0.577339	CON ONLY	NC
Capn1	B	0.141819	0.116925	0.0953039	0.0719459	0.0989662	0.0715018	0.0781142	0.0736313	0.0533574	0.0299756	0.055385	0.0342997	0.0552232	0.0439398	0.0584938	0.0477974	CON ONLY	NC
Car14	C	0.0757401	0.089236	0.124115	0.112333	0.160395	0.190994	0.231219	0.228494	0.111212	0.104508	0.131413	0.117469	0.158994	0.180819	0.181015	0.20457	BOTH	Suppressed
Car2	B	0.0862046	0.0570767	0.0372388	0.0217729	0.0292572	0.0122395	0.0226131	0.0251704	0.0103576	0.00613605	0.00671714	0.00781984	0.0010526	0.00586291	0.00680145	0.012445	CON ONLY	Induced
Car3	A	15.8671	16.8662	10.4927	6.80877	4.55053	3.75817	3.7447	3.60464	30.4985	25.2151	22.3645	19.8273	11.8779	9.8973	9.31766	9.18687	BOTH	Suppressed
Carmil1	D	1.48362	1.68762	1.98484	2.14269	1.98063	1.97044	2.57433	2.01716	4.31024	4.65777	4.77763	5.39531	5.07658	5.17768	4.92384	4.8602	CON ONLY	NC
Casp8	B	0.859866	0.754614	0.72921	0.649245	0.568548	0.575549	0.545378	0.523081	0.475705	0.38679	0.477029	0.372581	0.3188	0.338101	0.305188	0.296318	BOTH	Induced
Cast	B	1.70942	1.59412	1.57982	1.53416	1.43433	1.46275	1.41001	1.41687	1.13822	1.1345	1.03684	1.11385	1.03712	1.15237	1.09515	1.10138	CON ONLY	Induced
Castor2	B	0.149017	0.12778	0.131433	0.0848413	0.114168	0.0984189	0.0929109	0.0735524	0.121327	0.0911206	0.0851676	0.076488	0.105866	0.0739051	0.0710882	0.0533191	CON ONLY	NC
Casz1	B	0.0584908	0.029705	0.0319754	0.0163409	0.0215504	0.0115083	0.0125318	0.0162867	0.0155255	0.0216232	0.00983336	0.0146472	0.0125454	0.00893927	0.01824	0.0137911	CON ONLY	NC
Cat	A	4.93564	5.17186	5.12611	5.16512	4.82681	5.06823	5.16	5.35825	8.40344	8.40481	8.44443	7.85181	7.84671	7.26591	7.73754	7.75255	L-KO ONLY	Suppressed
Catsper3	B	0.0693286	0.0621531	0.0633018	0.0482159	0.03661	0.0261052	0.0247359	0.0191902	0.0437871	0.0271555	0.0385054	0.0240305	0.0163028	0.021556	0.0289405	0.021352	CON ONLY	NC
Cbfb	B	0.708331	0.624942	0.595543	0.623563	0.53555	0.542018	0.521277	0.51436	0.400808	0.469418	0.331681	0.398189	0.400664	0.394957	0.379016	0.323301	CON ONLY	NC
Cblb	B	0.926233	0.852817	0.842646	0.703309	0.566655	0.532042	0.468771	0.504886	1.13429	0.963427	0.931534	0.859769	0.739805	0.71032	0.69408	0.665178	BOTH	Induced
Cbs	D	0.461116	0.519516	0.510729	0.687603	0.827913	0.950942	1.0258	0.973719	0.66246	0.731769	0.80086	0.932065	1.1135	1.06139	1.05111	1.2114	BOTH	Suppressed
Ccdc107	B	1.20201	1.12441	1.23845	1.05622	0.997353	1.01523	0.984023	0.99648	0.849478	0.777944	0.872547	0.721872	0.868731	0.940973	0.900272	0.933492	CON ONLY	NC
Ccdc149	B	0.169718	0.19078	0.131006	0.11663	0.103203	0.101817	0.109987	0.082918	0.131018	0.113412	0.120194	0.138077	0.130526	0.113136	0.125898	0.128354	CON ONLY	NC
Ccdc157	B	0.341216	0.319365	0.228305	0.129462	0.14217	0.106881	0.117969	0.0790547	0.0551852	0.0596018	0.0623734	0.0616086	0.0552044	0.0573265	0.0565915	0.0593636	CON ONLY	Induced
Ccdc162	B	0.178081	0.148957	0.127305	0.109038	0.0860936	0.0818851	0.0949992	0.0673852	0.0709985	0.0676345	0.0495985	0.0652912	0.0565687	0.049932	0.0468814	0.098206	CON ONLY	NC
Ccdc171	C	1.38209	1.5283	1.71995	1.63688	1.6163	1.86555	1.78522	1.67788	1.39403	1.43953	1.53273	1.71927	1.89828	2.0654	1.87735	1.7753	L-KO ONLY	NC
Ccdc50	D	1.24872	1.21408	1.32474	1.34756	1.45039	1.6546	1.45603	1.55925	1.53226	1.71269	1.56349	1.60951	1.72904	1.67272	1.70755	1.64038	CON ONLY	NC
Ccdc62	B	0.306599	0.279852	0.286734	0.209319	0.19363	0.18466	0.195095	0.218751	0.248057	0.230571	0.267676	0.209755	0.212493	0.266571	0.234702	0.26634	CON ONLY	NC
Ccdc69	A	0.00456938	0.00447113	0.00291334	0.0196106	0.00391197	0.00710526	0.00617516	0.00343558	0.0654609	0.100838	0.0487936	0.0378439	0.0321711	0.0185213	0.036147	0.0139949	L-KO ONLY	NC
Ccdc77	B	0.693498	0.815168	0.773092	0.694556	0.621614	0.540949	0.577913	0.517683	0.61868	0.544156	0.574264	0.62464	0.570824	0.552162	0.655686	0.570408	CON ONLY	NC
Ccdc85b	B	0.20599	0.164556	0.107332	0.0477638	0.0403901	0.056043	0.0719383	0.0537982	0.0388865	0.0355413	0.0351321	0.0550554	0.0467617	0.0490778	0.0286466	0.0454219	CON ONLY	NC
Ccdc91	B	0.486657	0.465195	0.512262	0.436385	0.429738	0.416668	0.436029	0.378457	0.396076	0.454677	0.482727	0.478945	0.429286	0.352663	0.406407	0.442975	CON ONLY	NC
Ccl25	B	1.5937	1.55033	1.35042	1.20105	0.996754	1.04224	0.987062	1.0583	1.27816	1.25979	1.17296	1.08729	1.03304	1.02015	1.03918	1.04325	BOTH	NC
Ccl9	B	0.0442193	0.0534407	0.0786097	0.0774804	0.0869029	0.0983078	0.112401	0.125006	0.145867	0.1193	0.124269	0.0879265	0.0650115	0.089755	0.105872	0.0732014	CON ONLY	NC
Ccn1	B	0.312847	0.302178	0.271336	0.125422	0.122403	0.122652	0.0739897	0.0893749	0.188452	0.187092	0.197209	0.142877	0.165067	0.217607	0.169076	0.209126	CON ONLY	NC
Ccnd1	C	0.0502645	0.0515246	0.0936483	0.121333	0.189344	0.140301	0.145813	0.118904	0.014868	0.0354447	0.0171651	0.0161764	0.0220259	0.0335239	0.0235523	0.0151433	CON ONLY	Induced
Ccnf	D	0.171514	0.230673	0.249914	0.210765	0.24946	0.263826	0.320243	0.333944	0.27221	0.308786	0.301464	0.313631	0.344699	0.372683	0.325014	0.393574	CON ONLY	NC
Ccp110	B	0.249587	0.263689	0.228917	0.226224	0.216824	0.150858	0.173937	0.156855	0.149846	0.157402	0.130582	0.145909	0.168311	0.149852	0.16357	0.150796	CON ONLY	NC
Cd1d1	B	1.25302	1.25854	1.21723	1.05008	1.07008	0.986577	0.989908	1.04869	1.35215	1.29826	1.42864	1.20095	1.22392	1.13799	1.11215	1.05998	BOTH	NC
Cd274	B	0.0483395	0.0598693	0.0434242	0.0309435	0.0346864	0.0101502	0.0281881	0.0110132	0.0141673	0.0309895	0.0210827	0.0117563	0.0158552	0.00735511	0.00910861	0.0127335	CON ONLY	NC
Cd276	B	0.0586582	0.0627257	0.038367	0.0155784	0.0161996	0.0207984	0.0113619	0.00854201	0.0417891	0.0237395	0.0240086	0.0141298	0.0107095	0.016897	0.00936337	0.0179442	CON ONLY	NC
Cd2ap	B	1.65246	1.61677	1.56965	1.45707	1.29132	1.33179	1.34197	1.32075	1.22815	1.30945	1.27941	1.32754	1.22618	1.29698	1.3245	1.23385	CON ONLY	Induced
Cd302	C	3.84006	3.84944	3.74124	4.26233	4.36014	4.59211	4.44673	4.41124	3.5318	3.84026	3.60239	3.87211	4.04078	3.86958	3.92257	3.6054	CON ONLY	NC
Cd36	B	1.62501	1.4369	1.30282	0.98659	0.612594	0.634915	0.628361	0.499191	1.3001	0.962054	0.772766	0.463757	0.359196	0.386541	0.388585	0.276809	BOTH	NC
Cd52	D	0.0315413	0.0241199	0.0392502	0.0698522	0.0620641	0.0698241	0.0811229	0.0805341	0.0343387	0.0302684	0.0212458	0.0457832	0.0245101	0.0617511	0.0757473	0.0865562	BOTH	NC
Cd59a	B	0.54583	0.504586	0.483997	0.478939	0.407512	0.419106	0.389661	0.365217	0.45438	0.475114	0.445864	0.443893	0.375107	0.386065	0.344375	0.349589	CON ONLY	NC
Cd81	B	0.653618	0.588997	0.524838	0.386085	0.300412	0.22536	0.199529	0.269165	0.236754	0.238933	0.155358	0.102746	0.0790426	0.0680377	0.0718745	0.0911982	BOTH	NC
Cd99l2	B	0.300476	0.272821	0.287886	0.302412	0.249009	0.210866	0.24053	0.183264	0.337506	0.284045	0.29753	0.254511	0.241617	0.267691	0.274878	0.29303	CON ONLY	NC
Cdc14b	B	1.56132	1.67516	1.56673	1.52924	1.35349	1.41871	1.47172	1.33489	1.62178	1.65033	1.69788	1.56968	1.47325	1.47516	1.41916	1.36863	BOTH	NC
Cdc27	A	0.718635	0.770691	0.720063	0.641321	0.510047	0.548363	0.563916	0.585216	0.788646	0.829018	0.726468	0.71708	0.672016	0.727814	0.577199	0.64784	BOTH	Induced
Cdc42bpa	B	1.79659	1.69667	1.68426	1.54427	1.54023	1.45365	1.52175	1.43919	1.62914	1.63441	1.4899	1.58347	1.45995	1.59722	1.61476	1.46031	CON ONLY	NC
Cdh1	C	0.0216265	0.0230409	0.0685891	0.169948	0.274915	0.255069	0.326714	0.300725	0.00114486	0.0345699	0.0271608	0.0594597	0.0488453	0.106141	0.131222	0.131926	BOTH	Suppressed
Cdh18	C	3.22267	3.60409	4.10958	4.28437	4.7222	5.62614	4.81063	3.53394	4.96927	4.30389	4.36624	4.04832	4.14379	5.58374	4.7786	3.6084	CON ONLY	NC
Cdh2	B	6.28092	5.94728	5.48127	4.50331	4.00975	4.22517	3.98936	3.83359	5.34034	5.02413	5.24415	4.87722	4.7741	4.82598	4.9277	4.58848	CON ONLY	NC
Cdk17	A	1.68714	1.43884	1.49048	1.20583	1.18215	1.23737	1.20049	1.06168	1.5939	1.67728	1.55614	1.53153	1.41446	1.35095	1.35096	1.3847	BOTH	NC
Cdk6	B	1.81439	1.64652	1.49667	1.08546	0.866661	0.774857	0.774994	0.672305	0.763255	0.798158	0.683638	0.683344	0.628332	0.741287	0.762362	0.744186	CON ONLY	NC
Cdk8	B	1.88958	1.86357	1.79801	1.73535	1.73326	1.60321	1.57273	1.58408	1.87453	1.87973	1.79651	1.83325	1.86462	1.90346	1.85301	1.7517	CON ONLY	NC
Cdo1	A	2.20414	2.18818	2.11077	1.5375	1.18826	1.23541	1.34681	1.32102	3.80834	3.7562	3.75147	3.52287	3.16473	3.20215	2.75357	3.14442	BOTH	NC
Cdyl	A	0.420199	0.378306	0.462129	0.538166	0.352681	0.366593	0.334143	0.330988	0.478822	0.508773	0.456606	0.456959	0.422137	0.471988	0.420609	0.408756	CON ONLY	NC
Cdyl2	B	0.403675	0.430124	0.340855	0.301236	0.24027	0.244239	0.242193	0.211687	0.273101	0.321937	0.31167	0.245365	0.289886	0.256888	0.311338	0.328147	CON ONLY	NC
Cebpb	B	2.19095	2.27366	2.01647	1.7725	1.98921	1.70311	1.44263	1.5469	1.44326	1.4832	1.41359	1.31356	1.75751	1.47633	1.48759	1.58519	CON ONLY	NC
Cebpd	B	0.195611	0.209033	0.178453	0.123032	0.135056	0.102454	0.0840964	0.119502	0.0846436	0.0927675	0.0868231	0.0520146	0.0861075	0.0950768	0.0905832	0.0628798	CON ONLY	NC
Cecr2	D	1.13639	1.0097	1.22995	1.31763	1.29162	1.50996	1.46899	1.50868	1.33498	1.38637	1.46044	1.55865	1.52672	1.66755	1.61386	1.66785	CON ONLY	NC
Celf2	B	4.07668	3.6204	3.12098	2.28485	1.99836	1.7775	1.66463	1.5375	3.47203	2.91819	2.69083	2.17423	1.82102	1.72733	1.71617	1.42697	BOTH	NC
Celsr1	D	0.094348	0.120921	0.176697	0.241861	0.210043	0.24332	0.269873	0.223207	0.212316	0.365551	0.351322	0.340324	0.311885	0.339279	0.38664	0.413815	CON ONLY	Suppressed
Cenpv	B	2.01903	2.00698	2.15342	1.76948	1.72745	1.58505	1.52956	1.67733	1.61383	1.5291	1.68917	1.51239	1.46537	1.42298	1.54701	1.38956	CON ONLY	NC
Cep120	B	0.58273	0.581081	0.535443	0.495957	0.45722	0.51126	0.469841	0.443264	0.514332	0.486781	0.512545	0.43125	0.462179	0.408695	0.438211	0.423831	CON ONLY	NC
Cep44	B	0.79702	0.850996	0.825347	0.656944	0.737536	0.678906	0.672407	0.62935	0.866819	0.781416	0.77617	0.76785	0.771865	0.71574	0.728972	0.739447	CON ONLY	NC
Cep78	B	0.266065	0.294418	0.274451	0.222113	0.247552	0.190934	0.185017	0.171592	0.156235	0.0973812	0.163312	0.111679	0.133898	0.119878	0.142759	0.0859738	CON ONLY	NC
Cep85l	A	2.8216	2.97363	2.71392	2.5158	2.22095	2.18724	2.16001	2.25805	3.62311	3.57939	3.63948	3.41386	3.0698	3.15247	3.08893	2.98998	BOTH	NC
Cerkl	B	0.331667	0.292996	0.26801	0.306303	0.210856	0.229406	0.207872	0.181571	0.353314	0.308119	0.272583	0.193797	0.140699	0.159589	0.120774	0.123407	BOTH	NC
Cers6	B	1.96649	2.02112	2.12104	1.90675	1.5485	1.71695	1.73278	1.83269	1.98354	1.95892	1.86143	1.72361	1.60902	1.97048	1.93665	1.8596	CON ONLY	NC
Ces1b	D	0.293167	0.33292	0.441531	0.529291	0.83413	0.884163	0.851293	0.875821	0.404444	0.510353	0.769667	0.939547	1.14601	1.22877	1.18825	1.16774	BOTH	NC
Ces1c	D	3.34709	3.97702	4.08892	4.16148	4.57892	4.67278	4.60712	4.60043	3.86106	4.34028	4.5166	5.17891	5.29338	5.55151	5.28615	5.33811	BOTH	NC
Ces1d	A	4.71193	4.51004	4.69029	3.93335	3.62267	3.40954	3.48201	3.66014	10.7599	10.4848	9.95576	8.94144	8.09329	8.1028	8.00517	8.13217	BOTH	NC
Ces1e	A	0.510953	0.62313	0.716105	0.749288	0.67206	0.624076	0.62072	0.70138	1.44064	1.38396	1.41465	1.36236	1.21849	1.17201	1.21474	1.16094	L-KO ONLY	Suppressed
Ces1f	A	4.25041	4.76266	4.57322	4.62727	4.5072	4.57136	4.51861	4.71861	6.58791	6.4788	6.68028	6.06633	6.0567	5.70245	5.9372	5.98281	L-KO ONLY	NC
Ces1g	D	0.162199	0.160015	0.229411	0.193332	0.248801	0.252762	0.230754	0.286347	0.264287	0.337468	0.395007	0.360001	0.389446	0.428069	0.473193	0.402137	L-KO ONLY	Induced
Ces2a	B	0.918456	0.921401	0.998897	0.828695	0.93349	0.75617	0.709715	0.645688	0.874599	0.946004	0.887636	0.924021	0.932835	0.792828	0.784629	0.843014	CON ONLY	Suppressed
Ces2b	B	0.204022	0.145432	0.141647	0.0801677	0.101672	0.0950509	0.0797851	0.061162	0	0	0	0	0.000973852	0.00444341	0	0	CON ONLY	NC
Ces2c	B	1.26076	1.06665	0.74268	0.426215	0.338461	0.2725	0.226216	0.238498	0.126895	0.146387	0.148996	0.125697	0.101319	0.0754695	0.0984597	0.0969966	CON ONLY	NC
Ces2e	B	0.341871	0.398873	0.3434	0.250606	0.230409	0.160918	0.182603	0.200842	0.299328	0.270124	0.245379	0.219845	0.195304	0.160485	0.168349	0.160731	BOTH	NC
Ces2h	B	0.103934	0.0970349	0.0608341	0.0547989	0.0603847	0.0164055	0.0377615	0.0549705	0.057363	0.0787859	0.0562682	0.0422718	0.0554859	0.0354604	0.0355652	0.0482658	CON ONLY	NC
Ces3a	B	18.4464	19.0467	17.623	15.5859	14.5123	13.9171	13.4741	14.0437	13.6221	13.3323	13.289	12.4027	11.9962	11.3685	12.071	12.2679	BOTH	Suppressed
Ces3b	C	12.373	14.8251	16.4226	20.2189	25.4367	25.3255	23.8293	24.4437	6.08499	6.70667	6.88827	8.17627	9.1924	9.18554	8.88106	8.88217	BOTH	NC
Ces4a	B	0.545441	0.528023	0.404057	0.289633	0.300893	0.182865	0.177863	0.192014	0.172829	0.173858	0.160679	0.126459	0.122658	0.112312	0.112956	0.0936946	CON ONLY	Suppressed
Cfap20	C	0.605916	0.624503	0.645249	0.676743	0.610186	0.737722	0.738126	0.879067	0.633063	0.638148	0.695402	0.770301	0.65448	0.703943	0.690449	0.705745	CON ONLY	NC
Cfap20dc	D	0.0790371	0.0992999	0.124576	0.155815	0.139094	0.238977	0.193828	0.170107	0.154413	0.197644	0.179789	0.309767	0.260237	0.271864	0.322069	0.285501	BOTH	NC
Cfap54	B	0.896491	0.714736	0.62947	0.480909	0.248959	0.162601	0.173473	0.170815	0.998437	0.673103	0.510979	0.35628	0.274321	0.212031	0.206567	0.199927	BOTH	NC
Cfb	C	0.58781	0.589339	0.613941	0.759995	0.89466	0.843816	0.910882	0.915755	0.50101	0.597124	0.651059	0.655373	0.719256	0.670329	0.724185	0.799312	BOTH	Suppressed
Cfd	B	0.276291	0.216526	0.105164	0.0463055	0.0142822	0.00162391	0.00132212	0.00173713	0.0166334	0.00718967	0.00212665	0	0	0	0	0	BOTH	NC
Cfh	C	25.0501	25.3943	27.3073	30.0651	33.4287	35.8523	33.7986	33.7742	13.1173	13.5697	12.6519	13.0026	13.4764	13.4959	12.9785	12.6099	CON ONLY	Suppressed
Cfhr1	B	2.70573	2.80137	2.55618	2.21807	2.1552	2.06819	1.89133	1.96797	2.69336	2.60518	2.53492	2.57238	2.48101	2.40679	2.20321	2.34797	BOTH	NC
Cfhr2	D	2.18494	2.2387	2.3262	2.55002	2.51525	2.63792	2.75888	2.75176	3.1083	3.24191	3.11169	3.16079	3.30973	3.24347	3.21035	3.23154	CON ONLY	NC
Cfhr4	D	3.77639	4.21884	4.50068	5.01159	5.22349	5.42579	5.29612	5.67161	6.00057	5.89533	5.9966	6.21869	6.53473	6.37118	6.29379	6.41986	CON ONLY	NC
Cfi	C	1.21154	1.3173	1.31162	1.57147	1.84793	1.99249	1.94929	1.97781	1.1627	1.24085	1.15733	1.20103	1.2671	1.43947	1.29188	1.33884	CON ONLY	NC
Cflar	A	2.1182	2.12237	2.17485	2.07371	1.92779	1.95903	1.98734	1.81679	2.70317	2.68321	2.93443	2.89306	3.0339	2.86538	2.77652	2.91774	CON ONLY	NC
Cgnl1	B	2.69805	2.69149	2.64411	2.59672	2.15073	2.2068	2.41721	2.30982	2.62112	2.60459	2.43036	2.53752	2.26404	2.48404	2.65814	2.46774	CON ONLY	Induced
Cgref1	B	0.216165	0.203103	0.203489	0.181798	0.133271	0.108454	0.101381	0.0840517	0.121304	0.0813363	0.0832171	0.0772849	0.0655066	0.0688802	0.0873347	0.0687134	CON ONLY	NC
Chac2	C	1.23951	1.30615	1.42212	1.59593	1.76821	1.83638	1.77579	1.73032	1.29748	1.4121	1.47795	1.62488	1.82952	1.74409	1.67825	1.75572	BOTH	NC
Chaserr	B	1.68386	1.7125	1.73002	1.66526	1.66741	1.65144	1.53154	1.65324	1.80212	1.73659	1.7554	1.70359	1.57212	1.59161	1.47142	1.46503	L-KO ONLY	NC
Chchd6	B	0.0785996	0.105225	0.0914208	0.0800363	0.0604983	0.0499128	0.0501557	0.0427993	0.0771328	0.043454	0.0535336	0.0219218	0.0269633	0.0379834	0.0456018	0.0428953	CON ONLY	NC
Chd1l	B	0.448389	0.384281	0.311072	0.217854	0.249456	0.212014	0.196509	0.194759	0.200919	0.231876	0.224469	0.199613	0.203681	0.225268	0.20452	0.198822	CON ONLY	NC
Chd2	A	2.18256	1.90538	1.93722	2.10403	1.89975	2.02112	2.01889	1.9847	4.03269	3.61125	3.63161	3.55729	3.34317	3.33972	3.28126	3.08127	L-KO ONLY	NC
Chd3	B	5.75707	6.01418	6.01475	5.31243	4.88306	4.65611	4.65339	4.60084	5.0025	4.99158	5.08207	5.08467	4.8709	4.59016	4.49335	4.76966	CON ONLY	NC
Chd7	D	1.50704	1.52291	1.65334	1.76281	1.90494	1.97596	1.90602	1.90358	2.23386	2.24609	2.2431	2.27047	2.39997	2.21218	2.50137	2.27309	CON ONLY	NC
Chd9	A	4.25781	4.16229	3.99511	3.77131	3.63857	3.49233	3.51444	3.25476	4.67215	4.78545	4.40602	4.18855	4.12214	4.2081	3.9346	3.91022	BOTH	NC
Chdh	B	1.15193	1.12115	1.03987	1.06935	0.872339	0.934645	0.837631	0.889237	1.08933	1.05965	0.975878	0.936417	0.86988	0.837458	0.82234	0.808171	BOTH	NC
Chkb	B	1.35362	1.12955	1.10092	0.868847	0.905457	0.785572	0.751132	0.846705	0.821018	0.68768	0.742019	0.661729	0.667017	0.621966	0.642674	0.657851	CON ONLY	NC
Chn1	B	0.0293124	0.0158034	0.0168949	0.00666779	0.0113685	0	0.00926273	0.00266867	0.0294571	0.0340821	0.0118404	0.00855679	0.00480635	0.00467357	0.00763122	0.0123484	CON ONLY	NC
Chn1os3	A	0.126299	0.113041	0.140577	0.0847212	0.0728497	0.0757044	0.0652351	0.0584248	0.162988	0.160553	0.12869	0.115606	0.100241	0.0970677	0.0982217	0.105723	CON ONLY	NC
Chn2	B	3.61476	3.45003	3.27474	3.38722	3.20715	3.15462	3.29143	3.12794	3.47486	3.39753	3.25529	2.92075	2.87734	2.8561	2.72334	2.63855	BOTH	NC
Chp1	B	2.87027	2.80967	2.47214	2.31994	2.01347	1.92521	1.95423	1.84021	1.54537	1.45406	1.30124	1.26651	1.13978	1.136	0.977702	0.955544	BOTH	Induced
Chpf2	B	0.406461	0.418266	0.399129	0.383914	0.357025	0.330887	0.28576	0.264107	0.305013	0.236521	0.275875	0.287237	0.226999	0.251316	0.234143	0.222171	CON ONLY	NC
Chpt1	B	3.96722	4.03431	3.52946	2.9717	2.76959	2.73086	2.6158	2.49384	4.32911	3.82884	3.49493	3.18603	2.75041	2.85627	2.71028	2.56817	BOTH	NC
Chrm3	C	0.137004	0.229615	0.834863	2.67412	3.23351	4.62885	5.25667	5.30347	0.172055	0.413797	0.730127	1.0492	1.33629	2.4114	2.65502	2.67083	BOTH	NC
Chrna4	A	0.0180569	0.00928859	0.0284325	0.030234	0.00909412	0.0227328	0.037793	0.0112963	0.198907	0.150846	0.228265	0.150582	0.109487	0.0876849	0.105828	0.0823105	L-KO ONLY	Suppressed
Chsy1	B	0.100164	0.0764274	0.0745635	0.0542495	0.0494377	0.0439084	0.0433288	0.0376174	0.0330763	0.0256674	0.0252265	0.0381887	0.0237643	0.0371166	0.0286752	0.0399668	CON ONLY	NC
Chuk	B	2.87601	2.94242	2.76302	2.87341	2.49896	2.48869	2.31776	2.32419	2.61586	2.72525	2.68472	2.55908	2.36222	2.43299	2.30474	2.23346	BOTH	NC
Cib2	B	0.0285142	0.0306426	0.0216271	0.0171033	0.00903139	0.00954734	0.00238214	0.00376872	0.0105431	0.0163599	0.00506373	0	0.00562638	0.00364235	0.00305559	0.00611618	CON ONLY	Induced
Cib3	C	0.012254	0.0217336	0.0525859	0.193021	0.248537	0.309268	0.382556	0.324835	0.0497818	0.0205619	0.0391858	0.0842829	0.0911046	0.120177	0.156144	0.260924	BOTH	NC
Cidea	B	0.116743	0.0976564	0.0363541	0.0115358	0.00363414	0	0.0017055	0	0.0128122	0	0.00279663	0	0	0	0	0	CON ONLY	NC
Cidec	B	3.43483	3.02783	2.70248	1.65576	0.838823	0.702274	0.637259	0.474186	1.46165	1.13492	0.788978	0.419701	0.271449	0.245609	0.254321	0.266281	BOTH	NC
Cilk1	B	0.874645	0.795772	0.832132	0.622162	0.533448	0.522544	0.549914	0.518557	0.825833	0.834822	0.74064	0.670361	0.620466	0.662458	0.67987	0.645613	CON ONLY	NC
Cipc	B	1.17382	1.16123	1.15077	0.948926	0.786508	0.787172	0.73757	0.72485	0.876253	0.875023	0.841521	0.764377	0.735672	0.792685	0.757983	0.743249	CON ONLY	NC
Cisd2	C	0.79172	0.814488	0.895694	1.03076	1.00747	1.1046	1.1191	1.19804	0.922681	0.847642	0.939273	0.962949	1.03525	1.09343	1.00799	1.08962	CON ONLY	NC
Cish	C	0.508867	0.514909	0.525782	0.685695	0.68131	0.75385	0.753155	0.679396	0.218495	0.196373	0.164904	0.191861	0.226295	0.235203	0.252087	0.201972	CON ONLY	NC
Cited2	B	0.274548	0.279325	0.264599	0.172052	0.170324	0.179851	0.153482	0.161838	0.14646	0.17553	0.161997	0.173367	0.239886	0.165806	0.16782	0.180821	CON ONLY	NC
Clasp1	B	0.871934	0.81928	0.829549	0.778575	0.745551	0.716297	0.740022	0.70855	0.851774	0.762126	0.840823	0.809706	0.757552	0.81471	0.790377	0.779456	CON ONLY	NC
Cldn14	C	0.175201	0.256398	0.259708	0.355773	0.346726	0.34412	0.311593	0.386712	0.231833	0.279601	0.244781	0.284111	0.232302	0.248657	0.234867	0.235341	CON ONLY	NC
Cldn2	B	0.373398	0.387596	0.31677	0.215734	0.15504	0.0966597	0.0808618	0.0715911	0.238616	0.243232	0.191229	0.144549	0.0997037	0.044147	0.0447827	0.0327352	BOTH	NC
Clec2h	C	0.0216532	0.0164284	0.0788277	0.378638	0.451034	0.567483	0.627498	0.663353	0.0329348	0.0461928	0.127513	0.145151	0.312293	0.338634	0.442289	0.398672	BOTH	NC
Clic5	C	0.0034955	0.00522927	0.0265924	0.0835588	0.113322	0.152713	0.158718	0.155845	0.00883177	0.0165252	0.0210368	0.0206866	0.0383632	0.0330673	0.0520668	0.0451776	CON ONLY	NC
Clint1	A	1.81057	1.71587	1.74616	1.72369	1.57447	1.50196	1.59919	1.56189	1.95169	1.89176	1.82469	1.87335	1.74942	1.85216	1.9452	1.75016	CON ONLY	NC
Clip1	A	0.845684	0.867924	0.863687	0.804288	0.743864	0.665239	0.716767	0.634664	0.976278	0.974054	1.04094	0.976119	0.965679	0.927112	1.0792	0.912359	CON ONLY	NC
Clk1	B	3.19865	3.12402	3.12947	3.12045	2.94321	2.85993	2.98294	2.93799	3.3165	3.30414	2.96491	3.03568	3.01211	2.99157	2.99713	2.87486	CON ONLY	NC
Clk4	A	3.08473	2.97147	2.95505	2.79973	2.60271	2.61694	2.75212	2.57818	3.39013	3.33866	3.16394	3.24087	3.11906	3.16567	3.20371	3.09535	CON ONLY	NC
Clmn	B	4.15443	3.91666	3.93517	3.89629	3.79801	3.90083	3.64874	3.42505	3.74663	3.62505	3.46602	3.31047	3.32085	3.51726	3.29558	3.3855	CON ONLY	NC
Clpx	C	1.56026	1.7285	1.96879	2.06705	1.99977	1.84089	2.14208	2.25146	1.78366	1.86212	1.88156	1.79266	1.80101	1.8855	1.80375	1.72184	CON ONLY	NC
Clstn3	B	0.807902	0.676478	0.538731	0.288006	0.164303	0.122724	0.126889	0.0975307	0.567194	0.429335	0.321911	0.245346	0.1902	0.178287	0.172222	0.147561	BOTH	NC
Clu	C	2.29431	2.42807	2.33289	2.73202	2.91416	2.90748	2.78438	3.02533	1.99277	1.83802	1.82379	1.86525	2.1055	2.2016	2.21711	2.34648	BOTH	NC
Clybl	B	2.71155	2.61143	2.83735	2.83501	2.86598	2.87078	2.85923	2.70699	3.13884	2.99936	2.97968	2.62438	2.64683	2.80806	2.77249	2.70308	L-KO ONLY	NC
Cmah	D	6.95647	6.50736	6.52428	7.55177	7.30318	7.44545	7.856	7.51696	8.33004	8.1913	8.2136	8.78092	8.52548	8.46707	8.80377	8.50783	CON ONLY	NC
Cmas	B	0.455362	0.431263	0.43385	0.357528	0.297277	0.266801	0.324392	0.303049	0.389948	0.485236	0.380955	0.332893	0.301616	0.293645	0.291398	0.27917	BOTH	NC
Cmbl	B	0.712425	0.704205	0.64091	0.537469	0.504679	0.427487	0.450053	0.419538	0.502356	0.48016	0.472807	0.411682	0.330086	0.338236	0.390686	0.360339	BOTH	NC
Cmip	A	1.5309	1.40229	1.48435	1.27953	1.21512	1.28583	1.22688	1.18423	1.84894	1.75558	1.77139	1.55415	1.50556	1.52755	1.5031	1.42634	BOTH	NC
Cmss1	B	1.22629	0.950041	0.937174	0.834673	0.705677	0.719954	0.714306	0.64592	1.07686	0.942878	1.07031	0.903902	0.745041	0.824528	0.729353	0.595606	BOTH	NC
Cmtm8	A	1.27289	1.34058	1.40223	1.34755	1.28703	1.31953	1.32405	1.34029	1.85898	1.82279	1.82586	1.5975	1.69182	1.6083	1.45384	1.46842	L-KO ONLY	NC
Cndp1	B	0.0721226	0.0651398	0.0577184	0.0297933	0.0245129	0.0071405	0.00221569	0.00318863	0.0133976	0.0147499	0.0205816	0.00379696	0.006712	0.0067903	0.00427317	0.00612129	CON ONLY	NC
Cnmd	A	0.166626	0.20897	0.217951	0.1633	0.131829	0.0890263	0.112208	0.137016	0.3554	0.313784	0.268486	0.237977	0.262877	0.112174	0.159913	0.155283	BOTH	NC
Cnpy3	B	0.497443	0.492992	0.50425	0.492926	0.447372	0.397529	0.34652	0.36317	0.549067	0.452136	0.426775	0.456254	0.462273	0.452651	0.4458	0.491584	CON ONLY	NC
Cntrl	B	1.31974	1.33129	1.43925	1.25237	1.12551	1.07873	1.08821	1.06368	1.05982	1.13068	0.962168	0.899951	0.969448	0.871453	0.884752	0.918664	CON ONLY	NC
Cobl	B	1.35133	1.20849	1.18495	1.3434	1.27675	1.37725	1.47988	1.31331	1.7197	1.59716	1.46177	1.20701	1.23634	1.28061	1.38472	1.2095	L-KO ONLY	NC
Cobll1	A	3.25409	3.17873	2.83972	2.76161	2.42973	2.50863	2.54383	2.62158	3.63172	3.64505	3.57352	3.258	3.20573	3.26787	3.21573	3.11715	BOTH	NC
Cog4	B	1.55289	1.58414	1.55874	1.43829	1.39932	1.47919	1.40614	1.24288	1.31911	1.19319	1.28627	1.23228	1.28047	1.27015	1.3913	1.35941	CON ONLY	NC
Cog5	B	1.81287	1.76673	1.73422	1.6619	1.65794	1.58104	1.66781	1.59175	1.64254	1.74173	1.59079	1.62371	1.62663	1.5591	1.56418	1.66476	CON ONLY	NC
Col12a1	B	0.194571	0.104218	0.0805114	0.0870647	0.0302069	0.0467479	0.0619794	0.0383516	0.0441589	0.0410976	0.0428764	0.0345857	0.0259198	0.0271547	0.026806	0.0351832	CON ONLY	Induced
Col15a1	D	0.0994559	0.11674	0.132469	0.122323	0.154407	0.174634	0.174414	0.216775	0.188701	0.184564	0.210663	0.230716	0.220601	0.200368	0.232686	0.237078	CON ONLY	Suppressed
Col18a1	D	2.95792	3.1334	3.27372	3.36516	3.60608	3.58273	3.84534	3.93168	4.07787	4.1123	4.26081	4.0183	4.12978	3.85404	3.91748	3.9478	CON ONLY	NC
Col23a1	B	0.0707347	0.0650244	0.0367365	0.0225642	0.0140761	0.0271576	0.00923747	0.00262541	0.0212793	0.0318345	0.0291097	0.0122142	0.0116496	0.023524	0.0114557	0.0138278	CON ONLY	NC
Col25a1	D	0.00414136	0.011545	0.0304887	0.127559	0.242774	0.197746	0.221719	0.203281	0.027994	0.0438903	0.102753	0.1697	0.232708	0.187899	0.172757	0.231357	BOTH	NC
Col27a1	A	0.822816	0.77535	0.86916	0.683614	0.669082	0.570951	0.665915	0.632338	1.94259	1.72956	1.7813	1.78897	1.46866	1.333	1.47227	1.61934	BOTH	Suppressed
Col4a2	B	0.0617932	0.04616	0.0492503	0.0419284	0.0294377	0.0198877	0.0260902	0.0234562	0.0248474	0.0317229	0.0270705	0.0133263	0.0282786	0.026127	0.0231303	0.012032	CON ONLY	NC
Col4a5	C	0.021632	0.00680363	0.015325	0.0300156	0.0475684	0.0650866	0.033835	0.0476487	0.0202591	0.0365885	0.0220817	0.0297575	0.0217433	0.0289356	0.0605831	0.0431157	CON ONLY	NC
Col5a3	C	0.764498	0.72838	0.944207	0.979143	0.940056	1.08352	0.994712	1.09055	0.901657	0.90646	1.03108	0.911704	0.938669	1.02269	1.07798	1.1258	CON ONLY	Suppressed
Colec12	A	5.09211	4.55351	3.99443	3.35067	2.76993	2.72881	2.9964	2.92524	5.37517	5.28521	4.96257	4.92048	4.2756	4.16957	4.11112	4.09353	BOTH	NC
Colgalt2	B	0.109715	0.122456	0.080317	0.0477998	0.0278911	0.0270081	0.0215503	0.0322274	0.0244127	0.0139416	0.0172002	0.0288463	0.0141149	0.00608211	0.0110951	0.00595424	CON ONLY	NC
Cops7b	B	0.547862	0.512979	0.484642	0.452327	0.394676	0.413618	0.391551	0.406496	0.400033	0.364467	0.392391	0.381188	0.3227	0.322952	0.36241	0.314343	CON ONLY	NC
Coq10a	B	0.615238	0.592756	0.534291	0.482272	0.457974	0.486735	0.443695	0.44077	0.432737	0.373075	0.401806	0.370372	0.428974	0.445814	0.371436	0.480836	CON ONLY	Induced
Coq10b	C	1.8025	1.78795	1.94018	2.06032	2.11665	2.24344	2.14172	2.07333	1.49011	1.59232	1.44532	1.68701	1.78014	1.81909	1.75243	1.85645	L-KO ONLY	NC
Cox19	B	0.578542	0.534747	0.508767	0.426909	0.43266	0.456434	0.406175	0.437651	0.449259	0.347627	0.381409	0.319062	0.295045	0.342468	0.319954	0.358429	CON ONLY	NC
Cox5b	C	0.272254	0.234052	0.296767	0.359292	0.343749	0.369852	0.38249	0.427953	0.302271	0.275136	0.291204	0.327291	0.339564	0.321363	0.363286	0.317676	CON ONLY	NC
Cox7a2	C	0.36791	0.405604	0.372349	0.532969	0.460094	0.551939	0.526358	0.583091	0.333525	0.40804	0.387495	0.417324	0.412754	0.467057	0.39895	0.404973	CON ONLY	NC
Cox7b	C	0.868478	0.750496	0.850404	0.971572	1.18495	1.07148	1.0336	1.14156	0.881517	0.891057	0.803261	0.86438	0.981462	0.964609	0.96747	1.01875	CON ONLY	NC
Cox7c	C	1.98358	1.91053	2.23411	2.36273	2.43157	2.50487	2.511	2.83588	2.46568	2.51078	2.37611	2.47669	2.69727	2.48379	2.61907	2.54808	CON ONLY	NC
Cox8a	C	0.567265	0.6247	0.69382	0.720448	0.836917	0.826565	0.781678	0.859183	0.700259	0.654707	0.580647	0.618559	0.640726	0.639021	0.641461	0.689134	CON ONLY	NC
Cp	D	4.53517	4.98516	5.4453	5.95546	5.92852	6.94267	7.17248	7.22437	7.41959	8.08842	7.70748	8.37904	7.64525	8.41181	7.90308	8.26862	CON ONLY	NC
Cpb2	C	3.48339	3.61399	3.67051	4.03068	4.41924	5.03665	4.71811	4.72728	2.71251	2.65545	2.57376	2.85213	2.83091	2.87812	2.76412	2.75817	CON ONLY	Suppressed
Cpd	C	0.227153	0.264273	0.286164	0.301678	0.336184	0.38518	0.339558	0.393294	0.199171	0.127146	0.155376	0.162584	0.170365	0.180481	0.155826	0.159	CON ONLY	NC
Cpeb1	B	0.945351	0.821523	0.733613	0.697684	0.536332	0.622587	0.479247	0.493893	0.662521	0.59222	0.64424	0.638262	0.637117	0.603151	0.651599	0.481128	CON ONLY	Induced
Cpeb2	A	0.987608	1.11441	1.07628	1.05427	0.834427	0.922099	0.872957	0.86151	1.70275	1.71196	1.6679	1.62098	1.3696	1.40921	1.40518	1.38032	BOTH	NC
Cpeb3	A	2.15802	2.28007	2.20307	2.20188	1.89958	1.92701	2.01727	1.80551	2.3489	2.08341	2.20138	2.10161	2.12795	2.33191	2.19641	2.13004	CON ONLY	NC
Cped1	A	8.08619	7.97595	8.08054	7.96519	7.72824	7.56825	7.87497	7.77865	9.33372	8.81437	8.87714	8.49252	8.47674	8.34928	8.62278	8.29183	L-KO ONLY	NC
Cphx1	A	0.104719	0.0697853	0.0790881	0.0514389	0.0507656	0.0417295	0.0429887	0.037834	0.0639062	0.0904462	0.0767398	0.0904135	0.0564799	0.0818533	0.0874199	0.0796259	CON ONLY	NC
Cpn1	B	2.47897	2.36587	2.30798	2.43991	2.31689	2.25106	2.27506	2.44925	2.82154	2.81338	2.3936	2.22328	2.18889	2.25589	2.15764	2.11694	L-KO ONLY	NC
Cpox	B	1.69124	1.68576	1.35045	1.09349	0.927957	0.951774	1.00951	0.938493	1.04795	0.991756	0.896732	0.972399	0.919302	0.966964	0.873815	0.932261	CON ONLY	Induced
Cpped1	D	1.10602	1.27107	1.33228	1.41717	1.42407	1.59282	1.56014	1.49254	1.44183	1.50464	1.55279	1.46588	1.58976	1.6849	1.65912	1.53318	CON ONLY	NC
Cps1	D	6.42516	10.6094	15.5185	24.308	30.4982	33.2683	33.7596	30.0501	33.9946	36.344	40.0519	45.6095	46.5847	46.2233	46.9424	44.4292	BOTH	Suppressed
Cpsf4l	B	0.243469	0.241472	0.267184	0.252487	0.209059	0.185209	0.170996	0.172827	0.183569	0.193814	0.242691	0.240191	0.233597	0.191055	0.192063	0.20993	CON ONLY	NC
Cpt1a	B	3.41549	3.59729	3.60365	3.48277	3.08075	3.1455	3.18723	2.96582	3.36117	3.32487	3.30882	3.02898	2.98049	3.08942	3.00186	2.8618	CON ONLY	NC
Cradd	B	1.80992	1.56971	1.58996	1.36013	1.43685	1.26547	1.2876	1.28437	1.72384	1.5579	1.49103	1.46625	1.29999	1.37056	1.24635	1.27777	BOTH	NC
Crat	B	0.410544	0.462401	0.392766	0.381758	0.264061	0.210668	0.228609	0.263184	0.657186	0.480766	0.36325	0.258376	0.270753	0.229278	0.224953	0.250073	BOTH	NC
Crcp	D	0.263561	0.318459	0.346473	0.425679	0.539004	0.512756	0.59888	0.542676	0.491954	0.527571	0.522498	0.603709	0.625899	0.615661	0.628586	0.657624	CON ONLY	NC
Creb3l3	C	3.68738	3.89823	4.10158	4.48953	4.32677	4.4939	4.73035	4.75079	3.43025	3.99122	3.91486	4.16378	4.41007	4.26947	4.32986	4.56389	BOTH	NC
Creg1	B	1.05232	1.15961	1.03937	0.987169	0.864051	0.916849	0.89218	1.00853	1.04824	1.11301	1.18699	1.00183	0.9935	1.0343	0.976868	1.00121	CON ONLY	NC
Crim1	B	0.766056	0.64461	0.588045	0.468604	0.389581	0.503203	0.43027	0.363103	0.374707	0.347514	0.367927	0.341995	0.337066	0.383362	0.403096	0.367042	CON ONLY	NC
Crtc3	C	2.10849	2.05283	2.06174	2.47893	2.29927	2.38855	2.65596	2.53393	1.257	1.14429	1.19549	1.14247	1.22916	1.16504	1.26129	1.15174	CON ONLY	NC
Crybg2	D	0.0292802	0.0536149	0.104282	0.107943	0.0661901	0.109887	0.134956	0.113196	0.0446238	0.060638	0.0771471	0.0941387	0.106444	0.154916	0.127417	0.13509	BOTH	NC
Cryl1	D	0.0334334	0.0746662	0.299466	0.993055	1.24283	1.77184	1.98229	1.99142	0.103675	0.263099	0.469608	0.952756	1.58717	2.25313	2.18854	2.36558	BOTH	NC
Cs	B	1.25704	1.34998	1.26723	1.02309	0.834746	0.823878	0.858404	0.821437	1.23338	1.21597	1.12345	1.13206	0.952	0.887616	0.935401	0.949553	BOTH	Induced
Csad	B	1.26054	1.19216	0.895036	0.637333	0.513485	0.494019	0.437128	0.48968	1.524	1.22961	1.08533	0.741636	0.817368	0.683695	0.579527	0.717229	BOTH	NC
Csrp3	B	0.21398	0.202127	0.146339	0.176075	0.15206	0.119	0.0997006	0.111583	0.14537	0.153933	0.170386	0.0996124	0.0805175	0.0801915	0.104427	0.0898744	CON ONLY	NC
Ctcflos	C	3.11568	3.03	2.86838	3.11492	2.69746	3.05246	3.0376	2.9876	2.29479	2.20363	2.29591	2.26022	2.31393	2.85207	2.88835	2.60399	L-KO ONLY	NC
Ctdspl	C	0.0255775	0.033518	0.0671389	0.130889	0.131871	0.137092	0.130588	0.148076	0.0431237	0.0653798	0.0816168	0.0721007	0.0694996	0.109726	0.119621	0.0916466	CON ONLY	NC
Cth	C	0.929902	1.16019	1.3032	1.63295	1.86357	2.28869	2.58779	2.61685	0.997484	1.12135	1.21805	1.44923	1.66858	1.67757	1.70487	1.86167	BOTH	Suppressed
Ctif	B	2.29211	2.10698	1.98012	2.03023	1.85098	1.90517	1.88742	1.73644	1.83186	1.84971	1.89145	1.81493	1.74316	1.76823	1.73546	1.70537	CON ONLY	NC
Ctnnbip1	D	0.0186252	0.0407847	0.103655	0.200694	0.30355	0.392571	0.414967	0.43707	0.037607	0.109302	0.121552	0.183099	0.242718	0.376072	0.389252	0.419466	BOTH	NC
Ctps	B	0.14038	0.147385	0.142312	0.103377	0.0633983	0.0899002	0.0749147	0.05333	0.0765793	0.0528107	0.0453713	0.0546754	0.0595784	0.0693687	0.0634085	0.057274	CON ONLY	NC
Ctsa	B	0.43008	0.419334	0.397024	0.331139	0.429623	0.421852	0.374569	0.445577	0.457708	0.45866	0.411642	0.401613	0.320135	0.318651	0.279764	0.292076	L-KO ONLY	NC
Ctsc	C	0.0454895	0.067003	0.18888	0.612521	0.694955	0.852463	0.990127	1.05451	0.0899598	0.149451	0.206549	0.242328	0.329719	0.426975	0.377281	0.450423	BOTH	NC
Ctsd	B	0.142054	0.188742	0.150714	0.0982958	0.0785589	0.0463367	0.0621928	0.0684677	0.10809	0.0750998	0.0988433	0.0845747	0.0519775	0.040374	0.0503368	0.0769027	CON ONLY	NC
Ctse	B	0.249544	0.242559	0.175688	0.0629544	0.0352383	0.0241188	0.0132037	0.00915	0.245807	0.132072	0.0984075	0.0297126	0.0225881	0.0128035	0.00844258	0.00170643	BOTH	NC
Ctsl	D	1.83196	2.07564	2.22484	2.39656	2.51539	2.53905	2.53238	2.64003	2.47158	2.68539	2.88637	2.89832	3.07107	2.89314	3.11091	3.31788	BOTH	NC
Ctso	B	1.03238	1.03681	1.02412	0.88616	0.940557	0.910522	0.753375	0.854764	0.840267	0.860728	0.760083	0.780778	0.796677	0.750323	0.673303	0.811594	CON ONLY	NC
Cux1	B	1.59242	1.52233	1.49899	1.36946	1.33524	1.41065	1.35257	1.27594	1.71176	1.57025	1.58365	1.52673	1.32242	1.44802	1.27743	1.28719	BOTH	NC
Cwf19l2	B	1.74033	1.71694	1.76964	1.63649	1.62726	1.57129	1.60014	1.53526	1.49808	1.49846	1.53025	1.5958	1.52353	1.43356	1.49223	1.36421	CON ONLY	NC
Cxadr	D	0.984137	0.948644	0.963219	1.29123	1.29217	1.32042	1.28428	1.44136	2.29073	2.31992	2.35791	2.22124	2.15769	2.31623	2.31908	2.43274	CON ONLY	NC
Cxcl1	C	0.272807	0.380432	0.499279	0.95673	1.48014	1.75524	1.54548	1.91686	0.190318	0.241418	0.308654	0.369107	0.463958	0.529967	0.48241	0.602213	BOTH	NC
Cxcl12	D	1.32332	1.43806	1.6809	1.66391	1.69716	1.71476	1.75784	2.05397	1.81774	1.82693	1.95826	2.16269	2.22317	2.28051	2.07825	2.40777	BOTH	NC
Cxcr5	C	0.0659481	0.0934258	0.100658	0.0950238	0.105987	0.140848	0.132851	0.0946151	0.0396212	0.0340536	0.0554441	0.0360436	0.0684954	0.0562571	0.0724157	0.1302	L-KO ONLY	NC
Cyb5a	A	4.15148	4.18803	3.93312	3.12196	2.62545	2.32091	2.21813	2.4093	3.94916	3.854	3.95621	3.57065	3.42865	3.25666	3.2237	3.14278	BOTH	NC
Cyb5b	A	1.92907	1.93707	1.70974	1.5651	1.28274	1.29013	1.35497	1.20942	2.86618	2.66751	2.59765	2.4967	2.44259	2.5288	2.53378	2.38668	BOTH	Induced
Cycs	C	0.266384	0.214967	0.225252	0.316096	0.327014	0.324172	0.326672	0.373104	0.242917	0.218367	0.220533	0.240607	0.216069	0.235465	0.248464	0.276877	CON ONLY	NC
Cyp1a2	B	0.658563	0.562723	0.368236	0.169414	0.113378	0.0748579	0.0551663	0.0356695	0.174048	0.159354	0.14638	0.156437	0.150607	0.110904	0.0708201	0.0664523	BOTH	Induced
Cyp21a1	D	0.0151168	0.0143519	0.0302666	0.067523	0.0975977	0.118115	0.142611	0.157479	0.0327733	0.0428574	0.0614432	0.103735	0.133234	0.213185	0.218753	0.260444	BOTH	NC
Cyp27a1	A	9.79343	9.66965	8.66664	6.37737	5.67628	4.44965	4.13559	3.87118	7.37709	7.27135	7.33918	7.31967	7.22441	6.56131	6.27477	6.36927	BOTH	Induced
Cyp2a12	C	1.65809	1.94533	2.16738	2.57679	2.64952	2.58315	2.5287	2.96361	2.17241	2.53931	2.52892	2.46231	2.47753	2.32115	2.37254	2.53775	CON ONLY	NC
Cyp2a22	B	0.391884	0.259105	0.185464	0.0844159	0.0477283	0.0372609	0.0342315	0.0354386	0.150655	0.181961	0.102757	0.0393415	0.0132485	0.0247223	0.0154842	0.00889259	BOTH	NC
Cyp2a4	B	0.0794347	0.093859	0.0877445	0.015262	0.0148943	0.00355234	0.00563325	0.00552847	0.0529177	0.00772029	0.0130561	0.0132804	0	0.00160776	0.00568385	0	BOTH	NC
Cyp2a5	B	1.9987	1.96582	1.28923	0.457736	0.129519	0.100149	0.051632	0.0349965	0.548261	0.44277	0.277411	0.141864	0.0380683	0.0199405	0.0157608	0.0161935	BOTH	Induced
Cyp2b9	B	0.675767	0.476671	0.226216	0.0779744	0.0221216	0.00843922	0.00112624	0.0107746	0.0226199	0.00811172	0	0	0	0	0	0	CON ONLY	NC
Cyp2c23	C	1.25324	1.15262	1.24652	1.76592	2.31185	2.53407	2.69155	2.60473	0.81359	0.936041	1.18953	1.30959	1.56896	1.59713	1.55877	1.72166	BOTH	NC
Cyp2c29	A	8.20295	10.2651	10.4589	4.80038	1.80021	0.817221	0.623636	0.386234	10.319	11.1803	16.231	12.9417	8.56767	4.43109	3.31662	2.44252	BOTH	NC
Cyp2c37	B	2.26886	2.19273	1.66244	0.95317	0.444744	0.305083	0.214806	0.13537	0.280118	0.343763	0.239218	0.298754	0.387245	0.292739	0.237324	0.273016	CON ONLY	NC
Cyp2c38	B	9.01002	7.08862	4.32324	1.4383	0.282277	0.225917	0.0796598	0.102199	1.37485	0.67298	0.249272	0.11576	0.0230523	0.0331682	0.0308873	0.00894957	BOTH	NC
Cyp2c39	B	0.116466	0.0722913	0.0620694	0.0188448	0.00298855	0.000844367	0.00805661	0	0.0362268	0.0196367	0.0278723	0.00333428	0.00447635	0.0103494	0.00968808	0.00112889	BOTH	NC
Cyp2c50	B	2.51469	2.6245	2.28727	1.52003	1.00846	0.687067	0.569905	0.425355	0.755317	0.791615	0.911867	1.06112	1.18714	1.12076	1.01118	0.924074	CON ONLY	NC
Cyp2c54	B	1.19274	1.26444	1.06144	0.741659	0.539829	0.323865	0.227695	0.234891	0.309431	0.455693	0.464412	0.677617	0.677049	0.600872	0.583215	0.50239	BOTH	NC
Cyp2c55	B	0.0249077	0.0224239	0.0210769	0.0205333	0.0104443	0.010445	0.00164408	0.00345364	0.00703693	0.0207091	0.0182726	0.00407286	0.00812493	0.00996772	0.0107323	0.00524023	CON ONLY	NC
Cyp2c67	B	4.03194	3.59391	2.56101	1.26776	0.719225	0.451669	0.364465	0.291102	0.993776	0.937476	0.830841	0.694001	0.536225	0.382013	0.278787	0.261692	BOTH	NC
Cyp2c68	B	2.11669	2.02032	1.53035	1.08178	0.815349	0.783771	0.608517	0.558053	0.970911	0.939401	0.838354	0.667499	0.624068	0.521472	0.425618	0.355779	BOTH	NC
Cyp2c70	C	6.47328	7.3736	8.00696	10.7717	13.3537	14.7955	13.5041	12.5205	3.27346	3.67368	4.13808	5.73809	6.95747	6.84211	6.28595	6.22489	BOTH	NC
Cyp2d10	A	2.40725	2.50251	2.35966	2.10148	2.06273	1.71581	1.98626	2.00714	2.23979	2.28437	2.61823	2.3321	2.4728	2.36363	2.29033	2.61779	CON ONLY	NC
Cyp2d40	B	1.05358	0.997405	1.00822	0.798296	0.769244	0.605282	0.733169	0.750455	0.748944	0.709383	0.783581	0.813045	0.702248	0.642035	0.657258	0.676092	CON ONLY	Induced
Cyp2d9	A	9.08962	9.06893	7.85929	5.85002	4.93727	4.2727	4.08845	4.30769	8.31418	7.32673	7.95158	8.2586	7.77458	7.26594	7.82453	8.61139	CON ONLY	NC
Cyp2e1	B	26.8018	26.7161	22.1156	13.7586	8.05998	3.96908	2.65595	1.47289	18.3429	15.9762	12.7589	8.56498	5.53496	2.92399	2.13628	1.64592	BOTH	Induced
Cyp2f2	D	0.169946	0.364302	1.43371	4.15035	6.01187	6.97879	7.77059	8.47099	2.255	4.00501	5.48592	6.8739	7.46684	8.20022	8.34049	8.35433	BOTH	Suppressed
Cyp2j5	D	6.18049	6.81921	7.19043	7.40931	7.49576	7.58042	7.85291	8.05946	10.8625	10.6484	10.3927	10.1554	10.1576	10.2235	10.077	10.4261	CON ONLY	Suppressed
Cyp2u1	D	0.330229	0.4006	0.505128	0.529985	0.603286	0.544948	0.593254	0.736572	0.519056	0.582756	0.667078	0.74588	0.809385	0.822753	0.90227	0.88348	BOTH	NC
Cyp39a1	D	0.0892485	0.0961692	0.157714	0.218788	0.22763	0.23462	0.260942	0.230854	0.203454	0.228647	0.243331	0.254605	0.286467	0.36648	0.363155	0.308358	BOTH	NC
Cyp3a11	B	2.15029	2.16709	2.18641	1.3288	0.649721	0.380305	0.367177	0.400045	2.92265	2.6555	2.11746	1.61821	1.03041	0.840826	0.583326	0.764564	BOTH	NC
Cyp3a13	D	1.82329	1.86769	2.15952	2.38393	2.6802	3.45335	3.21065	3.26077	2.04355	2.15521	2.3114	2.83791	2.87727	2.96749	2.97105	2.91254	BOTH	NC
Cyp3a25	A	22.3628	26.0837	26.6323	23.1223	18.3916	17.4369	18.5343	19.016	34.1176	35.2744	36.6114	33.6335	31.6869	31.1127	30.6599	30.6223	BOTH	Suppressed
Cyp3a59	B	1.86661	2.71546	2.98966	2.63916	1.92026	1.88016	1.95657	1.8676	1.71491	2.25313	2.65977	1.94114	2.01016	1.88445	2.04914	1.88839	CON ONLY	NC
Cyp4a10	B	0.71579	0.572535	0.47326	0.374103	0.294492	0.247596	0.255058	0.269041	0.195088	0.180882	0.150948	0.0669172	0.0390123	0.0472549	0.0377231	0.026392	BOTH	NC
Cyp4a12a	B	1.70712	1.27172	1.05182	0.855296	0.723513	0.668785	0.674325	0.675391	0.935422	0.670764	0.552704	0.484553	0.487707	0.457002	0.479163	0.53955	BOTH	Suppressed
Cyp4a12b	B	1.04715	0.704489	0.659858	0.652719	0.567089	0.640839	0.630204	0.647227	0.223921	0.198749	0.244842	0.238725	0.204205	0.258581	0.289894	0.300684	CON ONLY	NC
Cyp4a14	B	0.615385	0.486839	0.313744	0.241783	0.088094	0.0714996	0.138144	0.276703	0.30672	0.173573	0.106664	0.0353743	0.0133697	0.00931749	0.00593519	0.0145333	BOTH	NC
Cyp4a32	B	1.87248	1.64905	1.49942	1.24935	1.21948	1.01603	1.17112	1.28462	0.860393	0.743605	0.548239	0.449884	0.352409	0.346089	0.310626	0.322328	BOTH	NC
Cyp4f14	D	0.423629	0.423306	0.465652	0.519231	0.658242	0.662058	0.624851	0.56626	0.355048	0.441964	0.475003	0.65355	0.728289	0.656666	0.64784	0.790108	BOTH	NC
Cyp4f15	C	1.94618	1.994	1.93511	2.08996	2.36832	2.11654	2.08549	2.15763	1.5654	1.65257	1.7988	1.92683	1.92347	2.07843	2.03738	2.00467	L-KO ONLY	NC
Cyp4f17	B	0.909726	0.933639	0.892968	0.827971	0.709073	0.724478	0.699165	0.731954	0.559189	0.517043	0.510855	0.418497	0.405147	0.389794	0.458201	0.365001	BOTH	NC
Cyp4v3	C	1.21385	1.10679	1.28392	1.28423	1.22568	1.37886	1.38164	1.3594	1.01065	1.13289	1.25955	1.31549	1.38284	1.45901	1.52573	1.59833	L-KO ONLY	NC
Cyp7a1	A	3.22666	4.07995	4.17155	3.24722	2.95101	1.95252	1.297	0.893772	2.36063	3.01502	4.03978	5.22582	5.64398	3.60341	2.76471	1.99619	CON ONLY	NC
Cyp7b1	B	10.7081	9.55212	8.00848	6.75195	5.70115	5.14448	4.94586	4.20305	4.85048	4.76213	4.87523	4.41366	4.64529	5.01395	4.51202	5.09535	CON ONLY	Suppressed
Cyp8b1	A	0.474858	0.529149	0.515229	0.393904	0.336625	0.329066	0.276394	0.374381	0.944544	0.809197	0.77121	0.676932	0.637719	0.634609	0.694116	0.775203	BOTH	Suppressed
D130043K22Rik	A	0.167973	0.182969	0.147601	0.119125	0.0923281	0.0815337	0.0929656	0.100055	0.296165	0.254191	0.227964	0.202735	0.179829	0.172966	0.139521	0.159213	BOTH	NC
D16Ertd472e	B	0.346707	0.338675	0.294759	0.253132	0.212082	0.220971	0.233671	0.22433	0.243739	0.210969	0.230124	0.241016	0.256399	0.230225	0.217684	0.246491	CON ONLY	NC
D630003M21Rik	B	0.0244129	0.0137278	0.00642113	0.00482745	0	0.0011929	0	0.0067531	0.00270162	0.00353299	0	0.00105231	0	0	0	0	CON ONLY	NC
D630024D03Rik	B	0.0872896	0.064681	0.0798188	0.062806	0.0363776	0.0473902	0.0373824	0.0334199	0.0355914	0.0261467	0.0177666	0.0380051	0.0157648	0.0245362	0.014736	0.0218709	CON ONLY	Induced
D630039A03Rik	B	0.310229	0.314552	0.21273	0.1729	0.109654	0.0784486	0.11259	0.100433	0.0598388	0.0604336	0.0428875	0.0548048	0.0403531	0.0255592	0.0262625	0.0264574	CON ONLY	NC
D630045J12Rik	B	0.210958	0.245088	0.201335	0.219598	0.148822	0.145972	0.110684	0.112554	0.117515	0.105382	0.121791	0.0969327	0.094651	0.0666012	0.0900296	0.0943492	CON ONLY	NC
D830013O20Rik	A	0.0564993	0.0469953	0.03737	0.0365451	0.0281878	0.0279192	0.0232558	0.0305558	0.32402	0.265374	0.249316	0.176989	0.122535	0.0911473	0.0840466	0.0974218	L-KO ONLY	NC
Dab2ip	B	0.455652	0.399441	0.32473	0.256179	0.202116	0.252667	0.236247	0.228964	0.201682	0.156382	0.170935	0.14507	0.199872	0.136321	0.157511	0.145184	CON ONLY	Induced
Dapk1	D	2.73372	2.69046	2.72547	3.08025	3.31889	3.45611	3.35185	3.29426	3.81148	3.67925	3.49036	3.66306	3.59055	3.64301	3.52185	3.24375	CON ONLY	Suppressed
Dapk2	A	0.533012	0.429123	0.566995	0.518717	0.450066	0.451462	0.455615	0.504201	0.802174	0.716457	0.734165	0.628808	0.627415	0.511765	0.52985	0.6365	L-KO ONLY	Induced
Dazap1	D	0.911156	0.988424	1.0107	1.0966	1.11117	1.1648	1.22893	1.28146	1.23203	1.27555	1.28082	1.36012	1.28314	1.28166	1.30392	1.18061	CON ONLY	NC
Dcaf10	B	0.953407	0.967617	1.00159	0.893134	0.879037	0.872081	0.881401	0.806962	0.873666	0.958039	0.912283	0.982668	0.905467	0.952879	0.932884	0.925522	CON ONLY	NC
Dcaf6	B	2.0825	2.06692	1.95837	1.73376	1.38781	1.53125	1.65379	1.56327	2.11069	1.90742	1.80729	1.84727	1.71002	1.61921	1.71445	1.62698	BOTH	NC
Dcaf8	B	2.85441	2.60075	2.55525	2.59128	2.56318	2.36788	2.41018	2.3248	2.76782	2.64103	2.69595	2.65791	2.55693	2.56521	2.56827	2.57735	CON ONLY	NC
Dclre1a	B	0.690109	0.761028	0.74829	0.705023	0.715199	0.637674	0.615217	0.578382	0.636699	0.704285	0.655501	0.676419	0.661346	0.639935	0.646706	0.573695	CON ONLY	Induced
Dclre1c	B	0.739965	0.721557	0.634454	0.610547	0.455915	0.496931	0.461296	0.478323	0.622978	0.580507	0.521941	0.402396	0.435362	0.359063	0.436755	0.364162	BOTH	NC
Dcun1d1	B	1.3024	1.24453	1.14772	1.17079	1.07299	1.07319	1.02018	1.02263	1.19799	1.33392	1.22353	1.22478	1.13056	1.10929	1.19586	1.18016	CON ONLY	Induced
Dcun1d3	B	0.535498	0.544996	0.546608	0.504762	0.465477	0.447421	0.401212	0.436516	0.559081	0.557572	0.520158	0.446299	0.41741	0.490258	0.476256	0.419666	CON ONLY	NC
Dcun1d4	A	0.390741	0.358666	0.298136	0.293135	0.239598	0.272491	0.241238	0.218525	0.399715	0.381149	0.30002	0.315004	0.292435	0.29027	0.296534	0.305304	CON ONLY	NC
Ddah1	B	1.67354	1.43578	1.54055	1.35289	1.1863	1.36415	1.31626	1.23034	1.32699	1.23174	1.199	1.05306	1.02264	0.982391	1.01857	1.0118	BOTH	NC
Ddc	C	2.17844	2.09616	2.52069	3.36777	3.72109	4.13958	4.00814	3.80776	1.20802	1.22493	1.28394	1.38964	1.39912	1.35588	1.3955	1.46467	CON ONLY	NC
Ddhd1	B	0.680676	0.72455	0.70818	0.689681	0.624918	0.662176	0.648522	0.55665	0.728487	0.805438	0.689188	0.758752	0.581611	0.618138	0.573525	0.610104	L-KO ONLY	NC
Ddhd2	B	2.05365	1.96126	1.84143	1.58597	1.52713	1.36129	1.39924	1.56784	1.58659	1.4087	1.42385	1.22535	1.33657	1.24466	1.24737	1.30341	BOTH	NC
Ddx5	C	9.51544	9.70946	10.1498	10.4859	10.4796	10.6603	10.8855	11.0115	10.3502	10.4845	10.117	9.96642	9.75586	9.83611	10.0734	9.99902	CON ONLY	NC
Decr1	B	1.65675	1.70043	1.7114	1.51953	1.52363	1.46291	1.28935	1.54395	1.52884	1.51181	1.47681	1.34783	1.38868	1.31195	1.27622	1.30513	CON ONLY	NC
Decr2	B	1.4856	1.43233	1.45488	1.27851	1.18875	1.14735	1.0943	1.0865	1.3327	1.30643	1.18444	1.07094	0.992501	0.901287	1.03176	0.912704	BOTH	NC
Defb1	C	0.000941255	0.00127005	0.00930164	0.0196846	0.0188828	0.0249249	0.0173044	0.0449296	0.00235544	0.00185398	0.00634554	0.00758192	0.00777697	0.00966846	0.0085026	0.00709439	CON ONLY	NC
Denn2b	B	0.928262	0.881734	0.860975	1.04391	0.885102	0.886938	0.884152	0.76786	0.900256	0.825056	0.783683	0.697305	0.584032	0.545589	0.541671	0.571084	L-KO ONLY	NC
Dennd4a	B	3.2743	3.01089	2.76501	2.52496	2.19783	2.09949	2.29403	2.04156	2.61188	2.46846	2.141	1.93354	1.76219	1.78252	1.78083	1.76059	BOTH	NC
Dennd4c	B	1.4952	1.36839	1.19148	1.14905	1.0633	1.04706	1.03313	1.12102	1.2417	1.22843	1.17198	1.21688	1.15672	1.21207	1.04068	1.14623	CON ONLY	NC
Dennd5b	A	6.63386	6.79812	6.59303	6.16285	5.6596	5.98595	5.89302	5.80424	7.46538	7.55019	7.63593	7.84119	7.59332	7.614	7.56651	7.50086	CON ONLY	Induced
Depp1	A	0.679391	0.678663	0.581345	0.468463	0.417208	0.264393	0.311863	0.367698	1.29619	1.36179	0.958143	0.893155	0.788219	0.660545	0.600313	0.71786	BOTH	NC
Derl2	D	1.04836	1.04075	1.10522	1.20407	1.27537	1.26857	1.34518	1.42757	1.64986	1.6402	1.58074	1.74732	1.62215	1.67343	1.71599	1.79945	CON ONLY	NC
Derl3	C	0.0750578	0.0759884	0.0842127	0.0877447	0.124226	0.195467	0.169689	0.146419	0.011536	0.0135636	0.0115521	0.0138095	0.000970821	0.0194821	0.0199421	0.00489914	CON ONLY	Suppressed
Desi2	D	0.752145	0.739805	0.867172	0.988879	0.948987	1.08555	1.15928	1.13809	1.1685	1.23398	1.31575	1.37028	1.18736	1.14825	1.31291	1.32666	CON ONLY	NC
Det1	B	0.260783	0.296957	0.248496	0.232892	0.207005	0.174028	0.172072	0.17624	0.238907	0.217481	0.168972	0.212055	0.157559	0.194977	0.148514	0.170008	CON ONLY	NC
Dexi	D	0.343319	0.452672	0.412478	0.45295	0.491448	0.480687	0.497582	0.510143	0.399125	0.55121	0.397294	0.556135	0.585383	0.605206	0.653857	0.564445	L-KO ONLY	NC
Dgat2	A	2.60427	2.4857	2.55718	2.27271	2.075	2.01763	2.19659	2.37383	3.9622	3.7902	4.02377	4.01809	3.50372	3.3781	3.51456	3.63569	BOTH	NC
Dgkd	B	0.716327	0.724953	0.627177	0.599238	0.495557	0.558125	0.553836	0.568505	0.647767	0.613887	0.633018	0.580229	0.529724	0.541835	0.600525	0.514436	CON ONLY	Induced
Dgkh	B	0.205062	0.202257	0.187451	0.129765	0.17807	0.175547	0.157179	0.138591	0.128117	0.0850136	0.0881417	0.0720159	0.0467579	0.0496392	0.0384832	0.058081	L-KO ONLY	NC
Dhcr24	A	0.961725	0.939491	1.0268	0.916973	0.782649	0.809326	0.846201	0.874539	1.14868	1.1726	1.22677	1.27758	1.10532	1.2207	1.20767	1.2132	CON ONLY	NC
Dhfr	C	0.288832	0.295533	0.34542	0.403802	0.357308	0.474827	0.504681	0.466279	0.287831	0.320558	0.333736	0.397672	0.345266	0.435148	0.459191	0.419712	CON ONLY	NC
Dhrs1	B	1.07353	1.03282	1.01109	0.852745	0.877734	0.768111	0.744768	0.787179	0.774057	0.783787	0.762957	0.797349	0.845736	0.853425	0.82578	0.821149	CON ONLY	NC
Dhrs7	A	0.196001	0.182825	0.133829	0.0921184	0.0560707	0.0471789	0.0476663	0.063328	0.185732	0.16853	0.167301	0.19199	0.162878	0.138579	0.168386	0.156434	CON ONLY	NC
Dhrs7b	B	0.264716	0.198382	0.25352	0.148702	0.130303	0.123024	0.136456	0.0959362	0.212194	0.193839	0.174007	0.141634	0.126279	0.128886	0.149348	0.134197	CON ONLY	NC
Dhrs9	C	0.0560911	0.0475584	0.11843	0.117917	0.180874	0.181612	0.196294	0.228799	0.0456878	0.0501157	0.0415514	0.0506499	0.044096	0.0742668	0.0674227	0.0584441	CON ONLY	Suppressed
Dhx36	B	2.13931	2.10147	2.07164	1.95833	1.71938	1.714	1.83369	1.79393	1.83811	1.76126	1.86238	1.80131	1.65911	1.6416	1.74931	1.82675	CON ONLY	NC
Diaph1	A	1.21543	1.26746	1.3217	1.08568	1.09397	1.07546	1.05036	1.0872	1.37725	1.40543	1.47182	1.38693	1.30084	1.35068	1.38368	1.44314	CON ONLY	NC
Diaph2	B	5.36967	4.89584	4.38086	3.95322	3.55215	3.30434	3.46692	2.89407	4.63337	4.21926	4.42054	4.19417	3.86124	4.01198	4.04862	3.66214	BOTH	NC
Dio1	B	0.485803	0.504365	0.489059	0.398725	0.35879	0.305973	0.302603	0.324612	0.455397	0.363048	0.39559	0.31579	0.296554	0.24894	0.282818	0.256149	BOTH	NC
Dixdc1	A	1.42012	1.42847	1.24351	1.13767	1.01622	0.911981	1.00864	0.907527	1.59542	1.57472	1.40357	1.41086	1.30806	1.34596	1.21035	1.17927	BOTH	Induced
Dlat	A	1.16234	1.22398	1.07276	0.969004	0.879772	0.800077	0.796357	0.857998	1.62338	1.5172	1.36103	1.11597	1.02806	1.06897	0.993865	1.05997	BOTH	Induced
Dlc1	A	3.78788	4.05084	3.86852	3.56402	3.72192	3.55887	3.69814	3.509	4.65898	4.59337	4.79775	4.63917	4.29345	4.03599	4.03117	3.9946	L-KO ONLY	NC
Dleu2	B	3.43064	3.35741	3.06355	2.74734	2.75823	2.40581	2.47454	2.37147	2.81313	2.81153	2.48453	2.58462	2.34478	2.39771	2.37121	2.09215	BOTH	NC
Dlgap1	D	0.668605	0.753243	0.967525	1.46383	1.70015	1.76974	2.0432	2.04331	1.30362	1.54503	1.68635	1.90563	1.86793	2.10653	2.01709	1.99762	BOTH	NC
Dmac2	C	1.03525	1.10236	1.17245	1.17037	1.36629	1.26466	1.447	1.37494	1.0952	1.10198	1.07714	1.18028	1.13563	1.09231	1.21556	1.22623	CON ONLY	NC
Dmrt2	B	0.019339	0.00347393	0.0049442	0	0	0	0	0	0.00257897	0.00233262	0.00133034	0	0	0	0	0	CON ONLY	NC
Dmxl2	B	1.19537	1.19172	1.09063	1.03345	0.918051	0.853223	0.940074	0.797562	0.77581	0.833772	0.910127	0.892447	0.95697	1.10471	1.01158	1.0949	BOTH	NC
Dnaaf9	B	2.61582	2.39496	2.2659	2.19263	1.95446	2.11017	2.15803	1.98632	2.4105	2.41426	2.24258	2.19403	1.94749	2.09196	2.04574	2.07148	BOTH	NC
Dnaja1	A	2.38591	2.50289	2.37394	2.10537	1.83846	1.87482	1.97002	2.07918	2.37146	2.33771	2.21474	2.36654	2.32943	2.28808	2.16813	2.32231	CON ONLY	Induced
Dnajb11	D	0.512379	0.493368	0.497807	0.515932	0.540718	0.432886	0.544873	0.547155	0.739299	0.728308	0.845603	0.860891	0.962455	0.972103	0.964687	0.961486	L-KO ONLY	NC
Dnajb2	A	0.681501	0.682677	0.622494	0.656784	0.557988	0.542721	0.493417	0.531048	0.864331	0.857347	0.840237	0.821107	0.76039	0.733092	0.740579	0.74966	CON ONLY	NC
Dnajb9	A	0.216904	0.234833	0.248275	0.208864	0.145089	0.14768	0.163322	0.185459	0.357617	0.451753	0.505127	0.432362	0.453205	0.479331	0.475925	0.43398	CON ONLY	NC
Dnajc12	B	7.47541	7.90557	7.68888	6.60942	6.8417	6.36136	5.71496	6.14835	6.01437	6.23974	5.95338	6.11287	6.21866	5.53169	5.91258	6.24617	CON ONLY	NC
Dnajc3	D	2.1076	2.17603	2.33631	2.39252	2.3622	2.51051	2.36701	2.5597	3.57896	3.77218	3.82843	3.7946	4.2116	4.36357	4.55761	4.72542	L-KO ONLY	NC
Dnase2b	D	1.49151	1.57126	1.674	1.76434	1.85076	2.02363	2.07509	2.27587	2.40626	2.26005	2.1448	2.22382	2.20169	2.12386	2.29119	2.37388	CON ONLY	NC
Dnmbp	B	1.51623	1.42856	1.3762	1.30797	1.10496	1.23899	1.16156	1.12964	1.60329	1.54787	1.30973	1.32223	1.22306	1.26591	1.20582	1.2259	BOTH	NC
Dnmt3a	B	1.08798	0.888365	0.870966	0.758704	0.821406	0.83939	0.801571	0.766914	0.845707	0.826324	0.832691	0.831891	0.774321	0.776919	0.76116	0.696469	CON ONLY	NC
Dntt	D	0.0532694	0.052864	0.0961321	0.120963	0.144146	0.145115	0.164887	0.166742	0.100938	0.120824	0.114291	0.143239	0.151305	0.156611	0.232507	0.153302	CON ONLY	NC
Dock4	B	5.65823	5.60865	5.16434	4.78406	4.43878	4.46961	4.34926	4.25332	4.85845	4.83417	4.48555	4.44152	4.31104	4.41244	4.32516	4.00461	BOTH	NC
Dock6	A	0.472126	0.508242	0.494926	0.420977	0.276337	0.305264	0.282417	0.306201	1.04515	0.971353	0.87532	0.841113	0.747453	0.649163	0.631032	0.655016	BOTH	NC
Dock8	A	1.33773	1.29851	1.35059	1.16817	1.08582	1.08845	0.998027	0.959951	1.34338	1.31837	1.24195	1.33408	1.28319	1.35027	1.36449	1.36538	CON ONLY	NC
Dop1a	A	1.13784	1.10993	1.07384	1.05286	0.984118	0.954431	1.03195	1.03786	1.81326	1.76412	1.47641	1.33318	1.48205	1.29633	1.43939	1.3547	L-KO ONLY	NC
Dop1b	B	1.02891	0.987073	0.942092	0.837274	0.754876	0.738962	0.874383	0.725771	0.908157	0.926339	0.969851	0.737872	0.831843	0.80798	0.751587	0.711315	BOTH	NC
Dpf3	B	0.323666	0.286866	0.263737	0.203111	0.197686	0.175099	0.199187	0.171451	0.18193	0.206555	0.201584	0.195813	0.153157	0.167171	0.158601	0.143914	CON ONLY	NC
Dpy19l1	A	0.632444	0.680965	0.585777	0.571957	0.535182	0.512593	0.557853	0.55908	0.908757	0.865661	0.824086	0.862708	0.824795	0.813888	0.778622	0.842989	CON ONLY	NC
Dpy19l3	C	0.150647	0.173251	0.266671	0.294605	0.387058	0.436379	0.449441	0.367069	0.126216	0.161738	0.147447	0.196334	0.226128	0.262285	0.233628	0.261944	BOTH	NC
Dpyd	D	41.3331	42.9839	44.7991	51.5416	53.0114	58.7413	60.047	57.2016	52.4477	54.4525	56.5401	61.3132	62.0269	64.0529	63.6568	59.1566	BOTH	NC
Dsc2	A	1.71918	1.69844	1.84111	1.61139	1.48227	1.36942	1.49742	1.48719	2.12763	2.24151	2.28018	1.93401	1.99198	2.00472	2.01013	2.07839	CON ONLY	NC
Dsg1c	D	0.0671277	0.0692607	0.102788	0.200306	0.215995	0.24224	0.316713	0.286917	0.168702	0.179623	0.214642	0.268191	0.258665	0.301964	0.311492	0.353566	BOTH	NC
Dst	C	1.65308	1.66082	1.66136	1.91779	2.00688	1.93625	2.14359	1.98818	1.1617	1.10819	1.09462	1.41418	1.2534	1.40924	1.46502	1.45888	BOTH	NC
Dtnb	C	1.02968	1.00818	1.13516	1.26494	1.39141	1.52713	1.60197	1.41328	1.14377	1.13835	1.2669	1.29764	1.296	1.41763	1.44616	1.29483	CON ONLY	NC
Dtnbos	C	0.129078	0.133434	0.129437	0.130055	0.18659	0.185078	0.202107	0.219062	0.120875	0.109389	0.11102	0.128263	0.110583	0.122867	0.134678	0.151022	CON ONLY	NC
Dusp1	C	0.890581	0.901685	0.887111	0.855503	0.898454	0.904795	0.836591	0.979031	0.358391	0.426267	0.509669	0.502268	0.600989	0.649964	0.617805	0.76933	L-KO ONLY	NC
Dusp10	B	0.169124	0.113893	0.0829253	0.0750906	0.0692632	0.0871715	0.0776571	0.078841	0.127854	0.132438	0.0856374	0.090506	0.0678142	0.0791438	0.0789082	0.0662443	CON ONLY	NC
Dusp16	A	1.44867	1.41851	1.48484	1.47505	1.34081	1.41408	1.50676	1.48241	1.96488	1.85398	1.93899	1.91285	1.83556	1.69324	1.84605	1.70558	L-KO ONLY	NC
Dusp22	B	0.45497	0.519778	0.415642	0.432164	0.423553	0.393447	0.312297	0.325663	0.376784	0.409463	0.342552	0.333953	0.316784	0.261287	0.321528	0.285654	CON ONLY	NC
Dusp6	A	0.508337	0.494221	0.425827	0.357456	0.276453	0.252168	0.190324	0.250213	0.370356	0.383272	0.400264	0.405833	0.392791	0.390584	0.346462	0.412843	CON ONLY	Induced
Dym	B	1.31561	1.22201	1.14447	1.10235	0.881774	1.05795	1.03196	0.914514	1.34326	1.21845	1.11759	1.07382	1.03219	1.06169	0.999643	1.03999	BOTH	Induced
Dync1h1	B	0.865848	0.842362	0.897422	0.812841	0.805613	0.784897	0.756349	0.735779	0.952412	0.838091	0.924607	0.882494	0.840287	0.844611	0.874181	0.811218	CON ONLY	NC
Dynlt2a2	B	0.497089	0.560602	0.484724	0.474079	0.480916	0.466015	0.437441	0.364778	0.514191	0.376257	0.453207	0.449915	0.442063	0.405298	0.408701	0.433822	CON ONLY	NC
Dyrk3	B	0.0850528	0.0852703	0.0468938	0.0598247	0.0406988	0.0430024	0.035608	0.0286699	0.00781691	0.0161732	0.0172021	0.0141538	0.0206089	0.0183256	0.0451154	0.0257899	CON ONLY	Induced
E2f3	A	0.354653	0.345221	0.38917	0.362691	0.25901	0.285516	0.303665	0.247951	0.38598	0.387557	0.444427	0.349077	0.379592	0.357827	0.403322	0.362679	CON ONLY	NC
E2f8	B	0.238457	0.217406	0.205621	0.174118	0.164793	0.156576	0.167453	0.136205	0.067484	0.071694	0.102716	0.0674144	0.0565235	0.0531844	0.0648419	0.0600695	CON ONLY	NC
E330011O21Rik	B	0.336857	0.342703	0.277344	0.230972	0.166079	0.161973	0.192311	0.198742	0.299103	0.296817	0.30585	0.244927	0.212882	0.224803	0.221505	0.208879	CON ONLY	NC
E430024I08Rik	B	0.492763	0.515764	0.470677	0.395094	0.35517	0.363169	0.370303	0.308395	0.378475	0.340314	0.315707	0.352502	0.286912	0.314628	0.304642	0.303275	CON ONLY	NC
Ebpl	A	0.719758	0.689091	0.687019	0.622934	0.593514	0.612289	0.560339	0.540653	1.00967	0.864809	0.855903	0.762928	0.637305	0.560677	0.552684	0.673281	BOTH	NC
Eci1	B	0.728121	0.726937	0.775256	0.654196	0.55444	0.512997	0.573456	0.514155	0.64653	0.626428	0.598873	0.418073	0.407438	0.356337	0.365592	0.444696	BOTH	NC
Eci2	B	7.20341	6.76971	6.30385	5.40004	4.50189	4.02221	4.20726	4.12409	5.34567	5.0654	4.7646	3.83088	3.55071	3.29722	3.20902	2.94173	BOTH	NC
Ecpas	B	2.50896	2.73751	2.58407	2.64003	2.53225	2.33232	2.50252	2.25433	2.73546	2.67903	2.77473	2.64532	2.44528	2.59333	2.46632	2.39913	CON ONLY	NC
Ect2	B	0.210163	0.203854	0.183265	0.112144	0.190977	0.133488	0.114954	0.106371	0.0818101	0.0731271	0.0719284	0.0454933	0.0567813	0.0937781	0.0396511	0.0606543	CON ONLY	Induced
Edc3	B	0.732106	0.758765	0.663472	0.63232	0.613356	0.556065	0.573963	0.59124	0.729984	0.688823	0.63274	0.684558	0.662448	0.593476	0.568696	0.598622	CON ONLY	NC
Edem3	B	0.910372	0.826185	0.852431	0.699504	0.633949	0.628587	0.591721	0.648305	0.75266	0.808622	0.701859	0.686141	0.715133	0.701299	0.736436	0.688907	CON ONLY	NC
Eepd1	B	0.982939	0.950971	0.970437	0.910175	0.647861	0.698558	0.683166	0.619238	1.06874	0.958695	0.906862	0.807125	0.645466	0.612938	0.687064	0.665846	BOTH	NC
Efhd2	B	0.22164	0.186655	0.186452	0.156951	0.120527	0.152722	0.109062	0.127428	0.161244	0.17203	0.194437	0.141039	0.164818	0.172275	0.129619	0.141401	CON ONLY	Induced
Efna1	B	1.1772	1.04271	1.0046	0.895383	0.898934	0.842748	0.825593	0.900245	0.922434	0.851548	1.00471	0.993926	1.07424	0.955835	1.01121	1.21513	CON ONLY	NC
Efr3b	B	0.116782	0.0919564	0.0280451	0.0084432	0.00260084	0.00142635	0.00161727	0.00677736	0.00873781	0.00418757	0.00900703	0.00105925	0	0.000936765	0	0.00364923	CON ONLY	Induced
Egfr	C	46.9941	41.8025	43.0051	55.2365	61.2992	62.2728	61.6401	57.5079	30.1667	31.635	31.48	36.773	39.3638	42.7929	40.172	37.9408	BOTH	Suppressed
Egfros	C	2.13516	2.31114	2.10227	2.48749	2.58348	2.73052	2.71496	2.57739	1.65949	1.78905	1.55337	1.88753	2.07368	2.44867	2.15564	2.03731	BOTH	NC
Egln3	B	0.314364	0.287139	0.238222	0.20738	0.130882	0.0820323	0.0849095	0.0841845	0.0856856	0.114356	0.0888783	0.104417	0.0890376	0.106914	0.0808499	0.0414303	CON ONLY	Induced
Egr1	C	0.0599383	0.055222	0.0392844	0.0672473	0.100468	0.142569	0.184203	0.196586	0.0114594	0.0219849	0.0253066	0.0210291	0.0238059	0.027762	0.0255681	0.0377492	CON ONLY	NC
Ehhadh	B	2.05282	2.34197	2.49494	1.98661	1.81849	1.63264	1.69026	1.52377	1.91924	2.13782	2.04946	1.74493	1.6226	1.65551	1.64978	1.67046	BOTH	NC
Ehmt1	B	3.28408	3.20187	3.03014	2.84725	2.63637	2.69675	2.71956	2.78991	3.21065	3.21989	3.09937	3.06394	2.88289	2.88731	2.79007	2.84972	BOTH	NC
Eif1	B	2.30632	2.4533	2.44084	2.24383	2.12323	2.1115	2.04438	2.2825	2.67392	2.52547	2.56481	2.4188	2.49719	2.23832	2.25835	2.46021	CON ONLY	NC
Eif2ak3	A	0.641123	0.59086	0.540008	0.536214	0.349249	0.36215	0.375665	0.382193	0.834135	0.82567	0.807638	0.770439	0.756631	0.743002	0.674663	0.710827	CON ONLY	NC
Eif2b4	B	1.09578	1.04845	0.976595	0.914535	0.86552	0.893374	0.855008	0.907733	0.871943	0.885456	0.834072	0.805626	0.915131	0.827518	0.922783	0.90908	CON ONLY	Induced
Eif4ebp2	A	1.2561	1.40853	1.21029	1.17697	1.29361	1.19477	1.13456	1.26575	1.71142	1.67405	1.60993	1.47013	1.43422	1.46029	1.45483	1.34732	BOTH	NC
Eif4g1	A	2.26467	2.24764	2.04038	2.1141	1.91772	2.00671	1.92862	1.90195	2.57706	2.35932	2.28929	2.41892	2.24317	2.44861	2.21674	2.38998	CON ONLY	NC
Eif4g3	B	2.00134	1.95663	1.69774	1.55342	1.31021	1.38745	1.36187	1.33775	1.70509	1.69473	1.64239	1.65134	1.46288	1.63045	1.46356	1.45608	CON ONLY	NC
Ell2	A	2.53807	2.38668	2.42385	2.22936	2.28284	2.21592	2.35419	2.17142	3.25251	3.32485	3.45301	3.18788	3.18321	3.15021	3.06046	2.95512	CON ONLY	NC
Elmo1	D	0.34542	0.420132	0.364474	0.352334	0.326871	0.35135	0.363307	0.437121	0.367513	0.434856	0.394726	0.44188	0.507815	0.585481	0.646949	0.658991	L-KO ONLY	NC
Elovl2	A	1.78191	1.96289	2.04908	2.1096	1.88108	2.03751	2.06563	2.15886	4.66029	4.15853	4.30965	4.10736	3.786	3.74324	3.77683	3.7236	L-KO ONLY	Suppressed
Elovl3	B	0.329918	0.259751	0.245148	0.198958	0.0832782	0.0565388	0.0605161	0.0654463	0.384924	0.26721	0.186837	0.145894	0.110374	0.109447	0.104251	0.0914011	BOTH	NC
Elovl5	A	2.24918	2.08624	2.08999	2.16035	1.954	1.82523	1.84183	1.84264	6.8499	6.59698	5.76001	4.76826	4.26178	4.0459	4.36937	4.101	BOTH	Suppressed
Elovl6	A	4.45393	3.83922	3.52863	3.38314	3.27726	3.12322	3.18512	2.86938	11.6824	9.88926	10.106	9.73928	8.27056	8.50116	9.26512	8.22647	BOTH	NC
Eml5	B	0.70018	0.68706	0.620407	0.544803	0.529608	0.557824	0.602397	0.522796	0.627449	0.628578	0.611738	0.52705	0.601756	0.649924	0.583738	0.585231	CON ONLY	NC
Eml6	C	0.16171	0.189296	0.239863	0.328863	0.373451	0.409036	0.437865	0.467169	0.0332632	0.0918724	0.0735478	0.0936568	0.108685	0.111451	0.113433	0.124544	BOTH	NC
Enc1	B	0.0756922	0.0865042	0.0749218	0.0480625	0.044049	0.0225535	0.0216399	0.0366188	0.0546803	0.0532614	0.0249907	0.0333709	0.0203403	0.0110876	0.0263707	0.0258585	CON ONLY	Induced
Endod1	B	0.0568507	0.0356078	0.0216652	0.00284592	0.00155485	0.0013333	0.00190131	0.00158699	0.00128246	0	0.0014232	0	0	0	0	0	CON ONLY	Induced
Enpep	C	0.737107	0.732274	0.803978	0.915692	1.07473	0.921134	1.03376	0.92672	0.88515	0.79165	0.851313	0.875484	0.903568	0.936479	0.877347	0.859093	CON ONLY	NC
Enpp1	A	0.418358	0.457371	0.439178	0.353152	0.253864	0.289821	0.296888	0.301111	0.370826	0.448604	0.380162	0.403742	0.375708	0.458897	0.380565	0.347194	CON ONLY	NC
Enpp2	B	1.58291	1.43105	1.59678	1.50817	1.509	1.66009	1.56852	1.45623	1.31419	1.33404	1.12632	1.15177	1.02982	1.1391	1.09966	1.09448	L-KO ONLY	Suppressed
Entpd5	B	1.2582	1.28966	1.05612	0.788991	0.768368	0.670884	0.597397	0.590935	0.931542	0.95598	0.793237	0.785819	0.582678	0.57062	0.579175	0.534993	BOTH	Induced
Epas1	A	0.848386	0.824848	0.867024	0.907989	0.803825	0.759411	0.788341	0.839945	1.36288	1.21218	1.18539	1.12331	1.06365	1.01347	1.08942	1.00124	L-KO ONLY	NC
Epb41l5	D	1.08495	1.05084	1.16115	1.30721	1.32219	1.36785	1.49459	1.44869	1.61204	1.45547	1.52064	1.61169	1.67205	1.61252	1.5746	1.49423	CON ONLY	NC
Ephb2	A	0.196408	0.12569	0.124072	0.105019	0.105445	0.082458	0.0782468	0.0977535	0.134604	0.114527	0.163015	0.135042	0.119464	0.122639	0.22363	0.153	CON ONLY	NC
Ephb4	D	0.0304751	0.0412598	0.0532026	0.0677615	0.0570814	0.0676271	0.0999212	0.0913358	0.0798752	0.0688991	0.0805888	0.0837791	0.0882568	0.0909854	0.0888418	0.0932508	CON ONLY	NC
Ephx2	A	8.53086	8.59304	8.548	8.0887	7.94066	7.23697	7.73949	7.88364	9.3172	8.81102	9.15956	8.89751	9.0702	8.45189	9.07009	9.25581	CON ONLY	NC
Epn2	B	0.440385	0.34633	0.372745	0.281551	0.250663	0.249006	0.230069	0.240179	0.332615	0.393352	0.346021	0.33716	0.262491	0.296058	0.220946	0.291069	CON ONLY	NC
Eps8l2	B	1.65174	1.78622	1.53387	1.12144	1.17862	1.009	1.10488	1.01336	0.85866	0.861081	0.789879	0.722784	0.743078	0.678315	0.62766	0.746985	BOTH	NC
Erbb3	B	1.50346	1.56586	1.44061	1.20172	1.34007	1.24471	1.20419	1.12578	1.65892	1.45954	1.37432	1.51168	1.42081	1.35724	1.33677	1.34989	CON ONLY	NC
Erbin	B	1.73275	1.63904	1.65103	1.56323	1.3748	1.40953	1.49231	1.31688	1.90044	1.616	1.77477	1.53237	1.60177	1.72312	1.53595	1.47914	BOTH	NC
Erc2	A	3.19077	3.01879	2.80848	2.26506	1.93495	1.78587	1.71028	1.62489	3.23406	3.09056	3.20038	3.07454	2.56097	2.63202	2.47207	2.4809	BOTH	NC
Ercc6	A	0.521947	0.469638	0.486919	0.488641	0.460898	0.41455	0.395303	0.380038	0.630494	0.57451	0.569971	0.50265	0.471729	0.549181	0.474698	0.453973	CON ONLY	NC
Erg28	A	0.718592	0.744391	0.666262	0.708989	0.612061	0.573939	0.616327	0.583401	0.831649	0.849172	0.717897	0.769323	0.781063	0.80616	0.753069	0.774304	CON ONLY	NC
Eri2	B	0.358596	0.415634	0.383923	0.287986	0.312821	0.277248	0.294389	0.304883	0.297468	0.368726	0.303093	0.277404	0.270407	0.236089	0.277924	0.258592	CON ONLY	NC
Ermp1	B	0.354635	0.344586	0.292819	0.278721	0.219345	0.22317	0.211434	0.222797	0.372245	0.323215	0.29585	0.230967	0.156473	0.181405	0.217494	0.205328	BOTH	NC
Ero1b	D	0.796112	0.780609	0.879276	0.818154	0.774312	0.876419	0.82905	1.00869	1.62596	1.79125	1.89712	2.15781	2.31378	2.27335	2.39519	2.52604	L-KO ONLY	NC
Erp44	D	0.884388	0.94537	0.925762	0.956675	0.961581	0.947361	0.944773	0.990104	1.2655	1.35187	1.35505	1.51449	1.5584	1.59657	1.52656	1.65706	L-KO ONLY	NC
Errfi1	D	50.1477	52.9507	56.5764	60.8128	63.279	64.5458	65.96	68.7784	52.0358	56.6721	55.4151	59.1744	62.6179	62.9685	63.9889	63.4138	BOTH	NC
Esco2	B	0.0872916	0.0661432	0.0535024	0.02929	0.0123229	0.0159197	0.0146009	0.00425679	0.00398714	0.00357243	0.0130711	0.000809608	0	0.00690445	0.00579467	0.00533893	CON ONLY	NC
Esr1	D	0.413543	0.475578	0.784723	1.6168	2.06043	2.42727	2.2767	2.30013	0.997599	1.23501	1.40766	1.71568	1.92743	2.19597	2.13192	2.10471	BOTH	NC
Esrra	C	0.252214	0.273587	0.296876	0.383738	0.322859	0.393815	0.4275	0.463123	0.314123	0.32839	0.37497	0.330828	0.32424	0.412767	0.388116	0.398168	CON ONLY	NC
Esrrg	B	3.62367	3.01364	2.22596	1.09542	0.550573	0.271698	0.136728	0.097667	3.09999	2.27034	1.59168	1.04554	0.546156	0.327732	0.263392	0.189934	BOTH	NC
Etfa	B	2.20751	2.11368	2.21745	2.17018	2.08262	1.95887	1.90565	2.03734	2.00315	1.92574	1.8814	1.86605	1.86041	1.9562	1.67252	1.67812	CON ONLY	NC
Etfbkmt	C	4.99028	5.13	5.07704	5.24831	5.32662	5.24146	5.2527	5.56056	3.2041	3.38303	3.14487	3.62446	4.33986	4.11477	4.17913	4.23689	L-KO ONLY	NC
Etfdh	B	1.70279	1.82197	1.59424	1.62676	1.44697	1.40369	1.55233	1.53181	1.42205	1.31801	1.39169	1.18751	1.35245	1.20565	1.33733	1.24583	CON ONLY	NC
Etl4	A	1.94167	1.79492	1.76708	1.74221	1.65342	1.68368	1.67188	1.57697	2.11258	2.11723	2.23762	2.10838	2.21438	2.22715	2.26912	2.0942	CON ONLY	Induced
Etnk2	D	1.56851	1.73629	1.69058	1.67265	1.8517	1.63749	1.72154	1.73674	1.93422	2.06781	2.35004	2.68773	2.849	2.85162	2.91585	2.90102	L-KO ONLY	NC
Etnppl	D	0.0160262	0.0290776	0.140579	0.328461	0.585674	0.574266	0.752563	0.703608	0.151356	0.314999	0.465087	0.678133	1.03848	1.23044	1.57927	1.44526	BOTH	NC
Etv6	D	1.95181	1.98027	2.09392	2.25732	2.27683	2.51074	2.5253	2.47222	2.19673	2.33452	2.35807	2.45086	2.63466	2.75275	2.78411	2.5076	BOTH	NC
Eva1a	C	3.47562	4.09093	4.45092	4.90325	5.45017	4.97836	5.17662	5.35325	4.25725	3.81977	4.06656	3.7603	3.97233	3.51493	3.70079	4.13624	CON ONLY	NC
Eva1c	D	0.00294786	0.00545757	0.010477	0.0280891	0.0444406	0.0348541	0.0392352	0.0544228	0.0149541	0.0364373	0.0453455	0.0444152	0.0380259	0.0782063	0.0784578	0.0745468	CON ONLY	NC
Evi5l	B	0.197659	0.157287	0.152943	0.159505	0.113098	0.11567	0.110137	0.100202	0.131084	0.104645	0.126246	0.0859015	0.120074	0.0920954	0.11083	0.0893537	CON ONLY	NC
Exd1	B	0.503199	0.478573	0.499553	0.357806	0.257925	0.268181	0.249726	0.307834	0.322601	0.295517	0.318655	0.230368	0.304545	0.218675	0.247696	0.218585	CON ONLY	NC
Exoc4	B	4.85177	4.57357	4.53988	4.19375	3.88211	3.81223	3.55586	3.46636	3.89355	3.64878	4.19004	3.78124	3.82308	3.65776	3.55884	3.21309	CON ONLY	NC
Exph5	A	0.728157	0.709933	0.665944	0.534232	0.523217	0.492575	0.532931	0.480829	0.780794	0.711181	0.732071	0.691443	0.762342	0.682266	0.750102	0.668738	CON ONLY	NC
Ext2	B	0.620924	0.666377	0.624331	0.571387	0.462786	0.488242	0.493419	0.4891	0.501719	0.505866	0.437119	0.507053	0.44531	0.509852	0.492825	0.432229	CON ONLY	NC
Eya3	A	0.881145	0.839337	0.799262	0.751384	0.744505	0.691983	0.69476	0.710995	0.943171	0.874724	0.774695	0.900175	0.873232	0.807449	0.903222	0.720061	CON ONLY	NC
F10	C	1.63343	1.70637	1.77321	1.89377	2.11876	2.12067	2.10342	2.09484	1.71121	1.65738	1.58535	1.84594	1.87816	1.97561	1.93111	2.03988	CON ONLY	NC
F11r	D	0.268011	0.23931	0.321528	0.330516	0.380517	0.399468	0.450051	0.412503	0.360713	0.440447	0.414925	0.426085	0.470607	0.471084	0.430867	0.470311	CON ONLY	NC
F5	B	6.29529	6.14706	5.85901	5.70099	5.62959	5.56117	5.46134	5.47226	4.87344	4.82918	4.92885	5.11602	4.87116	4.85801	4.70803	4.76037	CON ONLY	NC
F830016B08Rik	D	1.05613	1.08811	1.26221	1.22764	1.31866	1.48099	1.55249	1.44039	1.27716	1.24287	1.39836	1.52548	1.48861	1.64354	1.61802	1.43425	BOTH	NC
Fabp1	B	29.9865	31.2444	30.8481	29.1044	27.5475	24.5596	24.9715	28.0015	20.0486	19.9315	17.8839	16.9895	16.4407	15.4909	15.7362	17.8953	BOTH	NC
Fabp2	A	0.536818	0.618933	0.60616	0.478932	0.357588	0.315938	0.285114	0.365901	0.716635	0.698903	0.677061	0.573216	0.514136	0.433786	0.516513	0.578784	BOTH	NC
Fabp5	A	0.0506314	0.0452305	0.0444687	0.032119	0.0207321	0.0168174	0.0217887	0.0553356	0.125205	0.0917617	0.0698144	0.0472663	0.0614337	0.03319	0.0267504	0.0202354	L-KO ONLY	NC
Fam102a	B	0.441771	0.38739	0.325634	0.254852	0.196911	0.164005	0.18718	0.165118	0.455862	0.360921	0.332832	0.28042	0.224821	0.289877	0.263975	0.190286	BOTH	Induced
Fam107b	B	2.32246	2.16861	1.9219	1.0405	0.659432	0.501784	0.473673	0.404256	1.92185	1.52793	1.1773	0.80133	0.607603	0.533869	0.417884	0.394604	BOTH	Induced
Fam110b	B	0.042322	0.0361982	0.0201177	0.0264927	0.00784888	0.0152827	0.0130907	0.00861917	0.0149058	0.0171749	0.0279259	0.0133544	0.0206025	0.0119074	0.021696	0.00832332	CON ONLY	Induced
Fam114a1	B	0.811715	0.792273	0.799009	0.792776	0.728204	0.734909	0.646793	0.604803	0.638523	0.585551	0.547956	0.612992	0.572144	0.686653	0.598437	0.609413	CON ONLY	NC
Fam126a	B	0.51014	0.409253	0.340527	0.227225	0.171287	0.122756	0.112207	0.0969309	0.404781	0.410865	0.299472	0.189794	0.184467	0.153635	0.170135	0.125391	BOTH	NC
Fam126b	B	1.78128	1.88329	1.84947	1.70417	1.42922	1.39525	1.3235	1.35467	1.58743	1.56365	1.40659	1.40282	1.32261	1.37959	1.29413	1.1923	BOTH	NC
Fam13a	A	1.94614	1.90302	2.22435	2.24466	1.80267	1.84605	1.99741	1.92056	8.11754	8.05494	8.47436	7.43341	7.26542	7.12949	6.72865	6.03013	L-KO ONLY	NC
Fam169b	D	1.49207	1.54257	1.62692	1.81746	1.70574	1.82897	1.88084	1.76395	1.54334	1.69521	1.61911	1.90196	1.87536	2.03034	2.01092	1.96965	L-KO ONLY	NC
Fam171a1	B	0.0772785	0.0255202	0.00650961	0.00522641	0	0.00210543	0	0.00221098	0	0.00129698	0	0.00443517	0.000897378	0.00325814	0	0	CON ONLY	NC
Fam193a	A	1.80268	1.84662	1.70743	1.79003	1.71206	1.61838	1.77575	1.54543	2.09862	2.08063	1.97899	2.08643	1.92387	2.01807	1.79023	1.79663	L-KO ONLY	NC
Fam207a	C	0.276897	0.299515	0.364589	0.358283	0.345107	0.399138	0.475204	0.416097	0.322912	0.354448	0.300203	0.437069	0.390483	0.391254	0.40373	0.422349	CON ONLY	NC
Fam222b	A	1.17424	1.086	1.059	0.951441	0.886534	0.785444	1.01717	0.934196	1.15591	1.26277	1.23906	1.12505	0.98316	1.11438	1.10825	1.01482	CON ONLY	NC
Fam234b	D	0.0367003	0.0540098	0.0671925	0.109964	0.110932	0.112301	0.112133	0.122923	0.0757401	0.0751859	0.0974453	0.111549	0.119994	0.0924382	0.107743	0.0998871	CON ONLY	NC
Fam47e	D	0.282722	0.332651	0.411376	0.493828	0.500464	0.586106	0.571968	0.604659	0.551075	0.543334	0.800908	0.909438	0.939242	0.899055	0.94434	0.962114	BOTH	NC
Fam81a	C	0.00228699	0.00707436	0.0101976	0.00849193	0.0221884	0.0321953	0.0466107	0.0538284	0.00159977	0.00894475	0.00458441	0.00670659	0.0108387	0.00994807	0.012723	0	CON ONLY	NC
Fam83a	B	0.0721717	0.0665273	0.0492254	0.0559621	0.0394266	0.0181108	0.0221933	0.0238567	0.017309	0.0292022	0.036374	0.0315164	0.00948218	0.00676225	0.0123683	0.00845577	CON ONLY	NC
Fam89a	B	0.0497908	0.0579425	0.0460942	0.0356061	0.0224482	0.0134614	0.00753964	0.0133973	0.0303351	0.00683345	0.0170338	0.00703732	0.0118473	0.00849414	0.00437161	0.0178841	CON ONLY	Induced
Fank1	B	0.066677	0.0590218	0.0462028	0.045341	0.032421	0.0336933	0.0324318	0.0270517	0.0511849	0.0269574	0.0214853	0.02548	0.0162884	0.0257818	0.0105113	0.028832	CON ONLY	NC
Farp1	C	0.910967	0.885937	0.947273	1.12083	1.01062	1.33027	1.2675	1.14777	1.0333	1.08969	1.18019	1.13002	1.2072	1.12598	1.25603	1.21434	CON ONLY	NC
Farp2	B	0.710174	0.688291	0.707335	0.714117	0.609443	0.591836	0.590496	0.55391	0.727114	0.710468	0.72753	0.712798	0.678254	0.684072	0.699071	0.602707	CON ONLY	NC
Fars2	B	1.48459	1.49103	1.34962	1.32258	1.32322	1.32435	1.29008	1.24369	1.55886	1.62923	1.4775	1.4666	1.3977	1.44079	1.26186	1.41358	CON ONLY	NC
Fastk	D	0.417565	0.457158	0.41691	0.563123	0.581257	0.580975	0.54284	0.621116	0.55376	0.489405	0.58989	0.548469	0.586409	0.59875	0.616068	0.601273	CON ONLY	NC
Fbf1	B	0.833565	0.946589	1.05687	0.916068	0.726641	0.623414	0.727781	0.634987	0.564635	0.525217	0.563004	0.341583	0.390688	0.327004	0.29543	0.31339	BOTH	NC
Fbp1	D	4.46278	4.32985	4.93356	5.90459	6.27009	6.60603	7.10343	6.78743	5.61297	5.84857	6.2912	6.46353	6.60304	7.21167	7.75485	7.67254	BOTH	Suppressed
Fbxl12os	B	0.083456	0.0673658	0.0672564	0.0412941	0.0240477	0.0405284	0.0468733	0.0196423	0.0294355	0.0276747	0.0183389	0.0318207	0.0371259	0.0358289	0.0351461	0.0283118	CON ONLY	NC
Fbxl20	A	1.65267	1.63054	1.58348	1.53633	1.37414	1.32728	1.33036	1.21068	1.69365	1.80019	1.85712	1.75176	1.61752	1.58348	1.65742	1.64103	CON ONLY	NC
Fbxl5	B	0.463874	0.444464	0.436582	0.447401	0.376624	0.420154	0.330028	0.343079	0.417112	0.390408	0.369751	0.332051	0.305872	0.29239	0.309384	0.320356	CON ONLY	NC
Fbxo21	B	0.862281	0.753821	0.761389	0.549399	0.439563	0.37331	0.369907	0.386432	0.469976	0.502905	0.425859	0.436735	0.469273	0.393289	0.392952	0.361737	CON ONLY	NC
Fbxo3	A	1.41878	1.31604	1.32865	1.34497	1.31713	1.19771	1.25122	1.12265	1.95771	1.86639	1.77745	1.67464	1.56368	1.62876	1.54876	1.59858	BOTH	NC
Fcf1	B	0.732579	0.72379	0.673336	0.663759	0.641693	0.636555	0.60192	0.586569	0.735377	0.713307	0.628937	0.578833	0.56227	0.568639	0.555078	0.50319	BOTH	NC
Fcgrt	B	0.511213	0.491509	0.553106	0.464134	0.434103	0.414578	0.371761	0.404923	0.514053	0.458561	0.450499	0.383602	0.378474	0.405173	0.394602	0.365655	CON ONLY	NC
Fchsd2	D	2.94595	3.38306	3.98191	4.3074	4.59417	4.84409	4.97402	4.54608	4.3843	4.66708	4.41843	4.74343	4.79095	4.83418	5.10336	4.75836	CON ONLY	NC
Fcor	B	0.02949	0.0214419	0.0306831	0.00857164	0.00474723	0.00451082	0.00542182	0.00909837	0.0268094	0.0208388	0.0125186	0.00552023	0.00640404	0.00128329	0.00528011	0	BOTH	NC
Fdft1	A	0.275533	0.187472	0.161031	0.117206	0.121778	0.115096	0.121221	0.120141	0.266474	0.239098	0.238532	0.177707	0.176784	0.20469	0.17744	0.182414	CON ONLY	NC
Fdps	A	0.888105	0.560567	0.464243	0.478732	0.472686	0.37595	0.340222	0.29928	2.46734	2.17254	1.47378	1.46356	1.33383	1.32492	1.06851	1.1452	BOTH	NC
Fermt2	B	2.43725	2.18142	2.06704	1.8912	1.97119	1.89369	1.79374	1.80074	1.97928	1.88601	1.91054	1.84223	1.73347	1.7694	1.77326	1.77816	CON ONLY	NC
Fez2	B	0.535814	0.586469	0.436384	0.388898	0.42667	0.385788	0.325452	0.360027	0.337953	0.336172	0.376294	0.357937	0.39313	0.381997	0.337958	0.325031	CON ONLY	NC
Fga	D	5.39768	6.55277	6.8907	8.20099	8.54063	9.33821	9.07415	10.7298	7.45018	8.12484	8.0135	8.38001	9.02123	9.4223	8.82731	10.1801	BOTH	Suppressed
Fgb	C	9.01463	10.553	11.2843	13.3303	13.7504	15.0906	14.2451	17.1385	10.2821	10.9022	11.1401	11.3724	11.5669	11.8441	12.0798	13.4894	BOTH	Suppressed
Fgd4	B	1.78574	1.69733	1.70961	1.64092	1.50868	1.55468	1.54182	1.51194	1.60365	1.53051	1.52735	1.56588	1.43595	1.6344	1.57092	1.46134	CON ONLY	NC
Fgf1	B	1.75662	1.80513	1.6877	1.54329	1.55102	1.43171	1.57026	1.57398	2.10042	2.09085	2.07614	1.89408	1.8361	1.70685	1.60642	1.52942	BOTH	NC
Fgf14	B	0.0477645	0.0281035	0.0201803	0.016484	0.00641743	0.00206377	0.0112866	0.00800279	0.0256544	0.0141572	0.0060872	0.00320716	0.00507077	0.00385656	0.00751136	0.0150243	CON ONLY	NC
Fgf9	B	0.066028	0.0765696	0.0737967	0.0565056	0.0377149	0.0197387	0.017744	0.0238359	0.0499824	0.031728	0.0450581	0.0240852	0.0200017	0.0251461	0.015913	0.0210815	CON ONLY	NC
Fgfr1	C	0.00836034	0.0383912	0.088592	0.282263	0.322554	0.358544	0.368832	0.3019	0.00994893	0.0310362	0.051008	0.0461542	0.0622681	0.112175	0.136272	0.174068	BOTH	NC
Fgfr2	C	3.87569	3.84736	3.43203	3.60345	3.52822	3.61184	3.77552	3.92301	3.06039	3.24233	3.1113	3.12236	3.43753	3.62777	3.67144	3.55342	L-KO ONLY	Suppressed
Fgfr4	D	0.619153	0.731092	0.814929	1.01091	1.18555	1.33793	1.41155	1.27406	0.715902	0.948169	0.973208	1.04807	1.20781	1.22033	1.28247	1.33249	BOTH	NC
Fgg	C	7.20059	8.38483	9.15293	11.1744	12.5496	13.3262	12.9432	14.5883	7.58617	8.04458	8.08228	8.58154	9.18496	8.81405	8.95859	10.075	BOTH	Suppressed
Fggy	B	7.17443	7.23739	7.06302	6.72673	6.46963	6.16183	6.23633	5.76323	7.67278	7.71698	7.20719	7.09685	7.12627	7.03747	6.79901	6.41092	BOTH	NC
Fgl1	C	1.32036	1.16625	1.22096	1.45454	1.97002	2.19248	1.97117	1.86022	0.551313	0.505477	0.470776	0.455219	0.408558	0.379441	0.438432	0.407828	CON ONLY	NC
Fh1	C	0.432767	0.576683	0.521396	0.625003	0.756144	0.820231	0.836463	0.762409	0.402779	0.398549	0.412312	0.439938	0.515453	0.51246	0.599759	0.624544	BOTH	NC
Fhad1	B	0.127869	0.135197	0.136626	0.0943812	0.0976734	0.0948739	0.0640942	0.059595	0.0876518	0.0776945	0.0713346	0.0613748	0.0475022	0.0793637	0.0892655	0.0738193	CON ONLY	Induced
Fhit	D	2.32261	2.26929	2.25891	2.44734	2.35322	2.6812	2.39075	2.3183	2.798	3.13119	3.07829	3.12831	3.2216	3.57091	3.70903	3.51972	L-KO ONLY	NC
Fhod3	C	0.131647	0.118088	0.15854	0.20405	0.226329	0.257196	0.256629	0.268937	0.150085	0.164348	0.149082	0.175327	0.196592	0.257299	0.207346	0.191958	CON ONLY	NC
Fign	A	1.63392	1.46609	1.53801	1.46698	1.22217	1.30033	1.17312	1.18581	2.15656	1.99119	1.91772	1.87637	1.57964	1.62489	1.62945	1.46408	BOTH	NC
Firre	B	0.864248	0.851653	0.857688	0.837144	0.778435	0.750886	0.74477	0.744316	0.847442	0.864566	0.902829	0.894214	0.86832	0.782619	0.892978	0.807893	CON ONLY	NC
Fitm1	B	0.572677	0.427005	0.341421	0.18503	0.0987283	0.05493	0.0326792	0.0523546	0.259444	0.22456	0.171394	0.0752726	0.0476982	0.0328719	0.0405021	0.0396725	BOTH	NC
Fitm2	B	0.560506	0.554519	0.473012	0.380154	0.344511	0.33423	0.334517	0.313937	0.428779	0.381796	0.376763	0.275688	0.243091	0.219705	0.233648	0.198212	BOTH	NC
Fkbp5	C	0.561085	0.522833	0.629324	0.686174	0.744072	0.849772	0.779758	0.812768	0.550235	0.589879	0.616178	0.585741	0.658507	0.641491	0.636507	0.601535	CON ONLY	NC
Flacc1	B	0.134551	0.086791	0.100351	0.06947	0.0467795	0.0496103	0.0402243	0.0390668	0.0671913	0.0537512	0.0660031	0.0467647	0.0589197	0.0425292	0.0381028	0.0365926	CON ONLY	NC
Flnb	B	2.82721	2.78472	2.7192	2.6078	2.47637	2.4937	2.26138	2.30453	2.40355	2.46767	2.46635	2.29312	2.28623	2.36212	2.3829	2.34337	CON ONLY	NC
Flot1	B	0.193467	0.205689	0.210763	0.133218	0.168591	0.107096	0.151745	0.118801	0.161455	0.130101	0.115778	0.098014	0.119834	0.0941207	0.137264	0.126312	CON ONLY	NC
Flvcr1	B	0.177812	0.15155	0.120084	0.129594	0.0867521	0.105665	0.0925815	0.0809181	0.0792928	0.0615362	0.0757334	0.0680875	0.0513923	0.0562725	0.0830653	0.0969292	CON ONLY	NC
Fmn1	D	0.23241	0.27572	0.356852	0.549474	0.518252	0.528868	0.436011	0.36961	0.83938	0.864398	0.828533	0.807686	0.647163	0.713447	0.744215	0.757668	CON ONLY	NC
Fmo1	B	3.03734	2.85513	2.6162	2.20081	2.20478	2.11546	2.19586	2.09385	2.64706	2.40386	2.30458	2.27317	2.23964	2.25467	2.20111	1.98613	BOTH	Induced
Fmo2	B	0.326892	0.224238	0.151633	0.146928	0.0833824	0.0906197	0.0824817	0.0630886	0.279513	0.134484	0.0807072	0.0891257	0.0911242	0.0660704	0.0547425	0.0322163	BOTH	Induced
Fmo5	A	29.1139	29.4306	28.4311	22.6378	20.9431	20.9801	22.3554	23.9675	24.9797	27.2836	28.2802	28.1997	29.6861	32.9758	31.8567	34.7278	BOTH	NC
Fn1	C	8.9584	9.13904	9.36801	9.15481	9.5046	9.73528	9.81786	9.60042	5.24254	5.48967	5.90632	6.54826	6.39361	6.98163	6.81566	6.92604	L-KO ONLY	NC
Fndc4	D	0.321654	0.291764	0.305728	0.456639	0.463853	0.473927	0.48632	0.509191	0.352555	0.41196	0.417959	0.480367	0.473911	0.528307	0.480721	0.509262	CON ONLY	NC
Fnip1	B	2.27007	2.21265	2.14772	2.10164	2.11412	2.08557	2.00031	2.04097	2.36238	2.34123	2.27404	2.08633	1.90546	2.13165	2.09746	1.85895	BOTH	NC
Fnip2	A	1.72185	1.62875	1.79669	1.64481	1.30141	1.49391	1.52471	1.50233	3.18302	2.794	2.67914	2.44381	2.05109	1.98363	2.15944	2.08931	BOTH	NC
Focad	B	0.704176	0.727659	0.668873	0.570513	0.523963	0.589799	0.511594	0.561563	0.795324	0.713947	0.753863	0.715874	0.678896	0.661999	0.626431	0.631564	CON ONLY	NC
Fos	C	0.0124841	0.0200793	0.0438484	0.0563162	0.0769456	0.118066	0.156762	0.209295	0.00216484	0.00301477	0.00690611	0.00961876	0.00920757	0.0242828	0.02101	0.0241927	CON ONLY	NC
Foxa3	C	0.440866	0.428816	0.481852	0.506021	0.688672	0.619629	0.544105	0.554393	0.320928	0.324356	0.360488	0.502976	0.571937	0.591526	0.553545	0.549793	L-KO ONLY	NC
Foxn3	B	4.2355	3.96853	3.72875	3.5652	3.09253	3.18891	3.07412	2.89162	3.70307	3.57681	3.49003	3.06598	3.00012	2.89451	3.02362	2.91468	BOTH	NC
Foxo1	A	1.33635	1.2722	1.37977	1.13849	1.09836	1.16879	1.16214	1.0543	1.96322	1.8509	2.01385	1.70135	1.67772	1.78538	1.70194	1.6391	BOTH	NC
Foxp1	D	2.37504	2.32444	2.313	2.87145	2.97784	3.11481	3.319	3.25821	3.05011	2.94717	2.91995	3.11944	3.09951	3.23233	3.14575	3.18193	CON ONLY	NC
Foxq1	C	0.242167	0.288956	0.413434	0.942842	1.14702	1.50604	1.31138	1.54891	0.322496	0.313801	0.296228	0.329707	0.437773	0.429937	0.549738	0.459891	BOTH	NC
Fpgs	A	1.17925	1.21536	1.09613	1.0098	0.966301	1.0327	0.955009	0.961334	1.33399	1.25301	1.19935	1.19893	1.22677	1.13966	1.22906	1.15511	CON ONLY	NC
Fras1	D	0.0472096	0.0512045	0.0740548	0.139581	0.11018	0.102657	0.100282	0.126224	0.199503	0.148616	0.182088	0.206357	0.201574	0.179867	0.19365	0.194416	CON ONLY	NC
Frmd4b	D	2.52716	2.69707	3.17076	3.45822	3.62971	3.60674	3.77163	3.86164	6.2181	5.68849	6.07581	5.89015	5.59725	6.11878	6.61291	6.32788	CON ONLY	NC
Frmd6	B	0.500537	0.454423	0.408191	0.347428	0.316574	0.266633	0.29105	0.21037	0.187579	0.198541	0.203613	0.160403	0.150955	0.177887	0.127543	0.110096	CON ONLY	NC
Fst	C	0.0798547	0.0808484	0.199722	0.389774	0.354898	0.563819	0.621895	0.641624	0.129683	0.148411	0.189965	0.205415	0.137996	0.137466	0.142717	0.124008	CON ONLY	NC
Ftcd	D	3.40321	3.9447	4.87537	5.91638	6.4327	6.82997	6.83187	7.1994	5.27221	5.6201	6.03847	6.47386	7.07444	7.35477	7.66359	7.69731	BOTH	Suppressed
Fuom	C	0.23948	0.240679	0.271557	0.313519	0.39402	0.306136	0.387234	0.382192	0.276009	0.270025	0.265821	0.262565	0.282801	0.316689	0.268166	0.328175	CON ONLY	NC
Fus	B	1.95486	1.8058	1.8728	1.76387	1.79443	1.77888	1.68926	1.66322	1.92005	1.82706	1.85585	1.84725	1.75053	1.76512	1.67794	1.67551	CON ONLY	NC
Fut8	B	0.653451	0.669325	0.620836	0.695472	0.584565	0.508192	0.527374	0.514922	0.578626	0.588261	0.537374	0.527615	0.502163	0.491689	0.516354	0.476788	CON ONLY	Induced
Fyb2	C	0.966686	0.991293	1.27627	1.42907	1.2484	1.41797	1.42523	1.44516	1.11749	1.10206	1.15374	1.19942	1.18921	1.30274	1.36232	1.45255	BOTH	NC
Fyco1	B	1.79669	1.67113	1.65082	1.58727	1.68394	1.50544	1.52484	1.49869	1.56676	1.59569	1.40669	1.52755	1.48921	1.52642	1.50441	1.43705	CON ONLY	NC
Fzd7	B	0.117983	0.0912117	0.0961955	0.0604667	0.0482529	0.0456566	0.037834	0.0465043	0.0587659	0.0518874	0.0389114	0.0257151	0.0242106	0.0228649	0.0555618	0.0383241	CON ONLY	Induced
G0s2	B	8.45264	9.3516	9.70056	7.55091	5.99154	5.42695	5.20331	5.69661	6.76714	7.21049	6.9738	5.68795	5.63498	4.90582	5.04731	5.86842	BOTH	NC
G6pc	D	3.50187	3.26321	3.61756	3.90409	3.84866	3.47725	4.16526	4.20841	3.14699	3.57046	4.03627	4.31055	4.19922	4.62594	5.32812	5.50356	L-KO ONLY	Suppressed
Gabrb3	B	0.163147	0.106861	0.0272883	0.0239789	0.00658997	0.0265855	0.0124171	0.00455385	0.0183163	0.00229167	0.00210589	0.0164372	0.0159243	0.0028076	0	0.0188904	CON ONLY	NC
Gadd45g	C	0.766723	0.842886	0.944141	1.69196	2.2277	2.27111	2.00022	2.09754	0.102696	0.15134	0.133664	0.243506	0.30602	0.298448	0.370191	0.320957	BOTH	NC
Gal3st1	B	0.154749	0.144031	0.143015	0.0599712	0.0566019	0.0626781	0.0539706	0.0378611	0.0922454	0.0590614	0.0401248	0.0387074	0.0245448	0.0304449	0.0238049	0.0329991	BOTH	NC
Gale	A	0.296351	0.298816	0.264899	0.198778	0.191863	0.19945	0.146769	0.220428	0.277771	0.340061	0.246695	0.24617	0.238536	0.228769	0.223205	0.251818	CON ONLY	NC
Galk1	B	0.63809	0.602284	0.536034	0.485489	0.352756	0.338979	0.342591	0.39158	0.489961	0.399994	0.421167	0.354528	0.338206	0.287372	0.293892	0.345642	BOTH	NC
Galnt2	B	0.391246	0.356643	0.288776	0.310246	0.265796	0.207946	0.243444	0.229926	0.401671	0.314691	0.303621	0.283357	0.230738	0.225563	0.237638	0.214694	BOTH	NC
Gas1	A	0.263457	0.286113	0.27997	0.268266	0.236219	0.187577	0.182653	0.207304	0.22507	0.207426	0.262166	0.247713	0.298594	0.263961	0.216858	0.277835	CON ONLY	NC
Gas2	D	0.507173	0.618979	0.779627	1.40339	1.68498	2.03158	2.06649	2.15451	1.27837	1.24996	1.50953	1.82654	2.09221	2.59946	2.41958	2.43904	BOTH	Suppressed
Gas6	B	0.52808	0.460792	0.364908	0.246809	0.223643	0.219325	0.166804	0.187668	0.518058	0.469353	0.387087	0.333647	0.262903	0.278034	0.236647	0.248362	BOTH	NC
Gas7	B	0.273218	0.249013	0.236247	0.137278	0.12831	0.11394	0.0772779	0.0655245	0.0745881	0.103302	0.0766193	0.0587345	0.0694571	0.100264	0.0664496	0.0582053	CON ONLY	Induced
Gask1a	D	0.0253993	0.0117589	0.0357333	0.0850559	0.0529245	0.062672	0.0822829	0.0979215	0.140418	0.0930984	0.110201	0.122362	0.10682	0.0804709	0.108814	0.151946	CON ONLY	NC
Gba2	B	0.189544	0.165551	0.136097	0.0708514	0.0762131	0.0546456	0.058228	0.0904547	0.0648653	0.0780487	0.0424432	0.0709053	0.0743079	0.0493308	0.0579678	0.049253	CON ONLY	Induced
Gbe1	A	11.8628	12.0076	11.3035	10.5559	9.73766	9.74276	9.24331	9.30482	14.867	14.3504	13.3414	12.6234	12.0404	12.0328	11.1834	11.5609	BOTH	NC
Gbf1	A	2.87049	2.74441	2.78805	2.43488	2.49163	2.19702	2.28211	2.28384	2.98487	2.68992	2.86718	2.91902	2.77593	2.89448	2.86569	2.73781	CON ONLY	NC
Gc	D	9.72355	9.9608	10.4174	11.6236	11.6433	12.5927	12.9945	13.2075	11.1677	11.3582	11.9261	12.4791	12.0415	12.7181	12.7405	12.7657	BOTH	NC
Gca	D	0.121939	0.0935155	0.114829	0.130345	0.164143	0.194918	0.188321	0.166466	0.176806	0.162239	0.171793	0.182094	0.201702	0.245316	0.167632	0.22453	CON ONLY	NC
Gcc2	B	1.69564	1.65246	1.60336	1.47871	1.38132	1.44215	1.52275	1.45082	1.32853	1.39833	1.4131	1.28912	1.46345	1.38013	1.37992	1.37188	CON ONLY	NC
Gckr	D	2.80145	2.9884	3.05423	3.32072	3.39458	3.47958	3.49007	3.50917	3.53098	3.55165	3.83061	3.72351	3.88038	4.05768	3.99377	4.03457	CON ONLY	NC
Gclc	A	3.80803	3.98497	4.22666	3.94554	3.52513	3.47839	3.76757	4.14988	7.34945	7.13428	7.11759	6.25779	5.96182	6.52854	6.03845	6.43127	L-KO ONLY	NC
Gcnt2	D	2.00394	2.20778	2.55336	3.29463	2.96908	3.24393	3.408	3.48977	3.20647	3.50062	3.87743	3.99136	4.1096	4.45328	4.38343	4.47052	BOTH	NC
Gda	A	0.758479	0.715874	0.695304	0.599566	0.508651	0.484914	0.516199	0.500224	0.895345	0.77205	0.77948	0.756401	0.70662	0.78722	0.720459	0.682287	CON ONLY	Induced
Gde1	B	0.730741	0.627865	0.64233	0.529371	0.466697	0.508428	0.511069	0.525285	0.564853	0.447488	0.479732	0.387171	0.449377	0.430037	0.423586	0.394388	CON ONLY	NC
Gdf15	B	1.994	1.89057	1.51273	1.02761	0.76705	0.643676	0.622581	0.753797	1.06849	1.08579	1.02487	0.884023	0.782052	0.632126	0.725415	0.958359	BOTH	Suppressed
Gfod1	B	0.16469	0.164662	0.148932	0.152298	0.133896	0.0995452	0.102153	0.107019	0.14192	0.129253	0.151623	0.13026	0.115692	0.0976402	0.162007	0.120918	CON ONLY	NC
Gfod2	B	0.520993	0.502844	0.378029	0.460581	0.414879	0.37972	0.390513	0.31409	0.291965	0.267163	0.31352	0.266652	0.240304	0.254535	0.252404	0.230595	CON ONLY	NC
Gfra1	A	4.81035	4.62683	4.53453	3.97385	3.64774	3.46024	3.48482	3.44674	4.1558	4.1771	4.24461	4.42987	4.21277	4.36735	4.28874	4.27267	CON ONLY	NC
Ghr	A	63.7391	58.545	54.0039	53.2033	51.1621	51.3903	53.4926	50.2892	55.4552	53.7395	55.6065	56.0509	55.9165	54.9845	53.7334	51.946	CON ONLY	NC
Ginm1	B	0.796341	0.875668	0.790245	0.539178	0.453263	0.438442	0.442815	0.422809	0.41577	0.335539	0.370485	0.39946	0.400768	0.328337	0.326297	0.389888	CON ONLY	NC
Gjb2	C	0.549485	0.607991	0.547698	0.755621	0.815152	0.822692	0.876203	0.8273	0.483773	0.545658	0.693752	0.770262	0.729441	0.818533	0.834037	0.868569	BOTH	NC
Glce	D	0.356579	0.404201	0.441756	0.530433	0.455501	0.502576	0.568654	0.635805	0.545741	0.591905	0.610574	0.603789	0.623191	0.725748	0.684423	0.616377	CON ONLY	NC
Gldc	D	0.0706347	0.101283	0.314021	0.732844	0.659593	0.952764	1.16024	1.31297	0.759569	1.12489	1.32976	1.76671	1.95117	2.39335	2.23305	2.52343	BOTH	Suppressed
Glg1	B	0.987683	1.04688	0.948254	0.863817	0.86404	0.795244	0.83741	0.78662	1.00267	0.925168	0.942396	0.851791	0.782977	0.760607	0.813316	0.72696	BOTH	NC
Glp2r	B	0.0930355	0.129616	0.0682923	0.0822415	0.04767	0.0567619	0.0522114	0.0603757	0.0206759	0.0283854	0.0442632	0.0288928	0.0196306	0.0335606	0.0330782	0.0233945	CON ONLY	NC
Glrx	A	0.207049	0.191009	0.204696	0.157311	0.131633	0.123665	0.130866	0.134577	0.221777	0.210053	0.22638	0.203871	0.187555	0.206548	0.207083	0.2139	CON ONLY	NC
Gls	C	0.0298331	0.0174603	0.0389403	0.0348414	0.0682869	0.0503887	0.0669765	0.0645216	0.01717	0.0296538	0.0284606	0.0434285	0.0485491	0.0377852	0.0330318	0.04456	CON ONLY	NC
Gls2	D	0.10681	0.26396	0.730759	2.03738	2.96408	3.37166	3.50687	3.58439	1.73881	2.30083	2.92651	3.31353	3.92711	4.27977	4.17858	4.21235	BOTH	Suppressed
Glt1d1	A	5.09692	4.90046	4.64922	3.89981	3.58083	3.63319	3.3962	3.35651	5.09097	5.04131	4.8465	4.76461	4.4298	4.4287	4.35183	4.11584	BOTH	NC
Glul	B	7.959	5.82395	2.1227	0.545652	0.194042	0.115849	0.115481	0.134987	0.475264	0.38033	0.320436	0.217909	0.233688	0.185579	0.204399	0.232658	BOTH	Induced
Gm10501	B	0.56095	0.562419	0.485228	0.438267	0.447793	0.416152	0.391743	0.431848	0.47571	0.443244	0.476374	0.454857	0.46018	0.446161	0.460471	0.487423	CON ONLY	NC
Gm10642	A	0.0213716	0.0130322	0.0130451	0.0151499	0.0110469	0.0105317	0.00641664	0.00871592	0.102344	0.0603947	0.0613816	0.0412428	0.0691563	0.0467621	0.038689	0.0258355	L-KO ONLY	NC
Gm10734	B	0.379861	0.402213	0.431606	0.351041	0.309953	0.328675	0.289916	0.294278	0.325839	0.380806	0.257962	0.314329	0.334933	0.341285	0.355165	0.363076	CON ONLY	NC
Gm10814	B	0.0800848	0.0755543	0.0620939	0.0536351	0.0311121	0.0309073	0.0429051	0.0229743	0.0318567	0.0389997	0.0432634	0.0374063	0.0211087	0.0304837	0.0353515	0.0261307	CON ONLY	NC
Gm10851	B	0.0626844	0.057245	0.0274626	0.0146453	0.00250578	0.00238581	0	0.00328037	0.00511985	0.00607177	0.00373899	0.00227455	0	0	0.00379116	0.00755792	CON ONLY	NC
Gm11437	D	0.0211242	0.0226561	0.0548069	0.0876881	0.119345	0.16298	0.157288	0.194865	0.201065	0.209365	0.211485	0.280051	0.241159	0.207682	0.27907	0.274943	CON ONLY	NC
Gm11639	A	0.051768	0.0468714	0.0397048	0.0221833	0.013608	0.00632196	0.0181992	0.0171357	0.116052	0.0618179	0.0364733	0.0292863	0.0344663	0.0333023	0.0322294	0.0480789	CON ONLY	NC
Gm11670	B	0.0128034	0.0166532	0.0112784	0.00699715	0.00455006	0.00131532	0.00224321	0	0.00332282	0.0040115	0.00197497	0	0.00118453	0	0	0	CON ONLY	NC
Gm11802	B	0.0905709	0.0865508	0.0619003	0.0265161	0.00819469	0.00234203	0.00707644	0.00298999	0.0579445	0.0701385	0.0442173	0.031142	0.0161004	0.0142217	0.0176991	0.0136927	BOTH	NC
Gm11967	B	0.291935	0.231857	0.249674	0.228757	0.202229	0.190418	0.230292	0.177601	0.308172	0.299036	0.242531	0.238719	0.238426	0.198347	0.184414	0.184705	L-KO ONLY	NC
Gm12473	B	0.124894	0.0868911	0.0518462	0.0217193	0.0165819	0.00574657	0.00586004	0.00131885	0.0161251	0.0102266	0.00666676	0.00884639	0.0121843	0.0114978	0	0	CON ONLY	NC
Gm12474	D	0.00719547	0.00532439	0.00478527	0.0164096	0.0319442	0.0238918	0.0373724	0.0330705	0.00419342	0.0155018	0.0090702	0.0169546	0.039676	0.0401757	0.0270901	0.0254463	CON ONLY	NC
Gm12503	B	0.0110748	0.0151187	0.00611512	0.0025906	0	0	0.00239859	0	0.0035965	0.00499252	0	0	0.00177035	0.00242127	0.00619733	0	CON ONLY	NC
Gm12602	C	0.00457516	0.0138198	0.0149679	0.0574631	0.0953601	0.116229	0.0907836	0.109136	0.0145669	0.0054434	0.0138261	0.0359247	0.0603741	0.0469676	0.06683	0.0749569	BOTH	NC
Gm12718	D	0.0914233	0.224967	0.315163	0.605176	0.846646	0.902056	0.817358	0.672485	0.723483	0.89453	0.962528	1.31906	1.40957	1.37019	1.26844	1.2611	BOTH	NC
Gm12811	C	0.237927	0.308713	0.338526	0.299735	0.377424	0.427638	0.434814	0.409473	0.272408	0.255185	0.303044	0.34097	0.414361	0.39098	0.356239	0.40732	CON ONLY	NC
Gm12909	A	2.73184	3.16581	2.87237	2.64923	2.93685	2.78591	2.81832	3.04485	3.68558	3.62939	3.69055	3.44112	3.60441	3.26976	3.2877	3.33812	L-KO ONLY	NC
Gm13021	B	0.0979819	0.0767219	0.0575059	0.0345386	0.0226655	0.0158721	0.0155126	0.00585556	0.0730257	0.0518729	0.0323548	0.0334719	0.0207706	0.0181587	0.0108822	0.00558179	BOTH	NC
Gm13165	B	0.1042	0.113177	0.0892637	0.0665016	0.0335043	0.0308669	0.0216092	0.0165369	0.0333268	0.0211917	0.0234635	0.0261952	0.0224105	0.048012	0.0228394	0.0120593	CON ONLY	NC
Gm13166	B	0.220059	0.238374	0.163185	0.144736	0.147761	0.100851	0.0638439	0.0965733	0.107232	0.0935682	0.0963186	0.0647954	0.0697285	0.0844163	0.0815081	0.110894	CON ONLY	NC
Gm13412	B	0.118944	0.0742291	0.0588158	0.0222041	0.00842389	0.0121306	0.0225152	0.0160557	0.0680521	0.034275	0.0163212	0.0240318	0.0295694	0.00276622	0.0134787	0.0160042	BOTH	NC
Gm13449	C	0.335241	0.378772	0.434627	0.416115	0.493419	0.647429	0.619816	0.707823	0.318656	0.366466	0.340002	0.341458	0.398624	0.425542	0.393719	0.409021	CON ONLY	NC
Gm13481	B	0.111438	0.0801225	0.0210706	0.0122621	0.00561517	0	0.00461491	0.00679181	0.0152156	0.00598084	0.00111215	0.00138506	0	0.00113141	0	0	CON ONLY	NC
Gm13483	A	0.638766	0.646096	0.564023	0.504677	0.408093	0.46591	0.454699	0.494199	0.735756	0.701875	0.705161	0.610979	0.529084	0.560667	0.575449	0.550108	BOTH	NC
Gm13522	C	0.216996	0.282976	0.320256	0.499436	0.729028	0.793588	0.678179	0.709576	0.192985	0.227707	0.31443	0.345395	0.440585	0.481935	0.439037	0.416461	BOTH	NC
Gm13613	C	0.153855	0.17083	0.170425	0.198661	0.205206	0.254162	0.265099	0.294953	0.110484	0.151612	0.157166	0.151313	0.133688	0.209085	0.195234	0.16291	CON ONLY	NC
Gm13657	B	0.0491382	0.0468967	0.0311283	0.0295299	0.0344207	0.0177192	0.0108456	0.0167628	0.0474714	0.0393596	0.0456749	0.0286024	0.0183457	0.0268112	0.030208	0.0221768	CON ONLY	NC
Gm13775	B	10.6166	8.36467	6.42142	2.76401	1.09159	0.548247	0.502646	0.303809	8.34326	3.30369	1.3357	0.748153	0.35464	0.288332	0.244148	0.202226	BOTH	NC
Gm13872	B	0.083007	0.0617354	0.0156314	0.00566296	0	0	0	0	0	0	0	0.0016213	0	0	0	0	CON ONLY	Induced
Gm13919	C	0.084904	0.117348	0.114853	0.163961	0.195825	0.226996	0.213235	0.240625	0.115565	0.119583	0.110209	0.131692	0.168896	0.165273	0.190841	0.196919	BOTH	NC
Gm13944	C	1.42117	1.40191	1.39942	1.48105	1.61781	1.56448	1.55784	1.62951	1.25801	1.14519	1.24459	1.35874	1.47159	1.4642	1.38742	1.59708	L-KO ONLY	NC
Gm14097	B	0.737939	0.712627	0.609617	0.475693	0.357765	0.286636	0.302224	0.272101	0.330272	0.204686	0.248619	0.211443	0.208813	0.212737	0.268583	0.177635	CON ONLY	NC
Gm15261	B	0.657048	0.622551	0.59125	0.65488	0.541625	0.600753	0.525729	0.578897	0.600931	0.564321	0.511602	0.510312	0.490528	0.447059	0.375551	0.381703	L-KO ONLY	NC
Gm15343	D	0.134361	0.156918	0.181003	0.213979	0.234862	0.270931	0.270946	0.253463	0.245526	0.249183	0.229012	0.275169	0.306036	0.342248	0.30563	0.323079	CON ONLY	NC
Gm15396	C	0.00476846	0.00679559	0.0133944	0.0303961	0.0393378	0.0448232	0.0340283	0.0342496	0.00404015	0.00357887	0.0100951	0.0102724	0.0117595	0.0265112	0.0267454	0.0166889	CON ONLY	NC
Gm15402	C	0	0.00454519	0.00677604	0.0424175	0.0150537	0.0223809	0.0203613	0.0370277	0.0234498	0.00993191	0.00808234	0.0193589	0.0369009	0.0104423	0.0239973	0.019358	CON ONLY	NC
Gm15411	B	0.115008	0.146589	0.106523	0.053006	0.0568277	0.048727	0.0381902	0.0272417	0.0673526	0.0847447	0.0738291	0.0723684	0.0531575	0.0497626	0.0377643	0.0432115	CON ONLY	NC
Gm15441	B	0.125361	0.0758968	0.0859315	0.0655331	0.0479371	0.0307899	0.0265161	0.044471	0.1231	0.0742198	0.0762153	0.0649843	0.0229106	0.0283237	0.0545359	0.0396585	BOTH	NC
Gm15622	C	0.527676	0.495298	0.700195	0.651072	0.720772	0.847768	1.03446	0.959207	0.225835	0.249092	0.296923	0.317653	0.286042	0.367966	0.543432	0.53332	BOTH	NC
Gm15627	B	0.0281083	0.0370382	0.0181025	0.0227396	0.00459889	0.0137944	0.00560891	0.00506585	0.011036	0.019958	0.0115388	0.0061261	0.00850051	0.00793924	0.00697542	0.00435199	CON ONLY	NC
Gm15638	B	0.789441	0.643437	0.568072	0.49171	0.540666	0.432348	0.489892	0.444497	0.363105	0.368368	0.417462	0.346234	0.343679	0.360092	0.393157	0.43852	CON ONLY	NC
Gm15640	B	0.260138	0.31892	0.296298	0.23418	0.192733	0.193907	0.192301	0.18564	0.317068	0.219013	0.251091	0.234566	0.243404	0.232109	0.231915	0.208211	CON ONLY	NC
Gm15738	B	0.690799	0.646429	0.685126	0.527735	0.548368	0.537793	0.482448	0.496458	0.454084	0.49141	0.473387	0.469144	0.484563	0.492913	0.481418	0.472201	CON ONLY	NC
Gm15756	C	0.201499	0.264341	0.278142	0.344603	0.454765	0.44067	0.395905	0.460764	0.243746	0.243913	0.275273	0.307113	0.350929	0.409336	0.37199	0.351663	BOTH	NC
Gm15764	B	0.976473	0.959136	0.854825	0.70691	0.774471	0.71769	0.720701	0.723826	0.443031	0.494286	0.461061	0.450827	0.53553	0.521098	0.448059	0.520354	CON ONLY	NC
Gm15856	B	0.0803274	0.0149163	0.00959716	0.00745949	0.00109877	0.00926723	0.00500119	0.00240557	0.0014538	0.00127335	0	0	0	0.00281838	0	0	CON ONLY	NC
Gm15879	B	0.703394	0.576629	0.616292	0.467181	0.380353	0.309306	0.279808	0.281604	0.299669	0.328193	0.398381	0.235985	0.245305	0.201029	0.227044	0.154732	BOTH	NC
Gm15883	D	0.0719465	0.095069	0.372709	1.0944	1.72812	2.23032	2.38884	2.80946	0.798464	1.35906	1.78381	2.32338	2.39867	2.61759	2.77808	2.58905	BOTH	NC
Gm15912	B	0.0675235	0.0644203	0.069529	0.0389788	0.0376196	0.0231451	0.0189382	0.0373023	0.016827	0.0127338	0.01259	0.00332474	0.00711029	0.00624364	0.00866808	0.00356503	CON ONLY	NC
Gm15962	C	0.105644	0.195915	0.209886	0.266704	0.253691	0.271907	0.250758	0.296658	0.137708	0.152491	0.16154	0.167009	0.167487	0.154606	0.173894	0.170815	CON ONLY	NC
Gm15998	D	0.00110117	0.00998975	0.0270647	0.0641246	0.0694643	0.0833815	0.108868	0.112185	0.0733672	0.148699	0.183798	0.185711	0.209196	0.292957	0.299421	0.307883	BOTH	NC
Gm16000	B	0.104221	0.0988058	0.0748284	0.0462257	0.0186854	0.00794285	0.0332627	0.0114282	0.0241191	0.0166116	0.0281408	0.0221842	0.0205183	0.00912732	0.0133013	0.00531677	CON ONLY	NC
Gm16063	B	0.0242019	0.00356797	0.00655428	0	0	0	0	0	0	0	0	0.00204975	0	0	0	0	CON ONLY	NC
Gm16066	B	1.56913	1.50368	1.56499	1.35923	1.47035	1.32694	1.28096	1.28069	1.03669	1.0129	0.994124	0.968948	1.0881	0.972689	1.01556	1.02104	CON ONLY	NC
Gm16124	B	0.815071	0.867984	0.887522	0.854167	0.734073	0.708933	0.663937	0.696225	0.635481	0.604199	0.562007	0.582786	0.603075	0.53038	0.464614	0.551952	CON ONLY	NC
Gm16158	C	0.601193	0.665709	0.6165	0.647245	0.821521	0.768478	0.744104	0.785885	0.543825	0.607984	0.618426	0.654105	0.795694	0.766877	0.829364	0.844202	L-KO ONLY	NC
Gm16193	B	2.23274	2.21011	2.07873	1.82125	1.89964	1.932	1.72556	1.80326	1.24132	1.15091	1.02345	1.11201	1.14701	1.06086	0.960787	1.05196	CON ONLY	NC
Gm16246	B	0.031635	0.0399855	0.0253631	0.0139955	0.00260465	0.0084857	0.0121963	0.00537646	0.00817335	0.00822593	0.0182376	0.0200508	0.0126816	0.0135092	0.00904891	0.010473	CON ONLY	NC
Gm16559	A	0.265569	0.312728	0.288603	0.257001	0.21454	0.186028	0.195324	0.241949	0.347715	0.368838	0.33954	0.312272	0.317911	0.286771	0.318776	0.334895	CON ONLY	NC
Gm16573	D	0.437392	0.52381	0.853267	1.19009	1.39292	1.50168	1.56335	1.66318	1.75266	1.77092	2.03813	2.01773	2.23704	2.19365	2.39505	2.41954	BOTH	NC
Gm16599	B	0.791363	0.747608	0.774527	0.696704	0.6988	0.641401	0.604614	0.612847	0.664868	0.786504	0.708406	0.605154	0.580203	0.651834	0.572129	0.626455	CON ONLY	NC
Gm16984	B	0.591193	0.552496	0.513979	0.49625	0.407649	0.356867	0.331983	0.336275	0.422693	0.369681	0.392419	0.298579	0.337954	0.347639	0.256098	0.236004	BOTH	Induced
Gm17178	B	0.389808	0.365535	0.343776	0.270715	0.29111	0.268025	0.256159	0.257495	0.282469	0.354411	0.309311	0.319647	0.318702	0.300628	0.293219	0.293804	CON ONLY	NC
Gm17196	B	0.213754	0.161089	0.151457	0.119802	0.0971897	0.0638476	0.0723117	0.074347	0.0679766	0.066123	0.0646088	0.0560328	0.0522125	0.0627981	0.064705	0.0593773	CON ONLY	NC
Gm17276	B	0.208377	0.205233	0.222541	0.161114	0.184156	0.132311	0.154851	0.111691	0.146022	0.18849	0.151045	0.129519	0.151354	0.168319	0.126247	0.114319	CON ONLY	NC
Gm17590	B	0.0544091	0.0501467	0.0366751	0.0336005	0.0310414	0.0165571	0.0110853	0.0252738	0.0120434	0.0119451	0.0141158	0.0111491	0.0202735	0.0152779	0.0136943	0.0106302	CON ONLY	NC
Gm17767	B	0.0768625	0.0689057	0.0406795	0.0423698	0.043072	0.0313953	0.0402588	0.0223864	0.0505562	0.0419313	0.0529155	0.0232613	0.0305056	0.035549	0.0251534	0.0258726	CON ONLY	NC
Gm19619	C	1.20477	1.18289	1.40699	1.60342	1.39926	1.59977	1.64335	1.63481	1.40312	1.46641	1.4361	1.44314	1.36302	1.5418	1.67012	1.61156	CON ONLY	NC
Gm20125	B	0.0434044	0.0342433	0.0448012	0.00997705	0.00905766	0.00904714	0.0070518	0.00748537	0.0182847	0.0101696	0.0235286	0.00708909	0.0109652	0.00726101	0.0101453	0.00293962	CON ONLY	NC
Gm20275	B	0.419592	0.302519	0.106545	0.0844354	0.0477032	0.0593891	0.0502059	0.0528206	0.0579551	0.0463637	0.0399799	0.0354488	0.0332104	0.0245512	0.0402017	0.039665	CON ONLY	NC
Gm20319	D	3.8512	4.09815	4.20725	4.23109	4.28192	4.33742	4.308	4.41572	4.96674	5.36263	5.47724	6.03718	6.45254	6.27018	6.27248	6.04019	L-KO ONLY	NC
Gm20342	B	0.286769	0.269493	0.24353	0.208914	0.212857	0.216317	0.216911	0.149992	0.271991	0.240049	0.255551	0.238444	0.242615	0.199656	0.234067	0.193251	CON ONLY	NC
Gm20528	A	2.40637	2.74629	2.65875	2.45036	2.08954	2.17058	2.23555	2.51925	3.66072	3.89808	3.76897	3.49354	3.45086	3.53922	3.61863	3.47041	CON ONLY	NC
Gm20532	B	0.541303	0.606679	0.573225	0.42848	0.408194	0.367832	0.35313	0.384661	0.478535	0.406315	0.421906	0.285661	0.262474	0.317625	0.335067	0.281855	BOTH	NC
Gm20621	B	0.0625231	0.0570911	0.0568234	0.0235623	0.0320728	0.0188058	0.00705299	0.0123967	0.0141179	0.0123597	0.0145221	0.00117502	0.00958882	0.00932951	0.0113275	0.0133303	CON ONLY	NC
Gm20663	C	0.00856454	0.0131813	0.0158429	0.0354696	0.0699878	0.0935658	0.0929669	0.0594121	0.00961304	0.0162875	0.0271086	0.0155202	0.0157362	0.0265325	0.018921	0.0442256	CON ONLY	NC
Gm21917	B	0.107916	0.0796057	0.0769944	0.0411783	0.0465096	0.037101	0.0381236	0.0562821	0.0650387	0.0576526	0.0378039	0.0360104	0.0176372	0.0401962	0.0374427	0.0245208	CON ONLY	NC
Gm22146	C	0.117519	0.15868	0.225435	0.222225	0.254001	0.294571	0.341328	0.344697	0.152913	0.157892	0.164704	0.15904	0.190026	0.140243	0.160834	0.155097	CON ONLY	NC
Gm26627	D	0.00297451	0.00189186	0.0155649	0.0165406	0.0329617	0.0227409	0.0206929	0.0477075	0.00309524	0.0027292	0.00960227	0.0275672	0.019428	0.0256552	0.0233551	0.030462	CON ONLY	NC
Gm26632	B	0.649799	0.672368	0.632525	0.639517	0.500558	0.568726	0.51544	0.556136	0.705612	0.697567	0.607232	0.543738	0.512535	0.442616	0.50672	0.576855	CON ONLY	NC
Gm26827	B	0.0856022	0.0683839	0.0650171	0.0519424	0.0359724	0.0437657	0.0283644	0.0187512	0.0118076	0.033011	0.0148634	0.0161836	0.0132388	0.0175745	0.0176146	0.0234323	CON ONLY	NC
Gm26871	D	0.0732306	0.0980267	0.095287	0.190142	0.198175	0.204539	0.179624	0.183171	0.362776	0.363445	0.328446	0.454409	0.454013	0.417611	0.324227	0.326576	CON ONLY	NC
Gm26911	B	0.073947	0.0439216	0.039094	0.0281214	0.029413	0.00601358	0.0198865	0.0288125	0.0267065	0.0308705	0.0249329	0.0230138	0.0243352	0.0179939	0.0285299	0.0394531	CON ONLY	NC
Gm26967	B	0.0325271	0.0319937	0.0141793	0.018111	0.0106308	0.00646901	0.0056431	0.00701832	0.010673	0.010469	0.00775658	0.0094205	0.0103757	0.011338	0.0067929	0.00462979	CON ONLY	NC
Gm27216	C	0.575058	0.594525	0.733135	0.792499	0.933161	0.933013	0.923537	0.964122	0.673156	0.670488	0.739262	0.664316	0.752962	0.744926	0.786826	0.707478	CON ONLY	NC
Gm2788	B	2.62633	2.30422	1.98763	1.83345	1.88351	1.49674	1.49319	1.41054	1.50421	1.25788	1.17948	1.02	1.00696	0.921926	0.857812	0.835403	BOTH	NC
Gm28376	D	0.214069	0.292083	0.282341	0.324625	0.362668	0.399303	0.321434	0.381334	0.269701	0.274958	0.263083	0.295978	0.364876	0.37298	0.458567	0.388454	L-KO ONLY	NC
Gm28548	A	0.0038629	0.00563511	0.00545733	0.0152501	0.0107337	0.00379764	0.00242375	0.010372	0.396555	0.240158	0.195722	0.110249	0.0838646	0.0501045	0.070681	0.0511113	L-KO ONLY	NC
Gm28836	A	0.673654	0.638581	0.704728	0.557515	0.461187	0.353645	0.420497	0.402439	0.974458	1.0545	1.0639	1.05587	0.987852	1.04114	1.05445	1.03427	CON ONLY	NC
Gm28960	A	0.117802	0.110879	0.123461	0.0597346	0.068418	0.0428325	0.0409443	0.0559265	0.168562	0.180004	0.148488	0.166113	0.142619	0.135254	0.148842	0.131882	CON ONLY	NC
Gm29571	C	0.601454	0.618681	0.692003	0.798388	0.825209	0.822468	0.9145	0.987981	0.808322	0.799645	0.78908	0.734227	0.74782	0.737659	0.759393	0.697125	CON ONLY	NC
Gm29966	D	7.87971	9.81872	10.0235	9.57307	8.88683	9.10889	10.5093	10.9933	14.2404	14.6961	15.844	15.9401	15.2221	16.3737	16.2513	16.6672	L-KO ONLY	NC
Gm30117	B	2.42682	2.22682	1.71681	0.990954	0.749318	0.501991	0.450594	0.321454	0.672402	0.65896	0.706912	0.760844	0.736541	0.594148	0.570978	0.586699	CON ONLY	NC
Gm30262	C	0.25346	0.205578	0.264664	0.360503	0.432917	0.340105	0.356292	0.377117	0.136305	0.132231	0.192331	0.198256	0.208695	0.224047	0.160091	0.235771	CON ONLY	NC
Gm30270	B	0.0806991	0.0598509	0.0379274	0.0314662	0.0244909	0.0363988	0.0254903	0.0218808	0.0338831	0.0151981	0.0334883	0.0399972	0.0365491	0.0231291	0.0339096	0.0358086	CON ONLY	NC
Gm30301	C	0.344882	0.380777	0.382691	0.418347	0.382797	0.381947	0.456648	0.501298	0.232871	0.289156	0.314464	0.318554	0.357248	0.304995	0.365549	0.455607	L-KO ONLY	NC
Gm30382	C	0.00664479	0.025147	0.0590204	0.07093	0.0601422	0.0836329	0.108902	0.0807285	0.00506534	0.035015	0.040949	0.0160627	0.0316861	0.0230155	0.0412523	0.0193026	CON ONLY	NC
Gm30692	B	0.136445	0.0834393	0.0735221	0.0766995	0.0552246	0.0850483	0.101829	0.0914674	0.125537	0.103511	0.0655497	0.0859787	0.0751953	0.0395128	0.0589475	0.0446877	L-KO ONLY	NC
Gm30835	B	0.484744	0.456795	0.382787	0.351734	0.323981	0.327382	0.304298	0.280635	0.438188	0.39765	0.406658	0.419736	0.387938	0.37959	0.349576	0.457348	CON ONLY	NC
Gm30849	B	0.325996	0.26308	0.267881	0.195991	0.217447	0.187154	0.165842	0.188046	0.247761	0.237067	0.304529	0.228309	0.235207	0.246957	0.25147	0.220649	CON ONLY	NC
Gm31121	B	0.855751	0.914942	0.8815	0.618128	0.366885	0.281249	0.226641	0.216781	0.782258	0.626712	0.596279	0.614115	0.577947	0.498432	0.524737	0.515521	BOTH	NC
Gm31333	B	0.934183	0.900004	0.853427	0.647429	0.531421	0.525294	0.433866	0.432229	0.673551	0.636307	0.514708	0.458765	0.432852	0.405197	0.417934	0.44179	BOTH	NC
Gm31356	A	1.29638	1.32662	1.34776	1.27395	1.10584	1.05701	1.06411	1.02565	5.47039	4.72363	4.11905	3.4852	2.85216	2.7082	2.78577	2.7616	BOTH	NC
Gm31458	C	0.0206523	0.0182403	0.0425657	0.0522013	0.0930207	0.0766368	0.0877367	0.0887874	0.0244189	0.0276983	0.0337045	0.0493718	0.0360216	0.0540406	0.0467154	0.051849	CON ONLY	NC
Gm31508	B	1.37835	1.25792	1.1777	0.91047	0.7059	0.704244	0.668156	0.632028	0.763065	0.693666	0.690238	0.581624	0.458305	0.487818	0.474129	0.421705	BOTH	NC
Gm31522	D	0.864367	0.899497	1.25895	1.47346	1.45674	1.479	1.51424	1.54971	1.57889	1.53722	1.58607	1.34318	1.22183	1.28737	1.28825	1.52277	CON ONLY	NC
Gm31583	C	0.115925	0.152023	0.222675	0.41919	0.527035	0.666407	0.654602	0.751652	0.258796	0.260751	0.273093	0.310851	0.368023	0.373346	0.364132	0.479632	BOTH	NC
Gm31600	B	1.08268	0.813275	0.627655	0.396917	0.254193	0.169709	0.162545	0.171233	0.410497	0.346187	0.218117	0.115094	0.123655	0.0766363	0.1219	0.135846	BOTH	NC
Gm31718	C	0.102601	0.0876364	0.120268	0.147815	0.175931	0.172674	0.182035	0.167733	0.0496394	0.0594155	0.0728803	0.0590011	0.0906004	0.0561788	0.0957163	0.0857727	CON ONLY	NC
Gm31992	B	0.283873	0.283638	0.212405	0.164929	0.170388	0.119474	0.114629	0.130994	0.16568	0.199837	0.158826	0.1825	0.185401	0.149679	0.181256	0.171896	CON ONLY	NC
Gm32063	A	1.87184	1.80771	1.81662	1.51996	1.30177	1.11668	1.16157	1.21092	2.41112	2.17237	2.06608	1.93898	1.66059	1.653	1.69813	1.61377	BOTH	NC
Gm32461	D	0.0885543	0.128071	0.203422	0.437594	0.45352	0.498206	0.622603	0.607668	0.314882	0.365123	0.507131	0.515001	0.603251	0.570246	0.732983	0.600895	BOTH	NC
Gm32468	A	0.290688	0.221608	0.179992	0.100768	0.0450105	0.0243839	0.0134352	0.0102717	0.768969	0.617964	0.254608	0.172424	0.0953154	0.0695922	0.0387006	0.0294708	BOTH	NC
Gm32511	B	0.304987	0.31219	0.235434	0.129141	0.0760638	0.0460306	0.0309762	0.0300926	0.143521	0.0888126	0.0898449	0.0685398	0.0522488	0.0382617	0.0385733	0.029062	BOTH	NC
Gm32872	C	0.0231991	0.0332657	0.053113	0.0849263	0.0470431	0.0814104	0.0764794	0.0783585	0.0445611	0.0445334	0.0474035	0.0545419	0.0304572	0.0360728	0.0492748	0.0418543	CON ONLY	NC
Gm32880	B	0.551431	0.539956	0.475285	0.451357	0.433447	0.453952	0.404277	0.364102	0.504001	0.636404	0.506531	0.547011	0.499403	0.453909	0.47569	0.509266	CON ONLY	NC
Gm3289	B	0.112442	0.0725927	0.0486208	0.0179692	0.0234604	0.00697011	0.0196231	0.0117499	0.0130013	0.0127121	0.0177128	0.0115464	0.0146262	0.00716111	0.0113646	0.00673139	CON ONLY	NC
Gm33037	B	0.533717	0.488882	0.426428	0.39945	0.367738	0.347168	0.332315	0.299423	0.51454	0.424011	0.471622	0.379333	0.426579	0.377727	0.345514	0.332126	BOTH	NC
Gm33447	B	0.037896	0.0279626	0.0188724	0.00463133	0.00996496	0.00703257	0.00940908	0.00920046	0.01862	0.0181276	0.0115437	0.0090368	0.00495336	0.00749218	0.0127441	0.010463	CON ONLY	NC
Gm33543	D	0.105528	0.128826	0.211284	0.624298	0.7154	0.80956	0.892824	0.966286	0.260268	0.324808	0.467667	0.592552	0.7701	0.96374	1.01805	0.945495	BOTH	NC
Gm33699	A	0.0682802	0.0333667	0.0258958	0.0235391	0.0136979	0.00602163	0.00184362	0.000839808	0.143897	0.0964678	0.0755525	0.0390534	0.0167184	0.0128419	0.00783399	0.00760018	BOTH	NC
Gm33989	D	0.859343	0.883676	0.95882	1.12632	1.14376	1.19096	1.1865	1.18854	1.05169	1.02579	1.08443	1.06659	1.16423	1.24943	1.15837	1.09463	CON ONLY	NC
Gm34047	B	0.0594905	0.0525529	0.0150916	0.0102961	0.00285532	0.0027642	0.00215763	0.00216308	0.00606413	0.00463075	0.00207341	0.00161333	0.00175746	0	0	0	CON ONLY	NC
Gm34590	B	0.202211	0.19407	0.187917	0.139547	0.118039	0.107542	0.0901201	0.0908673	0.0573783	0.0381682	0.0454552	0.0389118	0.03574	0.0221293	0.038768	0.0349424	CON ONLY	NC
Gm34654	A	0.0248039	0.0239056	0.0287394	0.0259696	0.018208	0.0112729	0.00544637	0.0180803	0.113055	0.0979384	0.0693298	0.0419663	0.0419856	0.0360749	0.0278146	0.0344673	L-KO ONLY	NC
Gm34664	B	0.0309759	0.0253184	0.0155335	0.00516988	0.00621523	0.00108274	0	0.00185056	0.00637395	0.00436457	0.00455285	0.00393058	0.00660456	0.00399105	0.00129792	0	CON ONLY	NC
Gm34667	A	3.08854	3.1674	3.32916	2.96213	2.83474	2.57084	2.60812	2.22592	5.24157	5.25346	4.95418	4.61457	3.98933	3.86653	3.57365	3.23297	BOTH	NC
Gm34777	A	1.30067	1.29581	1.16741	0.884899	0.77963	0.705144	0.646804	0.669927	1.63044	1.71018	1.57659	1.42904	1.47244	1.20136	1.15014	1.23001	BOTH	NC
Gm34921	B	1.15688	1.20253	0.812544	0.441007	0.29433	0.199842	0.141555	0.115844	0.272361	0.213884	0.248795	0.203233	0.164481	0.130971	0.137108	0.161199	CON ONLY	NC
Gm34983	B	0.234363	0.243419	0.225398	0.169609	0.117136	0.115622	0.0903337	0.115337	0.230651	0.181819	0.203956	0.161652	0.169475	0.151134	0.15737	0.146252	CON ONLY	NC
Gm35164	B	0.0922802	0.0946557	0.0820384	0.0271586	0.0390201	0.0319014	0.0179364	0.0163971	0.0319016	0.0355597	0.0304535	0.0200014	0.0350447	0.0231974	0.0189229	0.0246545	CON ONLY	NC
Gm35190	B	0.0917706	0.0566226	0.0238381	0.00222319	0.00413414	0.00336191	0.00116047	0	0.0017005	0.00340973	0.00360496	0.00323663	0	0	0	0.00111617	CON ONLY	NC
Gm35696	D	0.0684303	0.0891402	0.187546	0.498202	0.539654	0.652724	0.902583	1.02138	0.351539	0.409148	0.463872	0.756269	0.820862	1.03862	1.26796	1.36987	BOTH	NC
Gm36041	B	2.03249	2.03841	1.95401	1.28024	1.05554	0.937141	0.832822	0.786379	1.91359	1.7896	1.6426	1.45565	1.04062	0.925985	0.884525	0.746804	BOTH	NC
Gm36264	C	0.309443	0.461773	0.721956	1.31341	1.80225	1.96421	1.91973	1.68821	0.476896	0.59141	0.696466	1.07145	1.17562	1.21932	1.15315	1.26106	BOTH	NC
Gm36283	B	0.0782391	0.0563101	0.0522576	0.0193584	0.0281923	0.0284464	0.0158529	0.0269019	0.0252897	0.0404307	0.024852	0.010823	0.00392637	0.0102163	0.00746702	0.0137132	CON ONLY	NC
Gm36388	B	0.235555	0.194707	0.16817	0.0792375	0.033658	0.0141131	0.00949239	0.0114676	0.117512	0.0876952	0.0485485	0.0386554	0.0107602	0.0162192	0.00652013	0	BOTH	NC
Gm36419	B	0.74344	0.629919	0.435896	0.263386	0.138967	0.0690218	0.0491355	0.0362057	0.42707	0.323821	0.294276	0.199915	0.19445	0.119194	0.0626595	0.0506521	BOTH	NC
Gm36723	B	0.0927069	0.0660857	0.058425	0.0444736	0.0340559	0.0430627	0.0273955	0.0195538	0.0344464	0.0336709	0.0430898	0.01607	0.00955173	0.012457	0.016948	0.0111594	CON ONLY	NC
Gm37035	B	0.0670209	0.0512155	0.0750952	0.0439124	0.0341532	0.0343275	0.0209641	0.0231981	0.0359047	0.0271744	0.0161374	0.0215129	0.0272258	0.0237068	0.0208187	0.00946756	CON ONLY	NC
Gm3734	B	0.117577	0.0760711	0.0500524	0.0297359	0.0114614	0.00443086	0.00568638	0.00674107	0.00956869	0.0182709	0.0185094	0.0128192	0.0159172	0.00780255	0.0158291	0.00166529	CON ONLY	NC
Gm3839	D	0.031121	0.0669571	0.116956	0.493061	0.669647	0.874521	0.725644	0.709804	0.179001	0.222206	0.331249	0.483375	0.523035	0.620116	0.577648	0.616862	BOTH	NC
Gm39469	B	2.32242	2.46387	2.16423	1.8183	1.94333	1.66581	1.57736	1.34857	1.12816	1.3247	1.19379	1.18052	1.29748	1.18018	1.1173	1.04202	CON ONLY	NC
Gm39929	B	0.0592708	0.0392721	0.0343454	0.045146	0.0408763	0.0120664	0.0156909	0.0178586	0.080273	0.0286399	0.0303845	0.0121841	0.00785201	0.011184	0.0107303	0.0172117	L-KO ONLY	NC
Gm40040	D	0.0482948	0.063428	0.12109	0.195337	0.30514	0.271356	0.273308	0.299231	0.144911	0.226994	0.209991	0.244984	0.177261	0.255951	0.252145	0.25581	CON ONLY	NC
Gm40264	B	0.373732	0.312621	0.297443	0.289433	0.244754	0.205722	0.177193	0.221719	0.213559	0.180122	0.197008	0.183662	0.169629	0.142465	0.17434	0.157	CON ONLY	NC
Gm40437	B	0.0333779	0.0370313	0.0269419	0.0119333	0.012902	0.0080819	0.00763611	0.00860521	0.0240452	0.0262985	0.0115692	0.0108212	0.0128291	0.00105505	0.00303787	0.0115025	CON ONLY	NC
Gm41168	B	0.0248855	0.0139178	0.0176658	0	0.0014014	0.0024875	0	0	0	0	0	0	0	0	0	0	CON ONLY	NC
Gm41517	B	0.0345621	0.020222	0.0205716	0.00883505	0.0109663	0.00330097	0.00527829	0.00618222	0.0135044	0.0166722	0.0172142	0.00625343	0.00213431	0.00346658	0.00875265	0.00122623	CON ONLY	NC
Gm41804	B	0.152206	0.148486	0.0843848	0.0237644	0.0145947	0.0103524	0.00948774	0.004406	0.00307824	0.00610003	0.00229274	0.00469136	0.00142139	0.0020007	0.0031521	0.00319059	CON ONLY	NC
Gm42047	A	13.7038	15.4319	14.8817	13.3592	14.9391	15.6749	12.0843	7.21326	15.0835	17.8072	17.7996	15.8143	17.4482	16.1752	13.625	10.6661	BOTH	NC
Gm42067	B	0.611967	0.597569	0.539437	0.491573	0.459041	0.449293	0.449972	0.438999	0.537421	0.534603	0.475244	0.468569	0.475524	0.424512	0.470428	0.498488	CON ONLY	NC
Gm42375	B	0.0185911	0.0473338	0.0393305	0.0315506	0.00468443	0.00673626	0.00459331	0	0.0301598	0.0152525	0.0125786	0.00308368	0.00352517	0.00140639	0	0	BOTH	NC
Gm42604	D	0.111962	0.144578	0.14218	0.207591	0.214527	0.196277	0.205527	0.218422	0.179177	0.199278	0.199104	0.213141	0.24545	0.223241	0.285978	0.229312	CON ONLY	NC
Gm42791	B	0.0160917	0.0128153	0.0117192	0.00219775	0.00157567	0	0.00297112	0	0.00202788	0.00416483	0	0.00244687	0	0	0	0.00399289	CON ONLY	NC
Gm42982	B	0.535274	0.520007	0.499975	0.442202	0.410194	0.36108	0.391119	0.361053	0.407955	0.390184	0.369124	0.347704	0.376085	0.317028	0.29463	0.299757	CON ONLY	NC
Gm43305	D	0.324116	0.369809	0.455741	0.664941	0.698776	0.752803	0.965072	0.961592	0.403808	0.493656	0.50856	0.595068	0.642111	0.703983	0.754577	0.836519	BOTH	NC
Gm43449	D	0.199128	0.20929	0.326933	0.331673	0.340216	0.399016	0.442945	0.393017	0.324651	0.334193	0.337381	0.395534	0.45823	0.546357	0.466217	0.476718	BOTH	NC
Gm43691	A	0.684351	0.794642	0.744792	0.765534	0.658638	0.561886	0.618179	0.673606	0.969999	1.0192	0.912083	0.797296	0.742395	0.672436	0.722473	0.798559	L-KO ONLY	NC
Gm43821	C	0.0015207	0.00935342	0.0186852	0.00473849	0.0227344	0.0260413	0.0479996	0.03667	0.0195882	0.0433345	0.026084	0.0164553	0.0156649	0.0220362	0.0135917	0.0303078	CON ONLY	NC
Gm43948	B	0.0694805	0.0804181	0.0496095	0.0335578	0.0226081	0.0158937	0.0152829	0.0304306	0.0289488	0.0350925	0.0409083	0.0478496	0.0277695	0.041665	0.040603	0.0557338	CON ONLY	NC
Gm44079	B	0.452625	0.481319	0.405269	0.240806	0.166273	0.0849127	0.0886222	0.0746261	0.303901	0.24321	0.13914	0.0844597	0.0416182	0.0288195	0.0336744	0.0248518	BOTH	NC
Gm44507	A	0.123492	0.135637	0.200906	0.149285	0.134628	0.105887	0.0765473	0.095464	0.0983155	0.134204	0.139796	0.120939	0.184065	0.132394	0.142222	0.164814	CON ONLY	NC
Gm44662	D	0	0.000745108	0.0105457	0.0131724	0.0587825	0.056355	0.0318991	0.0239313	0.0138765	0.0219315	0.0246766	0.0438071	0.104114	0.0645146	0.0665447	0.0209115	CON ONLY	NC
Gm44767	B	0.0877914	0.0826272	0.061098	0.0690088	0.0315189	0.0462276	0.0345171	0.0331127	0.0433285	0.0409566	0.0327	0.0440802	0.0466271	0.0443891	0.0363927	0.0337445	CON ONLY	NC
Gm44787	C	0.0112871	0.0438555	0.0454168	0.0777405	0.0800395	0.0901806	0.0912262	0.0735259	0.072242	0.0355302	0.0457549	0.0406004	0.0286265	0.0316328	0.0348352	0.0206156	CON ONLY	NC
Gm45187	B	0.0362724	0.0192195	0.00729323	0.00424155	0.00107688	0.00337989	0	0.00199668	0.00717846	0	0.005555	0.00170135	0.0061548	0.00515046	0.00227974	0.0029236	CON ONLY	NC
Gm45193	B	0.532246	0.592905	0.538173	0.434128	0.343195	0.406352	0.357557	0.318531	0.471794	0.425079	0.449906	0.362648	0.343495	0.347155	0.309643	0.262144	BOTH	NC
Gm45589	B	0.133649	0.108683	0.0807056	0.0391354	0.0130659	0.00634291	0.000920628	0.00342907	0.0289567	0.00631186	0.0252295	0.00605468	0.0047238	0.00662774	0	0	BOTH	NC
Gm45716	B	0.173292	0.190223	0.154689	0.100632	0.0941304	0.0864897	0.0992662	0.0971197	0.162848	0.149747	0.130486	0.154115	0.122006	0.131711	0.122136	0.117613	CON ONLY	NC
Gm46124	B	0.401652	0.425012	0.379971	0.31725	0.267934	0.239634	0.253623	0.313135	0.325504	0.300765	0.30363	0.245793	0.232765	0.252425	0.204376	0.252051	CON ONLY	NC
Gm46411	B	0.0515842	0.0543995	0.0278661	0.03763	0.0330496	0.014465	0.0174575	0.0155573	0.0319055	0.0397422	0.0332075	0.0380645	0.0338559	0.0374772	0.0363851	0.0253409	CON ONLY	NC
Gm46516	B	0.187804	0.136292	0.144717	0.104406	0.118736	0.0922786	0.0955894	0.101737	0.120252	0.130467	0.114568	0.11086	0.0980415	0.127911	0.136465	0.134154	CON ONLY	NC
Gm46620	C	0.0201964	0.0135146	0.0307867	0.0296847	0.0682088	0.0696835	0.0555819	0.0488181	0.0123943	0.0147463	0.0496964	0.0241654	0.0256145	0.0321375	0.0382202	0.0216836	CON ONLY	NC
Gm47096	B	0.463528	0.443353	0.428411	0.338794	0.314882	0.34007	0.289287	0.281765	0.43728	0.364056	0.378343	0.395746	0.377599	0.38793	0.352314	0.310577	CON ONLY	NC
Gm47348	B	0.314739	0.241088	0.238007	0.194849	0.213693	0.178219	0.187908	0.182822	0.227727	0.271899	0.210107	0.207457	0.174781	0.191032	0.181125	0.125625	BOTH	NC
Gm47352	B	0.332324	0.311456	0.316872	0.259719	0.186268	0.109467	0.152513	0.149664	0.201549	0.193523	0.132997	0.10224	0.0731951	0.124618	0.118658	0.105534	BOTH	NC
Gm4737	C	0.565271	0.605187	0.654326	0.684828	0.753386	0.772789	0.782654	0.764406	0.403245	0.46817	0.55152	0.59071	0.652232	0.721605	0.628915	0.658951	L-KO ONLY	NC
Gm47371	A	1.29669	1.25609	1.10832	1.13054	1.01047	1.06865	0.951981	1.10414	1.56141	1.43439	1.50144	1.3609	1.41971	1.4294	1.47631	1.56647	CON ONLY	NC
Gm47405	C	0	0.000957685	0.0116586	0.0360358	0.0275384	0.0632071	0.0545647	0.0367468	0.00311309	0.00553429	0.0131336	0.0168681	0.0175301	0.0200591	0.0308888	0.023241	CON ONLY	NC
Gm4756	B	1.73297	1.84117	1.63804	1.3108	1.23229	1.23714	1.19596	1.23268	1.22436	1.20455	1.3173	1.36459	1.36661	1.33264	1.28696	1.26406	CON ONLY	NC
Gm47719	D	0.137807	0.21357	0.340416	0.587671	0.708814	0.907555	0.993885	1.03998	0.402267	0.530781	0.760087	0.888668	0.923236	1.05	1.00127	1.21035	BOTH	NC
Gm47771	B	0.045276	0.0514867	0.0384629	0.0199292	0.017429	0.00746178	0.00701639	0.00968925	0.0174131	0.0122104	0.0157734	0.0128927	0.00783369	0.012017	0.00889857	0.0171839	CON ONLY	NC
Gm47818	A	0.146131	0.162675	0.142236	0.119136	0.102925	0.0616879	0.0668898	0.0646534	0.472487	0.44624	0.278511	0.256448	0.211544	0.151294	0.142912	0.125941	BOTH	NC
Gm48199	C	0	0.00415436	0.00562758	0.0199778	0.027261	0.0247612	0.0371588	0.0257086	0	0.00181298	0.00315481	0.00886589	0.0119837	0.00558295	0.0132583	0.00563565	CON ONLY	NC
Gm48236	B	0.067733	0.068043	0.0613364	0.0327805	0.0263627	0.0136153	0.0100806	0.0140031	0.00974167	0.0205815	0.00952305	0.0140605	0.00811905	0.00810332	0.0124231	0.00709921	CON ONLY	NC
Gm4841	C	0.405283	0.495576	0.45761	0.502377	0.57668	0.555242	0.67161	0.667294	0.379003	0.424123	0.456784	0.440535	0.570432	0.449815	0.550084	0.476493	CON ONLY	NC
Gm48633	C	2.41437	2.56512	2.69272	2.92442	3.11362	3.30468	3.2655	3.27679	1.68426	1.70081	1.76385	1.92098	1.91594	2.0568	2.0967	2.10338	BOTH	NC
Gm4876	B	0.181626	0.157469	0.130266	0.138874	0.0973047	0.116825	0.0964527	0.100547	0.0332233	0.00890568	0.0177143	0.0382821	0.0465155	0.0459735	0.0308451	0.0315929	CON ONLY	NC
Gm48775	B	0.0253384	0.0161269	0.0254236	0.0137695	0.00389879	0.00441844	0.00346514	0.00531427	0.00883893	0.00785839	0.00950239	0.0053956	0.0103138	0.00295989	0.00375763	0.00186799	CON ONLY	NC
Gm48877	B	0.236101	0.209303	0.184896	0.0998068	0.0886528	0.074394	0.0579619	0.0876722	0.172579	0.170272	0.147364	0.0970718	0.0945739	0.0570254	0.0714598	0.0568336	BOTH	NC
Gm4924	B	0.308592	0.279375	0.283223	0.214832	0.167078	0.188696	0.172149	0.112642	0.135711	0.149033	0.0910636	0.115297	0.119399	0.0910488	0.0872781	0.119762	CON ONLY	NC
Gm4951	C	8.29075	8.40911	8.56941	8.9494	9.44446	9.40765	9.70074	9.82933	7.98999	8.53127	8.8467	9.25769	9.04087	9.24638	9.35383	9.21443	BOTH	NC
Gm49513	A	0.110007	0.0876283	0.138625	0.17743	0.139393	0.0883298	0.0880877	0.0866637	2.02559	1.68238	1.29649	0.93269	0.564691	0.470846	0.457027	0.439238	L-KO ONLY	NC
Gm4952	B	0.719566	0.672676	0.684988	0.681614	0.585604	0.496297	0.609063	0.579053	0.773417	0.610154	0.468446	0.389451	0.354302	0.26954	0.25954	0.272053	BOTH	Suppressed
Gm49625	B	0.147507	0.144502	0.129866	0.116393	0.0785769	0.0890402	0.0812799	0.0792524	0.112131	0.0877671	0.0836271	0.0857638	0.0891991	0.0803793	0.0729986	0.126207	CON ONLY	NC
Gm49890	C	0.027377	0.0192813	0.0825835	0.222138	0.230778	0.368108	0.421795	0.423448	0.0100146	0.0315317	0.0801137	0.113847	0.143602	0.278481	0.267716	0.315131	BOTH	NC
Gm49948	B	0.245693	0.244965	0.198194	0.185619	0.199556	0.201801	0.135914	0.147552	0.237956	0.185438	0.202573	0.197936	0.191278	0.222144	0.1693	0.134168	CON ONLY	NC
Gm49958	B	0.0256391	0.0320182	0.011069	0.00262143	0.001209	0	0.000894848	0	0.00213755	0.00411804	0	0	0.00261714	0	0	0	CON ONLY	NC
Gm49959	B	0.141409	0.110523	0.053709	0.016546	0.00144835	0.00257723	0.00240408	0.000557304	0.0184898	0.0104669	0.00321941	0.00378011	0	0	0	0	CON ONLY	NC
Gm49970	B	0.844342	0.872751	0.821974	0.824194	0.76947	0.701771	0.757725	0.683029	0.745694	0.826545	0.656432	0.696833	0.64543	0.554614	0.628283	0.679418	CON ONLY	NC
Gm49980	C	3.00625	3.01512	3.19389	3.65326	4.48421	4.29414	4.40296	4.56821	1.57156	1.6153	1.54489	1.65894	2.26958	2.12244	2.2221	2.23483	BOTH	NC
Gm50136	C	0.802746	1.00422	1.26729	1.53877	2.14688	1.83713	2.00408	2.14156	0.964041	0.91602	1.02892	1.06904	1.07867	0.928427	1.05124	1.16557	CON ONLY	NC
Gm50252	B	0.488202	0.436731	0.468201	0.402652	0.409925	0.336549	0.404338	0.404354	0.452477	0.43028	0.410003	0.380816	0.291373	0.343225	0.343544	0.318319	L-KO ONLY	NC
Gm50306	B	0.0387856	0.0455912	0.0581408	0.0270959	0.0387241	0.00770344	0.012779	0.0155353	0.047123	0.0337238	0.0218042	0.0123006	0.0193914	0.0171317	0.0265425	0.00992316	CON ONLY	NC
Gm50314	B	0.525087	0.569882	0.414613	0.201112	0.10212	0.0705311	0.0443597	0.0347627	0.114396	0.109462	0.125891	0.0612915	0.0727032	0.0561827	0.0940917	0.0197085	BOTH	NC
Gm50337	A	0.211611	0.216698	0.192541	0.217792	0.167098	0.222962	0.206178	0.178996	1.48013	1.29313	1.08957	0.889276	0.699589	0.755265	0.78853	0.746588	L-KO ONLY	NC
Gm5122	A	0.0041947	0.0119383	0.00612687	0.00269175	0	0	0	0.00261727	0.0289027	0.016867	0.0142493	0.0029105	0.0057469	0	0.0014153	0.00278227	L-KO ONLY	NC
Gm52965	D	0.0190484	0.0288481	0.0935104	0.230631	0.341484	0.48152	0.51452	0.505827	0.278073	0.350881	0.420823	0.540661	0.540963	0.59543	0.556399	0.587279	BOTH	NC
Gm53019	D	1.12949	1.34689	1.5084	1.7443	1.86511	1.76105	2.11835	1.87925	1.62465	1.84877	1.826	2.09199	2.12976	2.08153	1.99867	1.99594	CON ONLY	NC
Gm5524	C	0.502844	0.499088	0.538665	0.448794	0.509519	0.491188	0.591057	0.492847	0.346127	0.373057	0.442652	0.463534	0.479121	0.490092	0.527523	0.536873	L-KO ONLY	NC
Gm6614	B	0.0551984	0.0388275	0.0328449	0.022029	0.004214	0.00215749	0.00140546	0.00849078	0.0228256	0.0213887	0.0107993	0.00666845	0.0102717	0.0130685	0.0113886	0.00554736	CON ONLY	NC
Gm9922	B	0.0169413	0.0155458	0.00514356	0.005602	0	0.00265644	0.00100456	0	0.00216941	0.00406421	0.00266564	0	0.00112472	0	0	0	CON ONLY	NC
Gmfg	C	0.0571376	0.0499581	0.0522964	0.0736764	0.0789061	0.0699601	0.0752601	0.0915012	0.0156317	0.033303	0.043	0.0611732	0.0519516	0.0514833	0.0814728	0.0802487	L-KO ONLY	NC
Gna14	B	0.303748	0.206923	0.126786	0.0509697	0.0746041	0.0410043	0.0378614	0.0649686	0.093564	0.122447	0.0931621	0.147509	0.0965677	0.11134	0.119588	0.13858	CON ONLY	NC
Gnai1	B	0.578727	0.291282	0.109114	0.0188459	0.00707116	0.0017849	0.00684161	0.013426	0.00407906	0.0019346	0.00154042	0.00137697	0.0014128	0.00193724	0	0.00202213	CON ONLY	NC
Gnaq	B	2.02463	1.8071	1.72365	1.6932	1.61928	1.66923	1.70724	1.49112	1.89306	1.88252	1.86331	1.79838	1.77621	1.77695	1.73367	1.61222	CON ONLY	NC
Gnas	B	1.16343	1.13653	1.13571	0.978213	0.926132	0.889934	0.987602	0.936042	0.991548	1.10507	1.02728	1.00663	0.9491	1.00381	1.04523	0.989946	CON ONLY	NC
Gnb1	A	0.544404	0.536782	0.480126	0.45311	0.424901	0.420557	0.464564	0.398303	0.533082	0.463425	0.476457	0.493524	0.530312	0.471552	0.469828	0.469675	CON ONLY	NC
Gne	A	1.73816	1.84221	1.64526	1.37721	1.15088	1.1857	1.18367	1.11551	1.84106	1.82591	1.87587	1.77693	1.95539	2.07802	1.94022	1.91698	CON ONLY	Induced
Gnmt	D	17.2823	20.1199	21.0393	23.8122	28.4898	26.4727	25.899	27.5444	19.2014	21.691	22.8333	26.3043	30.7187	28.5052	30.3389	30.7054	BOTH	Suppressed
Gnpda1	C	0.70796	0.82963	0.87637	1.00497	1.09279	1.0882	1.00078	1.14242	0.471079	0.542214	0.592604	0.733645	0.787769	0.844507	0.842565	0.803182	BOTH	NC
Gns	C	1.51792	1.46885	1.62152	1.69235	1.6607	1.85457	1.95458	1.95432	1.62816	1.67175	1.84143	1.73313	1.71797	1.71299	1.6522	1.83656	CON ONLY	NC
Golga3	A	0.664987	0.629078	0.604206	0.660585	0.522458	0.529396	0.487095	0.496567	0.633642	0.617066	0.684074	0.562481	0.586994	0.674984	0.760263	0.615986	CON ONLY	NC
Golga4	A	1.45048	1.36795	1.59112	1.36289	1.24613	1.24826	1.29047	1.18014	1.65275	1.54758	1.67629	1.68385	1.5376	1.67953	1.54955	1.52942	CON ONLY	NC
Golgb1	B	3.68741	3.65692	3.59363	3.0893	3.14419	2.96359	2.92199	3.01156	3.25174	3.54475	3.30308	3.29867	3.3251	3.07163	3.07478	3.04067	CON ONLY	NC
Golm2	B	0.240098	0.183038	0.140771	0.0690846	0.0562887	0.0358479	0.0311876	0.0534679	0.0921884	0.0803849	0.0558967	0.0480967	0.0182059	0.0159885	0.0167999	0.0110182	BOTH	NC
Got1	C	1.01384	0.841919	1.00994	1.57457	2.03316	2.25494	2.08913	1.87081	0.872029	0.923192	0.970888	1.05735	1.46199	1.29583	1.37859	1.16537	BOTH	Suppressed
Gpam	A	2.55428	2.32953	2.27722	2.37029	2.18599	1.94964	1.91897	1.7973	11.1086	8.89892	8.27306	6.98158	5.37007	5.42623	5.4698	5.08284	BOTH	NC
Gpatch2	B	1.51992	1.53267	1.5471	1.51539	1.32117	1.37979	1.4698	1.27983	1.39484	1.39586	1.47311	1.51179	1.34148	1.49332	1.2826	1.38404	CON ONLY	NC
Gpbp1l1	B	1.2691	1.29484	1.2306	1.24385	1.10934	1.17986	1.18007	1.07388	1.21254	1.18234	1.27542	1.16909	1.1187	1.18175	1.11934	1.13403	CON ONLY	NC
Gpcpd1	B	11.0435	10.6835	9.15798	7.69716	8.10343	7.4668	6.6782	5.8256	3.69703	3.60463	3.51372	3.18791	3.46404	3.36105	3.12287	3.15098	BOTH	Induced
Gpd1	B	0.592742	0.602037	0.536298	0.465293	0.367728	0.349278	0.468454	0.477453	0.375916	0.449885	0.343243	0.302676	0.290328	0.281198	0.26108	0.290014	CON ONLY	NC
Gpd1l	A	0.209035	0.249787	0.223517	0.178276	0.146641	0.156886	0.171006	0.132579	0.232693	0.205857	0.211832	0.16846	0.194014	0.208314	0.22829	0.179968	CON ONLY	NC
Gpd2	B	1.71909	1.50658	1.44016	0.999194	0.798669	0.679751	0.796913	0.664548	1.48866	1.22233	1.04899	0.994035	0.745275	0.665211	0.77396	0.700115	BOTH	NC
Gphn	B	20.2571	20.5063	20.3024	19.2935	18.5594	18.9812	18.1886	17.1088	19.8947	19.4659	19.9003	20.0302	19.6326	19.1702	18.8924	17.7011	BOTH	NC
Gpld1	C	1.46091	1.56054	1.4056	1.46075	1.48687	1.57148	1.48411	1.58381	1.01093	1.08573	1.23982	1.41383	1.48432	1.52205	1.51361	1.5653	L-KO ONLY	NC
Gpr107	B	0.583879	0.569226	0.511205	0.550592	0.426254	0.453521	0.504642	0.428902	0.510487	0.433706	0.500301	0.503414	0.455447	0.414469	0.463192	0.398507	CON ONLY	NC
Gpr155	C	0.378422	0.363795	0.351628	0.445614	0.575096	0.499403	0.545364	0.50124	0.232597	0.284617	0.282946	0.34925	0.32972	0.321728	0.359767	0.377472	CON ONLY	NC
Gpr39	B	0.530351	0.509112	0.443812	0.369252	0.335278	0.325645	0.267655	0.297923	0.561015	0.475481	0.544377	0.36539	0.37289	0.368098	0.356204	0.299721	BOTH	NC
Gprasp1	B	0.451371	0.430302	0.430032	0.406523	0.333421	0.362881	0.321579	0.335837	0.360165	0.369566	0.339324	0.339427	0.336914	0.307265	0.374421	0.310143	CON ONLY	NC
Gprin3	B	4.05904	3.98231	3.7389	3.5909	3.40078	3.58438	3.70584	3.53075	3.80863	3.34216	3.1875	2.77641	2.63705	2.73735	2.70946	2.67636	BOTH	NC
Gpt	C	0.875178	0.907798	0.893994	1.04092	1.0666	1.01013	0.975366	1.01313	0.753725	0.931681	0.806431	1.02397	1.01681	0.966737	1.04255	1.05558	L-KO ONLY	NC
Gpx1	C	2.30445	2.20458	2.18449	2.06443	2.34549	2.22639	2.02617	2.25878	1.1892	1.34233	1.485	1.43061	1.67024	1.72509	1.77917	2.20694	L-KO ONLY	NC
Gpx7	B	0.0772753	0.0932721	0.0499684	0.0403104	0.0254203	0.0374178	0.0161054	0.0351747	0.0143842	0.0192718	0.0176204	0.0177641	0.00697968	0.0170469	0.0105837	0.00428656	CON ONLY	NC
Gramd1c	C	2.6834	2.74757	2.95016	2.99606	2.87953	3.18481	3.33086	3.26585	2.35838	2.38159	2.77948	2.78275	2.89989	3.28159	3.25331	3.2415	BOTH	NC
Gramd3	A	4.33944	4.24859	4.21454	4.29441	4.25299	4.31336	4.39179	4.33721	6.34302	5.83911	5.77387	5.53524	5.09503	5.24853	5.11982	4.93364	L-KO ONLY	NC
Grem2	B	1.25583	0.879334	0.890261	0.966055	0.886168	1.04275	1.15994	1.03252	1.04679	0.901763	0.682315	0.594973	0.472399	0.492599	0.418402	0.45866	L-KO ONLY	Suppressed
Grid1	D	0.0143658	0.0179841	0.0398472	0.0891351	0.119524	0.189259	0.151148	0.140254	0.0575303	0.0885773	0.126743	0.143335	0.200133	0.144982	0.225077	0.178699	BOTH	NC
Grik5	B	0.313874	0.274792	0.201839	0.133862	0.144626	0.111461	0.103083	0.10691	0.172847	0.175276	0.163448	0.145694	0.125225	0.151093	0.123128	0.106868	CON ONLY	NC
Grin3b	C	0.0288861	0.0477371	0.0461789	0.0979882	0.0606029	0.0915316	0.126142	0.10827	0.0314934	0.0422382	0.0453697	0.0436385	0.0483054	0.0352143	0.0417837	0.0659163	CON ONLY	NC
Grina	B	1.86914	1.88031	1.7859	1.47767	1.39118	1.26142	1.30004	1.31778	1.57542	1.51694	1.45136	1.47625	1.43104	1.38074	1.41893	1.58463	CON ONLY	NC
Grip1	D	0.154788	0.155915	0.204507	0.328651	0.192373	0.20519	0.29243	0.203981	0.144392	0.242953	0.263044	0.314656	0.264685	0.446262	0.485455	0.539996	L-KO ONLY	NC
Grm8	D	0.0286772	0.0819408	0.249876	0.740136	1.12372	1.51021	1.81121	1.78903	0.314825	0.534819	0.830982	1.4436	2.03491	2.87994	3.43532	3.46399	BOTH	NC
Grpel2	B	0.967487	0.909909	0.845197	0.701932	0.554927	0.49003	0.517409	0.517108	0.976727	0.917207	0.684963	0.575054	0.48115	0.479789	0.457779	0.446781	BOTH	Induced
Gsap	C	1.21775	1.35376	1.42278	1.65928	1.70369	1.84219	1.77517	1.72679	1.36598	1.43207	1.58056	1.53941	1.55623	1.66751	1.74021	1.55101	CON ONLY	NC
Gsdmd	D	0.185782	0.171652	0.247587	0.251183	0.259797	0.279058	0.288896	0.295839	0.263768	0.305618	0.32699	0.29632	0.298743	0.354522	0.292082	0.35133	CON ONLY	NC
Gsdme	C	0.915847	0.91726	1.0277	1.18692	1.18202	1.11724	1.19249	1.22068	1.14221	1.02995	1.04673	0.871429	1.03146	1.02947	1.01946	0.948481	CON ONLY	NC
Gsk3b	A	2.59072	2.66022	2.54917	2.44204	2.12341	2.12298	2.14773	2.08227	3.0069	2.88111	2.93179	2.72386	2.66366	2.82249	2.69935	2.64381	CON ONLY	NC
Gsta2	D	0.158462	0.180782	0.192084	0.222155	0.22963	0.220603	0.238852	0.233324	0.170743	0.167848	0.173952	0.212024	0.220124	0.284421	0.282421	0.260318	L-KO ONLY	NC
Gsta3	A	10.3842	10.2171	9.98398	8.59106	7.28018	7.08665	6.85549	6.83972	16.6756	17.069	17.448	17.0773	16.8641	16.6457	15.6607	15.5725	BOTH	Induced
Gstk1	B	0.541206	0.517676	0.456418	0.388109	0.368649	0.286139	0.28165	0.305065	0.339592	0.284258	0.293445	0.317404	0.299651	0.284164	0.277471	0.245927	CON ONLY	NC
Gstm2	B	0.0579532	0.079959	0.04305	0.0224149	0.0113523	0.0148055	0.0166678	0.0156223	0.018377	0.00689494	0.0116284	0.00812594	0.0059347	0.00486563	0.00369315	0.0115396	CON ONLY	Induced
Gstm3	B	0.0470229	0.0486574	0.0326634	0.0330387	0.0214246	0.00634983	0.0110992	0.00822541	0.0227801	0.013397	0.00885889	0.00785078	0.0142001	0.0115877	0.00115672	0.0158987	CON ONLY	Induced
Gstp1	D	0.115798	0.110622	0.165276	0.170904	0.199957	0.244383	0.273112	0.292512	0.305921	0.263831	0.313835	0.402082	0.43139	0.415008	0.459273	0.530473	BOTH	NC
Gstt1	B	0.482764	0.523853	0.420225	0.353333	0.358206	0.313647	0.353097	0.322293	0.553565	0.537764	0.482887	0.455822	0.43395	0.362366	0.334203	0.349096	BOTH	NC
Gstt2	B	4.11215	4.01773	3.75855	3.15774	2.93893	2.45511	2.76953	2.77499	2.53354	2.50131	2.21734	1.82834	1.94782	1.95674	2.02607	1.87497	BOTH	NC
Gstt3	B	0.21314	0.224779	0.208554	0.191324	0.153726	0.112646	0.130969	0.171131	0.139238	0.184301	0.162307	0.124716	0.110916	0.0775471	0.0924573	0.0819784	BOTH	NC
Gtdc1	B	1.49872	1.35486	1.40789	1.51112	1.18166	1.19304	1.16974	1.15336	1.61879	1.49072	1.39483	1.35366	1.21815	1.39102	1.3208	1.37618	CON ONLY	NC
Gtf2h5	B	0.3696	0.427424	0.353752	0.286625	0.302627	0.265446	0.253136	0.253462	0.333461	0.307187	0.260866	0.27346	0.245669	0.286703	0.255587	0.212708	CON ONLY	NC
Gtf2i	A	1.12759	0.947107	1.00858	0.940921	0.876075	0.841368	0.90256	0.936389	1.15499	1.10787	1.19691	1.0631	1.08894	1.07969	1.04489	1.00153	CON ONLY	NC
Gtf2ird1	B	0.879629	0.82133	0.793496	0.77965	0.650988	0.707583	0.671257	0.590889	0.625808	0.644728	0.576192	0.546371	0.55053	0.513622	0.532029	0.480514	CON ONLY	NC
Gtpbp4	C	0.578218	0.560144	0.688198	0.731607	0.759492	0.79821	0.780464	0.839302	0.647891	0.65343	0.652386	0.726769	0.718489	0.709396	0.672761	0.746144	CON ONLY	NC
Gulo	B	2.58404	2.16854	1.48529	0.733073	0.414343	0.287716	0.187007	0.193481	0.29086	0.287415	0.325968	0.304047	0.285899	0.255339	0.198726	0.226777	CON ONLY	Induced
Gvin1	C	0.0373207	0.0304057	0.0975632	0.196838	0.317977	0.404265	0.343423	0.325978	0.0670971	0.0888628	0.111307	0.14102	0.178305	0.160711	0.178238	0.144776	BOTH	NC
Gvin2	C	0.0201112	0.0111619	0.0264794	0.0515339	0.112051	0.13357	0.0901259	0.097419	0.0209343	0.0162959	0.034924	0.0362275	0.0425256	0.0423969	0.0431275	0.031467	CON ONLY	NC
Gypc	C	0.0141662	0.0453352	0.0581035	0.0742172	0.060032	0.0911469	0.0862491	0.10781	0.0883981	0.0790455	0.076235	0.0463326	0.0516829	0.092642	0.0878607	0.0895444	CON ONLY	NC
Gys2	C	2.3384	2.56017	2.7611	2.95157	3.0371	3.0522	3.20794	3.02981	3.0483	2.67878	2.70582	2.70169	2.58176	2.77672	2.57599	2.61793	CON ONLY	Induced
H2-D1	C	0.897369	0.94462	0.972146	1.00688	1.16554	1.14664	1.18237	1.2785	0.800126	0.859912	0.829927	0.820357	0.948154	0.921287	0.958521	1.05301	CON ONLY	NC
H2-Q1	B	0.265186	0.168797	0.113498	0.0736029	0.0616149	0.0418048	0.0356645	0.0552125	0.0887383	0.135477	0.0775284	0.115134	0.106298	0.133228	0.0988685	0.108941	CON ONLY	Induced
H2-Q10	D	7.82106	8.558	8.65428	9.45885	9.48172	8.96906	8.80125	9.35476	10.7875	10.7448	11.0048	11.0344	11.0469	10.9699	10.806	11.871	CON ONLY	NC
H2-Q4	C	0.311328	0.293966	0.362498	0.439189	0.462574	0.444726	0.44216	0.469389	0.37953	0.330469	0.375586	0.391576	0.441195	0.378701	0.383329	0.434233	CON ONLY	NC
H2-Q6	D	0.128641	0.126303	0.136304	0.20173	0.261152	0.255461	0.191529	0.241361	0.272882	0.272518	0.310298	0.289243	0.267635	0.284066	0.287011	0.281967	CON ONLY	NC
H2-Q7	D	0.14684	0.188786	0.249027	0.267747	0.304409	0.286362	0.308065	0.415173	0.392894	0.400763	0.438985	0.477109	0.463085	0.426476	0.470641	0.502288	CON ONLY	NC
H2aj	B	0.690268	0.711094	0.686703	0.595018	0.632505	0.56027	0.562385	0.559592	0.429072	0.371744	0.436576	0.489082	0.443699	0.393185	0.465575	0.490359	CON ONLY	NC
Haao	D	3.26547	3.38282	3.44937	3.82593	4.12205	3.77046	3.93522	3.97722	4.90514	5.02118	5.03575	5.18111	5.32986	4.7631	5.09059	4.99052	CON ONLY	Suppressed
Habp2	B	1.4713	1.51049	1.48835	1.26752	1.28094	1.24714	1.39587	1.21829	1.27288	1.29305	1.52908	1.35811	1.42656	1.32539	1.48116	1.43121	CON ONLY	Induced
Hacd1	B	0.254848	0.189039	0.17104	0.164187	0.165931	0.168675	0.138749	0.165442	0.213926	0.214883	0.187588	0.177284	0.158436	0.154205	0.203093	0.174976	CON ONLY	NC
Hacd2	A	1.64923	1.58774	1.5248	1.41602	1.19676	1.35059	1.40329	1.36657	2.09261	1.75481	1.84128	1.73326	1.612	1.70849	1.7521	1.68732	CON ONLY	NC
Hacd3	B	1.72446	1.7241	1.55379	1.43502	1.38411	1.28468	1.33682	1.40012	1.68391	1.6972	1.63648	1.63592	1.44764	1.50719	1.34962	1.30894	BOTH	NC
Hadh	B	0.709561	0.794607	0.655894	0.604454	0.588275	0.568968	0.528649	0.555792	0.771119	0.826945	0.780313	0.684661	0.609151	0.64292	0.622035	0.608113	BOTH	NC
Hadhb	B	1.14368	1.01614	1.04934	0.965416	0.940826	0.893826	0.872854	0.885973	0.810269	0.744764	0.754978	0.667244	0.682181	0.655696	0.623912	0.667936	CON ONLY	NC
Hagh	C	2.93922	2.90763	3.20639	3.21375	3.56113	3.54145	3.65088	3.89994	2.5863	2.524	2.76168	2.92676	3.21148	3.11389	3.1884	3.20406	BOTH	NC
Hal	D	0.179571	0.296763	0.99821	2.96304	4.62742	6.20417	7.29445	7.32905	1.11286	1.65202	2.48141	3.23455	3.94514	4.50758	4.91821	4.69451	BOTH	Suppressed
Hamp	D	0.881614	1.43949	3.22722	12.6376	36.1599	35.2716	17.6307	9.60506	6.00731	8.42189	14.5918	29.1621	51.8836	39.6183	20.4798	13.5629	BOTH	NC
Hamp2	A	0.0374624	0.0621596	0.152791	0.238621	0.412671	0.249936	0.136758	0.143495	1.01738	1.24956	1.20322	1.70892	1.21851	0.914921	0.685389	0.38379	L-KO ONLY	Suppressed
Hao1	C	4.9481	5.07215	5.50546	6.35335	6.28507	6.89588	7.18256	7.35732	4.32589	4.08436	4.02645	4.05128	4.10112	4.20821	4.40722	4.02529	CON ONLY	Suppressed
Hc	C	7.99432	8.14703	8.92402	11.1516	13.0867	14.6882	15.0739	15.3099	7.34359	7.35265	8.43817	9.09477	9.49299	10.1854	10.0123	10.2581	BOTH	NC
Hcrtr2	B	0.0199	0.0146696	0.00475241	0	0	0	0	0	0	0	0.00125137	0	0	0	0	0	CON ONLY	Induced
Hectd1	A	3.309	3.29561	3.31948	3.12004	2.89386	3.05528	2.96168	3.03014	3.948	3.93397	3.76727	3.8792	3.86236	3.89005	3.84147	3.75563	CON ONLY	NC
Heg1	D	0.0418067	0.0507598	0.0550787	0.087008	0.138764	0.123269	0.120226	0.133743	0.0995772	0.110688	0.104934	0.129828	0.137739	0.157089	0.152847	0.131197	CON ONLY	NC
Helz	A	0.886962	0.759157	0.810593	0.715713	0.657736	0.709067	0.680426	0.671605	0.829402	0.875313	0.849459	0.848455	0.80685	0.793304	0.790596	0.71805	CON ONLY	NC
Herc1	B	1.71836	1.71495	1.66926	1.4542	1.37015	1.39566	1.33925	1.33451	1.86099	1.79928	1.73625	1.6986	1.47906	1.44277	1.62983	1.47888	BOTH	NC
Herc2	A	1.65721	1.67351	1.61361	1.63228	1.53117	1.48828	1.54707	1.45889	1.9293	1.90718	1.98984	2.06756	1.96567	2.04762	2.06692	2.03016	CON ONLY	NC
Herc4	A	2.03285	1.9428	2.00139	1.88419	1.72967	1.82782	1.88511	1.73908	2.13012	2.28178	2.12242	2.29894	2.13015	2.15173	2.17285	2.05954	CON ONLY	NC
Herpud1	D	3.66939	4.24884	4.39018	4.83233	4.86643	4.98374	5.30938	5.9462	5.84526	6.3272	6.63264	6.71776	7.34084	7.77774	7.62586	8.37803	BOTH	Suppressed
Hes1	C	0.761179	0.788233	0.94248	1.0738	0.921415	0.767137	0.876419	0.971605	0.498913	0.598602	0.678803	0.642036	0.699931	0.777391	0.790881	0.897523	L-KO ONLY	NC
Hexa	B	0.251136	0.218718	0.204446	0.153011	0.145981	0.16393	0.142042	0.177161	0.181312	0.161994	0.142547	0.0870943	0.0684623	0.0726238	0.0745427	0.0716683	BOTH	NC
Hgd	D	7.70337	7.69463	8.02554	8.09438	7.84778	8.06176	8.15136	8.064	9.66712	9.86208	10.788	10.9626	10.8199	10.4807	11.3222	10.9521	L-KO ONLY	NC
Hgfac	D	0.821873	0.861413	1.12029	1.21011	1.50075	1.39338	1.36169	1.45664	1.62058	1.44655	1.47622	1.4717	1.52253	1.46038	1.52737	1.56877	CON ONLY	Suppressed
Hhat	B	0.242766	0.233011	0.174289	0.177067	0.160614	0.16305	0.142172	0.147673	0.237926	0.195839	0.230138	0.183351	0.206181	0.192517	0.140564	0.184282	CON ONLY	NC
Hhex	D	0.754294	0.828111	0.98825	0.995185	1.17062	1.16292	1.1472	1.16333	0.792509	0.922909	0.947882	1.12981	1.14575	1.16583	1.14061	1.26835	BOTH	NC
Hhipl1	C	0.0289815	0.0320795	0.0687444	0.0592838	0.0725743	0.075384	0.0738519	0.0929798	0.0535049	0.0545453	0.0688412	0.0721322	0.0472759	0.0495033	0.099053	0.0722975	CON ONLY	NC
Hibadh	A	2.57751	2.53062	2.57871	2.36487	2.20148	2.37948	2.26861	2.17861	2.79579	2.91677	2.84705	2.94864	2.80289	2.82292	2.65322	2.66814	CON ONLY	NC
Hibch	B	1.60287	1.49909	1.67979	1.66794	1.39263	1.44308	1.35108	1.38183	1.67535	1.61725	1.63458	1.56538	1.49212	1.34656	1.47023	1.37915	CON ONLY	NC
Hint2	B	1.03348	1.07002	1.01048	0.924427	0.908507	0.907748	0.91759	0.914168	0.772005	0.821495	0.756882	0.777601	0.781723	0.711124	0.73988	0.831706	CON ONLY	NC
Hip1r	B	0.358346	0.399239	0.340326	0.253795	0.175031	0.150577	0.173667	0.134793	0.2847	0.284229	0.29682	0.264726	0.245174	0.197355	0.228687	0.223174	CON ONLY	NC
Hipk2	B	2.84134	2.62403	2.50947	2.17464	2.12733	1.9819	1.95561	1.95801	2.36066	2.19259	2.05662	1.98524	1.98054	2.04015	2.02288	1.80154	BOTH	Induced
Hivep1	B	1.52645	1.39671	1.37146	1.31667	1.10617	1.18755	1.26126	1.16706	0.678834	0.684767	0.708158	0.769369	0.780902	0.797786	0.815922	0.735782	CON ONLY	NC
Hjurp	B	3.3737	3.44475	3.10248	2.65591	2.05981	2.02685	1.89619	2.02874	2.60719	2.40712	2.56979	2.37261	2.06872	2.15976	2.25921	2.24875	BOTH	Induced
Hk2	B	0.143329	0.0774108	0.0355235	0.0083971	0	0	0.00197079	0	0.00493035	0	0.00198342	0.00342438	0	0	0	0	CON ONLY	NC
Hlcs	B	0.63495	0.737912	0.636778	0.751103	0.650999	0.638113	0.603929	0.599568	0.955957	0.808911	0.718248	0.659171	0.598609	0.644144	0.663745	0.616659	L-KO ONLY	NC
Hmcn2	D	0.0309226	0.0646483	0.07013	0.126285	0.129543	0.150405	0.133617	0.152707	0.0939722	0.112058	0.113527	0.13209	0.161212	0.172793	0.109627	0.161803	CON ONLY	NC
Hmgcl	B	1.33486	1.30046	1.1701	0.943285	0.994225	0.885056	0.806477	0.941724	1.05001	0.965105	0.878683	0.725163	0.779439	0.692245	0.774647	0.707577	BOTH	NC
Hmgcs1	A	0.384247	0.321674	0.24089	0.270115	0.228238	0.206678	0.182489	0.173331	0.81246	0.685909	0.636529	0.454576	0.413379	0.365452	0.365945	0.306759	BOTH	NC
Hmgcs2	B	12.337	12.2358	12.674	11.4711	10.9326	11.2691	11.893	12.1758	10.7056	10.6594	10.3849	10.0397	9.49142	9.35079	9.23647	9.35682	L-KO ONLY	NC
Hnf1aos1	A	4.184	3.97918	3.96441	3.52999	3.18564	2.94686	2.91122	3.00776	5.01813	4.93977	4.816	4.32564	4.07826	4.1343	4.1748	4.20633	BOTH	NC
Hnf1b	C	0.26299	0.290584	0.321068	0.365994	0.36142	0.420899	0.438531	0.405511	0.338592	0.369568	0.330548	0.371341	0.359283	0.361229	0.350565	0.379865	CON ONLY	NC
Hnf4aos	C	2.15237	2.34536	2.58002	2.91913	2.95318	3.18519	3.28867	3.02223	2.23066	2.57403	2.8287	2.95588	2.88995	3.05147	2.97354	2.6574	BOTH	NC
Hnf4g	C	0.02831	0.0307884	0.0259352	0.0585334	0.10617	0.0731236	0.0572341	0.0853406	0.0478304	0.0537735	0.0443354	0.0763015	0.058478	0.0432589	0.0513396	0.0520666	CON ONLY	NC
Hoga1	D	2.8764	2.93137	3.01597	3.23981	3.42167	3.38624	3.57114	3.39731	3.36154	3.44787	3.81787	3.73844	3.59914	3.70259	3.62399	3.62438	CON ONLY	NC
Hook3	A	2.69436	2.5966	2.56954	2.40641	2.31218	2.35101	2.42739	2.3557	3.20122	3.04753	3.04542	2.91839	2.71171	2.77318	2.76684	2.75581	BOTH	NC
Hp	C	4.10079	4.14249	4.96309	5.46566	5.98104	6.15515	5.86689	7.5916	3.11241	3.05767	3.06931	2.88689	3.08822	3.11972	3.2847	4.25809	BOTH	NC
Hpd	A	20.1933	22.14	20.9912	19.312	18.8434	16.1619	16.6657	16.6867	24.8574	25.3945	26.321	27.8893	29.5118	26.8505	27.0797	25.1704	CON ONLY	NC
Hpgd	B	1.52898	1.66084	1.3167	0.893387	0.567233	0.468874	0.479849	0.500108	1.17237	0.990728	0.98354	1.02811	1.02391	0.832649	0.863501	0.834295	BOTH	Induced
Hprt	B	0.424927	0.427534	0.348948	0.328333	0.268653	0.279264	0.292723	0.299398	0.373468	0.342969	0.32256	0.358892	0.329906	0.312844	0.250739	0.26394	CON ONLY	NC
Hpx	C	1.3431	1.49842	2.25908	3.68007	4.35902	5.00434	4.92473	5.7462	0.83772	1.12564	1.23942	1.47876	1.55149	1.78039	1.77927	2.47628	BOTH	NC
Hrg	C	4.3116	4.26419	4.79312	4.92939	5.5487	5.31711	5.15183	5.55083	4.04477	4.05814	4.5095	4.80038	5.07503	4.8908	5.01949	4.95676	BOTH	NC
Hsd11b1	D	0.402067	0.454901	0.702797	0.894669	0.924951	0.929926	1.02406	1.10228	1.20347	1.33485	1.34516	1.40937	1.4631	1.41834	1.47721	1.5156	CON ONLY	Suppressed
Hsd17b10	B	0.183321	0.227015	0.21856	0.172879	0.154671	0.161101	0.118722	0.114052	0.266948	0.179849	0.158004	0.139897	0.156875	0.103978	0.125902	0.164803	BOTH	NC
Hsd17b11	B	1.31031	1.24755	1.1758	1.07625	0.972123	0.944557	0.986081	0.935514	1.23209	1.14692	1.02973	1.06688	0.934017	1.03355	0.981321	1.00516	CON ONLY	NC
Hsd17b12	B	2.53561	2.25489	2.08435	1.76914	1.51783	1.36126	1.38589	1.45272	2.78629	2.32699	2.01338	1.75368	1.60007	1.5152	1.70669	1.65622	BOTH	NC
Hsd17b13	D	0.613031	0.819747	1.94794	3.80302	4.70889	5.44131	6.14586	7.05402	3.16697	3.51244	3.56685	4.25749	4.58899	5.36078	5.61358	6.24581	BOTH	Suppressed
Hsd17b4	B	4.52036	4.43458	4.10852	3.41726	3.18537	3.06763	3.10865	3.16047	3.98348	3.56741	3.51926	3.24774	3.00304	2.92429	3.07202	2.86516	BOTH	NC
Hsd17b6	D	0.0596003	0.221912	0.594596	1.16151	1.49379	1.85927	2.19243	2.30743	0.388573	0.883809	1.15784	1.50152	1.59786	2.49755	2.48026	2.65102	BOTH	Suppressed
Hsd3b2	C	2.39645	2.49789	2.69977	2.60341	2.54112	2.60424	2.67083	2.51508	2.10274	2.26774	2.2393	2.46921	2.60467	2.56115	2.65662	2.43503	L-KO ONLY	NC
Hsd3b3	D	11.089	11.2997	11.4511	11.5462	11.6153	11.3942	11.3392	10.9895	10.4615	11.1921	11.1732	11.8744	12.2708	12.2802	12.4048	12.2554	L-KO ONLY	NC
Hsd3b5	B	0.516522	0.454675	0.404994	0.274181	0.273109	0.155329	0.126827	0.0846329	0.195762	0.185213	0.203821	0.270972	0.263715	0.150766	0.169923	0.103458	CON ONLY	NC
Hsd3b7	B	0.38437	0.427037	0.352359	0.299363	0.28289	0.229771	0.217287	0.215777	0.161199	0.160112	0.107638	0.13739	0.123746	0.0771784	0.106177	0.120772	CON ONLY	NC
Hsdl2	B	0.698027	0.695352	0.69993	0.595798	0.514315	0.470733	0.523212	0.512837	0.846549	0.719576	0.739712	0.634319	0.594945	0.546761	0.589943	0.558052	BOTH	Induced
Hsf2	A	0.863516	0.822644	0.815608	0.783911	0.637715	0.687734	0.667409	0.691045	1.06379	1.0556	1.0373	0.901935	0.888192	0.896096	0.878333	0.848461	CON ONLY	NC
Hsp90b1	A	3.58176	3.55868	3.67997	3.16714	3.31232	3.31841	3.2995	3.26022	4.70514	4.75962	5.09068	5.33332	5.24863	5.33305	5.30162	5.20594	CON ONLY	NC
Hspa5	D	1.46222	1.45708	1.5567	1.46041	1.54306	1.42523	1.4985	1.57508	2.34642	2.38379	2.60393	2.63123	2.57511	2.60887	2.95887	3.0632	L-KO ONLY	NC
Hspb1	B	0.280447	0.193295	0.1745	0.0967193	0.060608	0.0251495	0.0267367	0.0587256	0.147258	0.220999	0.194874	0.109396	0.084453	0.097509	0.0794845	0.0843388	BOTH	NC
Htatip2	A	0.265367	0.289992	0.291417	0.212626	0.228665	0.197789	0.197586	0.189345	0.203045	0.282833	0.359973	0.290546	0.301635	0.235068	0.278781	0.268335	CON ONLY	NC
Hunk	C	0.108852	0.153294	0.178073	0.228586	0.237442	0.230224	0.233636	0.220295	0.263633	0.161003	0.206753	0.137287	0.180392	0.196431	0.232372	0.176931	CON ONLY	NC
Huwe1	B	3.58483	3.55728	3.75594	3.42319	3.42565	3.44557	3.35919	3.31708	3.81572	3.6924	3.63024	3.55641	3.52682	3.57198	3.4096	3.27773	CON ONLY	NC
Hykk	C	4.12778	4.145	4.48313	4.71927	4.82586	4.87361	4.78903	4.75663	4.26302	4.49189	4.34266	4.28381	4.43688	4.46499	4.34533	4.26364	CON ONLY	NC
Iah1	D	1.08027	1.13394	1.25123	1.22375	1.39164	1.23933	1.27938	1.43698	1.18981	1.1224	1.13591	1.28036	1.34695	1.44027	1.34014	1.44633	L-KO ONLY	NC
Ibtk	B	1.01379	1.0248	1.01646	1.00956	0.862229	0.850619	0.771451	0.835152	1.00671	1.00601	0.988521	0.879489	0.8865	0.94316	0.833287	0.801242	CON ONLY	NC
Id2	C	2.42502	2.87643	2.94585	2.9813	3.4861	3.15051	2.94022	2.93545	1.99116	1.91803	2.1355	2.23195	2.73021	2.50192	2.21313	2.57251	L-KO ONLY	NC
Id3	C	0.806818	0.946921	0.948656	0.93948	1.20008	1.19891	0.954222	0.873023	0.410333	0.636159	0.733268	1.04212	1.39954	1.11278	1.1257	0.995823	L-KO ONLY	NC
Ide	A	1.94693	1.9086	1.86484	1.81382	1.58493	1.6643	1.64889	1.53606	2.27325	2.30119	2.3445	2.17846	2.19139	2.09069	2.29898	2.14138	CON ONLY	NC
Idh1	A	2.10054	2.11565	2.00915	1.74202	1.59772	1.50642	1.59584	1.7774	2.74851	2.77941	2.63421	2.67376	2.57288	2.5934	2.63293	2.61361	CON ONLY	NC
Idh2	B	0.473596	0.453524	0.4238	0.369011	0.308138	0.33085	0.323342	0.328287	0.286192	0.260302	0.315484	0.26167	0.318503	0.277431	0.368863	0.319863	CON ONLY	Induced
Idh3a	B	0.284322	0.281163	0.249171	0.225802	0.241803	0.180717	0.20592	0.211425	0.251131	0.227946	0.191081	0.205961	0.249368	0.214963	0.210345	0.187133	CON ONLY	Induced
Idh3b	C	1.07429	1.05805	1.07966	1.28261	1.40004	1.23851	1.32945	1.45032	1.20509	1.1443	1.17626	1.13119	1.27378	1.21354	1.20512	1.22306	CON ONLY	NC
Ido2	D	1.20878	1.26625	1.41483	1.6158	1.57608	1.70434	1.64767	1.61476	1.72842	1.83954	1.99275	1.83894	1.88076	1.76604	1.65386	1.72234	CON ONLY	NC
Ier2	C	0.240639	0.258917	0.319597	0.389946	0.490544	0.493589	0.465645	0.55333	0.189288	0.218946	0.280714	0.232304	0.31169	0.302359	0.301036	0.369439	BOTH	NC
Ifi27l2b	B	0.495041	0.40279	0.332436	0.305423	0.218196	0.229799	0.193971	0.219123	0.215688	0.209853	0.181815	0.104163	0.100899	0.125119	0.11316	0.140791	BOTH	NC
Ifitm2	D	0.0924863	0.0936915	0.121265	0.144885	0.173168	0.142049	0.199495	0.191315	0.157298	0.14932	0.139029	0.164112	0.147662	0.177299	0.169174	0.182994	CON ONLY	NC
Ifitm3	C	0.323986	0.432864	0.428078	0.539849	0.619806	0.538968	0.543438	0.738104	0.372081	0.327803	0.408287	0.431374	0.431777	0.44938	0.420797	0.5364	CON ONLY	NC
Ifnar2	B	0.512073	0.552826	0.560864	0.529194	0.496202	0.511076	0.458395	0.500532	0.599481	0.537557	0.505861	0.421189	0.399748	0.401909	0.454739	0.390787	L-KO ONLY	NC
Ift52	B	0.742782	0.652331	0.583339	0.599936	0.632753	0.506875	0.579403	0.574538	0.478142	0.461214	0.474212	0.48676	0.50156	0.52157	0.455968	0.523485	CON ONLY	NC
Igf1	C	12.5679	12.281	13.3419	16.1419	17.7882	19.3094	18.2838	17.4501	9.76221	9.67522	9.31507	9.35346	10.407	10.6482	10.5446	10.0275	CON ONLY	Suppressed
Igf2bp2	C	0.0160632	0.041369	0.0783249	0.119575	0.118787	0.141251	0.183201	0.17187	0.0343305	0.0673792	0.0766722	0.0817517	0.082852	0.103401	0.156956	0.189631	BOTH	NC
Igf2r	B	1.96024	1.32106	0.674839	0.301858	0.186536	0.14436	0.147978	0.158313	0.397598	0.369062	0.210992	0.195147	0.184098	0.142652	0.190293	0.186089	BOTH	Induced
Igfals	C	0.255864	0.296119	0.248084	0.338912	0.382269	0.365418	0.364584	0.432932	0.156468	0.209779	0.188397	0.191357	0.196082	0.239457	0.205723	0.21367	CON ONLY	Suppressed
Igfbp1	B	0.70214	0.661242	0.696462	0.54467	0.570737	0.551378	0.535858	0.505966	0.600147	0.486616	0.410285	0.412846	0.289658	0.356117	0.320543	0.378431	BOTH	Suppressed
Igfbp2	A	0.661494	0.821789	1.11064	0.869752	0.708624	0.667659	0.713924	0.71949	1.27282	1.30062	1.50896	1.41821	1.17415	1.1499	1.05305	0.977399	L-KO ONLY	Suppressed
Igfbp5	C	0.0381231	0.0245912	0.0366383	0.055735	0.0608372	0.0698638	0.072345	0.0799693	0	0.00801101	0.00405702	0.0177922	0.012345	0.0101271	0.01616	0.0173564	CON ONLY	NC
Ighm	A	0.00913306	0.0114686	0.0221633	0.00802379	0.00322466	0.00195149	0.00241925	0.00398563	0.208025	0.112896	0.160326	0.0507828	0.0325068	0.0191181	0.0246746	0.0102709	L-KO ONLY	NC
Igsf11	B	0.290309	0.235949	0.248009	0.214358	0.17339	0.171705	0.178366	0.169702	0.233572	0.199647	0.211197	0.190465	0.169023	0.18153	0.197002	0.173375	CON ONLY	Induced
Iho1	C	0.0161682	0.0227763	0.039082	0.0343889	0.0554672	0.0627929	0.0573469	0.082472	0.0180391	0.0171449	0.00793693	0.00732693	0.017463	0.0214433	0.0180343	0.0365631	CON ONLY	NC
Iigp1	C	1.18627	1.13059	1.16828	1.33166	1.58543	1.56	1.45078	1.3524	0.854149	0.789189	0.811584	0.817244	0.870254	0.884022	0.916807	0.852929	CON ONLY	NC
Ikzf2	B	0.0967873	0.0446464	0.0101949	0.00532214	0.00753485	0.00573345	0.00583029	0.00638658	0.0214574	0.0279767	0.0125645	0.00880617	0	0.0070469	0.00585128	0	CON ONLY	NC
Il13ra1	C	0.474124	0.449364	0.520785	0.629904	0.745339	0.796625	0.740956	0.777558	0.346524	0.378971	0.435646	0.444634	0.463701	0.462879	0.416199	0.472015	CON ONLY	NC
Il1r1	C	2.17425	2.33989	2.23812	2.66218	2.37973	2.79834	2.71678	2.71237	1.86166	1.85316	1.9994	2.0349	2.00802	2.05778	1.96651	2.05403	CON ONLY	Induced
Il1rap	D	3.22742	3.59725	3.83004	3.99952	3.89068	4.02165	4.30886	4.34114	4.47068	4.35132	4.78117	5.08088	5.04189	5.28463	5.02812	5.2125	CON ONLY	NC
Ildr2	B	1.0544	1.05152	1.03455	0.702566	0.566798	0.578324	0.494414	0.487419	0.385573	0.352773	0.374981	0.340118	0.29984	0.302751	0.293604	0.283758	CON ONLY	NC
Immp2l	A	32.9637	31.4514	30.4669	29.1236	27.2457	27.1909	27.1605	25.9444	34.7941	33.7595	33.1386	32.1007	29.8633	30.794	30.7621	30.0096	BOTH	NC
Impact	B	0.664279	0.597053	0.593654	0.494894	0.577434	0.487352	0.427095	0.47958	0.44406	0.487803	0.449445	0.392315	0.465537	0.363708	0.419845	0.425554	CON ONLY	Induced
Inf2	B	0.631926	0.698784	0.638791	0.514335	0.508919	0.461965	0.459681	0.466683	0.422162	0.403359	0.412525	0.461292	0.491707	0.490195	0.41202	0.437109	CON ONLY	NC
Inhba	D	0.141353	0.110135	0.171375	0.287157	0.3453	0.347246	0.390726	0.472372	0.234489	0.243328	0.251834	0.283065	0.245621	0.310724	0.266204	0.322569	CON ONLY	NC
Inhbe	B	0.888781	0.860223	0.860382	0.72689	0.643961	0.528737	0.583191	0.535523	0.545028	0.559311	0.639173	0.530685	0.510877	0.578665	0.535253	0.597161	CON ONLY	Induced
Ino80d	A	1.03206	1.00417	0.913156	0.952252	0.860956	0.89546	0.836676	0.863016	1.02872	1.06747	0.984473	1.07222	1.0908	1.04329	0.972098	1.01716	CON ONLY	NC
Inpp4a	D	0.333114	0.405481	0.414642	0.553978	0.68689	0.738187	0.702876	0.761217	0.505172	0.544292	0.643075	0.683578	0.740958	0.802449	0.731843	0.688209	BOTH	NC
Insc	D	1.02836	0.909704	1.06684	1.16114	1.3009	1.29394	1.16824	1.28521	1.22424	1.22194	1.28415	1.32749	1.2234	1.31539	1.26312	1.31793	CON ONLY	NC
Insig1	D	1.28186	1.26345	1.33961	1.54608	1.58115	1.52507	1.4585	1.38804	3.45446	3.68803	3.92783	3.99912	4.37525	4.11502	4.07683	4.1825	L-KO ONLY	NC
Insig2	A	2.22368	2.35729	2.32837	2.21207	1.84716	1.81391	2.03471	2.04553	2.76465	2.81043	2.48947	2.62058	2.29065	2.47078	2.45569	2.59418	CON ONLY	NC
Insr	B	3.41437	3.33495	3.46816	3.50523	3.37793	3.42176	3.45969	3.29385	4.08338	3.90569	3.77016	3.57903	3.32554	3.28947	3.44212	3.26546	L-KO ONLY	NC
Iqcb1	A	0.38874	0.457186	0.454086	0.498075	0.491364	0.385422	0.410511	0.384224	0.640509	0.657334	0.580582	0.529589	0.519632	0.37842	0.443051	0.418452	L-KO ONLY	NC
Iqgap2	A	7.4634	7.27769	6.99518	6.59189	6.0066	6.09379	6.03031	5.82485	8.44997	8.05682	8.46976	8.17951	7.75069	8.00611	7.88923	7.45814	BOTH	Induced
Irag1	B	0.0729746	0.0452313	0.0282716	0.0120818	0.0121147	0.00254899	0	0.002088	0.00225123	0.00176618	0	0.00264671	0.00213431	0.00348954	0	0	CON ONLY	NC
Irak2	B	1.5133	1.56829	1.49584	1.3175	1.18974	1.16084	1.19219	1.30476	1.2871	1.32741	1.22001	1.23907	1.16532	1.20732	1.22924	1.23015	CON ONLY	NC
Ireb2	A	1.60681	1.70977	1.64075	1.72062	1.77007	1.76196	1.85629	1.60039	2.36002	2.08933	2.02557	2.03971	1.82104	1.73907	1.8116	1.62521	L-KO ONLY	NC
Irf3	D	0.743789	0.799934	0.859788	0.883037	1.06915	1.11869	1.13331	1.28696	0.896378	0.888207	0.931584	1.04394	1.06594	1.04126	1.06569	1.13077	CON ONLY	NC
Irf5	C	0.0116189	0.00912024	0.0132009	0.0764894	0.0962909	0.131041	0.116979	0.112058	0.0181177	0.0148589	0.0286646	0.0259711	0.0505556	0.0421475	0.0269774	0.0290805	CON ONLY	NC
Irf6	C	0.156662	0.15659	0.21582	0.210008	0.313107	0.27164	0.291654	0.316741	0.198935	0.184511	0.165411	0.20171	0.255383	0.18065	0.235453	0.186912	CON ONLY	NC
Irgm2	C	0.464954	0.493091	0.619509	0.550883	0.811097	0.738511	0.788382	0.763253	0.355406	0.404625	0.357821	0.380281	0.416576	0.394641	0.447706	0.467675	CON ONLY	NC
Irs1	B	1.04215	0.97748	0.92264	0.725379	0.775231	0.678698	0.641684	0.611727	0.748216	0.749713	0.753632	0.848554	0.78279	0.780879	0.736476	0.659535	CON ONLY	Induced
Isoc2a	B	1.02786	0.98566	0.850097	0.855307	0.839895	0.702489	0.717776	0.722337	1.08529	1.07286	1.03605	0.950097	0.884595	0.967004	0.921158	0.85695	CON ONLY	NC
Isoc2b	B	0.186027	0.153387	0.181129	0.162125	0.127741	0.127916	0.122676	0.09561	0.140386	0.171574	0.149244	0.150988	0.150769	0.137486	0.152377	0.188692	CON ONLY	NC
Itfg1	A	1.21438	1.1323	1.03267	1.16587	1.05175	1.06665	1.06277	0.964744	1.26228	1.05904	1.20503	1.26453	1.13827	1.21527	1.11708	1.10181	CON ONLY	NC
Itgb1	B	1.24527	1.18727	1.0909	1.0618	1.18377	0.969352	0.969322	0.983791	1.02881	0.978129	0.873478	0.940239	0.984191	0.913031	0.911201	0.856335	CON ONLY	NC
Itih1	C	0.634097	0.668804	0.770418	0.709347	0.793314	0.775399	0.845614	0.937871	0.737993	0.681168	0.844563	0.916879	0.771866	0.88098	0.856838	0.907143	CON ONLY	NC
Itih2	C	2.28643	2.39334	2.46594	2.97783	3.16573	3.38308	3.48626	3.64311	2.19023	2.17604	2.49386	2.58273	2.59455	2.67626	2.65093	2.62977	CON ONLY	NC
Itih3	C	1.60302	1.91301	2.21181	3.1032	4.12913	4.74863	4.73513	5.00324	1.34709	1.73612	1.98889	2.17615	2.30207	2.37106	2.46791	2.67602	BOTH	Suppressed
Itih4	D	1.22356	1.38162	1.43093	1.88309	1.8914	2.01649	2.23315	2.16762	1.57432	1.54224	1.69038	1.77866	1.80595	1.86907	1.87706	2.08478	BOTH	NC
Itih5	C	0.131466	0.115214	0.111807	0.138388	0.129206	0.166798	0.199304	0.239741	0.0632657	0.0758498	0.0671053	0.0915975	0.0904544	0.073141	0.118005	0.0909157	CON ONLY	NC
Itm2b	B	2.09547	2.05263	1.9235	1.67963	1.55862	1.61748	1.64295	1.56171	1.90523	1.9937	1.96942	1.82619	1.76141	1.73372	1.74733	1.81698	CON ONLY	NC
Itpr1	A	3.7641	3.62065	3.50027	3.47438	3.23698	3.22776	3.14845	3.01771	4.9443	4.90469	5.05583	5.04622	5.14893	5.27194	5.23636	5.15875	CON ONLY	NC
Itpr2	C	1.1659	1.16755	1.19893	1.37942	1.50573	1.58988	1.69796	1.47715	1.38641	1.27044	1.33299	1.32289	1.41719	1.45494	1.44676	1.33201	CON ONLY	NC
Ivns1abp	D	0.836235	0.779403	0.967036	1.16381	1.17126	1.05141	1.21654	1.19263	1.47061	1.55901	1.46056	1.25471	1.35793	1.34777	1.43291	1.44339	CON ONLY	NC
Jag1	B	0.152326	0.0989983	0.122033	0.0924607	0.0387774	0.0696492	0.0573968	0.0479272	0.032673	0.0339962	0.0250688	0.0341424	0.0371869	0.0274156	0.031934	0.0420846	CON ONLY	NC
Jak1	D	0.929262	1.03755	1.17514	1.15164	1.16499	1.23792	1.25735	1.28091	1.18449	1.30336	1.25857	1.2971	1.27334	1.32245	1.40676	1.31195	CON ONLY	NC
Jazf1	C	0.0364621	0.0259555	0.0331066	0.0800693	0.0872655	0.107841	0.107914	0.105972	0.0599944	0.0460559	0.0486082	0.0623802	0.0348543	0.0559867	0.0602757	0.0551096	CON ONLY	NC
Jmjd1c	A	3.86106	3.51992	3.69946	3.55129	3.35355	3.60937	3.50616	3.31476	4.62794	4.12509	4.50556	4.3895	4.22031	4.21743	4.2815	4.12915	CON ONLY	NC
Jmy	B	0.626083	0.64047	0.587225	0.586266	0.480055	0.511944	0.518974	0.477911	0.640775	0.578351	0.594069	0.59742	0.555938	0.521835	0.603075	0.550263	CON ONLY	NC
Josd2	C	0.598293	0.544167	0.639758	0.72902	0.910445	0.832994	0.817406	0.894559	0.512682	0.529553	0.603008	0.577709	0.60044	0.671252	0.652208	0.673617	CON ONLY	Suppressed
Jph1	D	0.192613	0.177634	0.264119	0.22783	0.303642	0.323167	0.243904	0.322486	0.251353	0.235895	0.188645	0.283041	0.305755	0.341157	0.416431	0.369566	L-KO ONLY	NC
Junb	C	0.453991	0.521514	0.539705	0.57062	0.627901	0.592979	0.596056	0.69623	0.291263	0.327077	0.377752	0.427847	0.466524	0.41372	0.476723	0.517229	L-KO ONLY	NC
Kalrn	D	0.784522	0.979412	1.1279	1.38778	1.48296	1.53238	1.82564	1.75377	1.23201	1.29278	1.46557	1.50439	1.55696	1.59884	1.63921	1.65941	BOTH	NC
Kank1	A	1.27342	1.26383	1.06363	1.12637	0.965533	0.943354	0.886213	0.963596	1.27535	1.19482	1.19292	1.19995	1.10802	1.20323	1.0526	0.999227	CON ONLY	NC
Kansl1	A	4.2827	3.93188	3.99984	4.0951	3.8416	3.80035	4.04876	3.82735	5.08909	5.30441	4.96368	4.96964	4.58999	4.76285	4.58206	4.49519	L-KO ONLY	NC
Kat2b	A	1.81223	1.73301	1.76959	1.5752	1.66656	1.52415	1.58895	1.53139	1.98547	2.03566	2.00365	1.90432	1.85544	1.77354	1.7897	1.62643	BOTH	NC
Kbtbd11	B	0.0302781	0.0293252	0.00960747	0.012511	0	0.000850859	0.00303167	0	0.00555071	0.00857112	0.00350319	0	0.00193162	0.00142768	0	0	CON ONLY	NC
Kbtbd12	B	0.0673267	0.0654207	0.0412629	0.0317211	0.0243927	0.0202848	0.00969694	0.00991315	0.0296831	0.021782	0.0230911	0.0279377	0.0229404	0.00951739	0.0213673	0.00464102	CON ONLY	NC
Kcmf1	B	1.99227	2.08553	2.0293	1.81775	1.85012	1.91211	1.86648	1.83797	1.8638	1.78902	1.9	1.85201	1.89665	1.89948	1.78213	1.81185	CON ONLY	NC
Kcnb2	B	0.454895	0.452782	0.41207	0.260576	0.136316	0.123018	0.0537749	0.0472487	0.12582	0.162378	0.175323	0.145427	0.0956268	0.0975064	0.079875	0.0769668	BOTH	NC
Kcnc3	C	0.102189	0.147752	0.167823	0.200087	0.237977	0.311796	0.28827	0.353442	0.131487	0.10401	0.182046	0.220404	0.209398	0.225623	0.204995	0.241379	BOTH	NC
Kcnh7	D	0.00232259	0.0114114	0.0124383	0.0384949	0.0734366	0.0627497	0.0694594	0.0679464	0.00876731	0.0191996	0.0182341	0.0423898	0.033966	0.0322792	0.0511962	0.0515986	CON ONLY	NC
Kcnk10	C	0.0252325	0.0332744	0.0556001	0.115113	0.108895	0.103516	0.15005	0.115866	0.0418433	0.047352	0.0685181	0.0607918	0.073898	0.086799	0.0849922	0.0668821	CON ONLY	NC
Kcnk5	D	0.360167	0.432865	0.459484	0.489145	0.460927	0.372024	0.420668	0.489245	0.565283	0.551494	0.679685	0.766327	0.79419	0.837735	0.839428	0.821257	L-KO ONLY	NC
Kcnn2	D	0.827205	0.902523	0.952402	1.04377	1.11243	1.23422	1.16823	1.23938	1.64719	1.59251	1.78506	1.78546	1.73002	1.67928	1.66708	1.61291	CON ONLY	NC
Kcnq1ot1	D	1.73251	1.77618	1.92543	2.32458	2.18954	2.45116	2.62324	2.29025	2.53253	2.5502	2.61435	2.64365	2.73784	2.90845	3.04728	2.81922	CON ONLY	NC
Kcp	C	0.0153062	0.0255479	0.063549	0.184581	0.276987	0.331519	0.313402	0.354917	0.0409891	0.0554743	0.0923915	0.124274	0.136945	0.208848	0.191787	0.215895	BOTH	NC
Kdm2a	A	2.2182	2.14991	2.20346	2.03215	1.94483	1.98388	1.94588	1.95465	2.33707	2.21622	2.28941	2.25363	2.26457	2.14852	2.23846	2.16115	CON ONLY	NC
Kdm5c	B	1.16095	1.1336	1.06349	1.12527	0.996956	0.925417	0.956426	0.942089	1.12063	1.08024	1.06678	0.9886	0.907246	0.931981	0.922312	0.864754	BOTH	NC
Kdsr	B	0.449954	0.464507	0.418283	0.336165	0.267272	0.327941	0.323733	0.309616	0.272669	0.304706	0.243338	0.252959	0.228961	0.253443	0.264311	0.247704	CON ONLY	NC
Keg1	C	4.696	5.13938	6.3773	8.06708	9.12117	9.12687	8.90387	8.97429	4.65532	4.75893	4.59373	5.06626	5.41758	5.41705	5.18164	5.171	CON ONLY	Suppressed
Khdc4	B	1.94694	1.9596	1.8302	1.83266	1.90278	1.77168	1.71653	1.74258	1.78746	1.73231	1.69942	1.6196	1.66234	1.68375	1.74482	1.65077	CON ONLY	NC
Khdrbs3	B	0.385649	0.348507	0.368385	0.271804	0.190713	0.167039	0.173044	0.156977	0.370621	0.286406	0.307253	0.233822	0.237362	0.190863	0.19869	0.209933	BOTH	NC
Kidins220	A	1.13696	1.10513	1.10463	1.07336	0.962462	0.96863	0.991905	0.964969	1.32519	1.2401	1.27746	1.31095	1.11416	1.26162	1.18275	1.08106	CON ONLY	NC
Kif16b	A	0.705139	0.734012	0.680129	0.669608	0.574889	0.653531	0.65841	0.594477	0.934789	0.98062	0.891021	0.733615	0.683927	0.681516	0.74303	0.743533	L-KO ONLY	NC
Kif1b	A	4.02408	3.79883	3.66155	3.32702	2.96566	2.97859	2.83487	2.76735	5.04877	4.63159	4.74428	4.38963	4.19045	4.03997	4.11947	4.04743	BOTH	Induced
Kif26b	B	0.227192	0.129986	0.0337478	0.00425503	0	0.00225162	0.000929154	0.00246741	0	0	0.00471603	0	0	0	0	0	CON ONLY	NC
Klf10	C	1.30028	1.24912	1.25634	1.32308	1.40758	1.39294	1.54281	1.67524	1.43023	1.31865	1.35778	1.51812	1.31005	1.23718	1.49372	1.48658	CON ONLY	NC
Klf15	D	0.567591	0.653203	0.657677	0.647418	0.750892	0.584389	0.754001	0.698506	0.771441	0.783762	0.87185	0.84812	0.913538	0.950391	0.99412	1.04421	L-KO ONLY	NC
Klf6	B	0.239381	0.172017	0.16646	0.112269	0.0836265	0.101389	0.109816	0.112065	0.11194	0.113523	0.0580989	0.0490535	0.0413147	0.0513456	0.0465128	0.059078	CON ONLY	NC
Klhdc7a	B	0.111116	0.112944	0.118363	0.0870383	0.0800701	0.0625154	0.0818231	0.0611698	0.0774468	0.0951406	0.0575901	0.0423161	0.037303	0.0364946	0.0311692	0.0201213	L-KO ONLY	NC
Klhdc8b	B	0.544496	0.435819	0.396867	0.373055	0.359514	0.325277	0.360259	0.340697	0.302237	0.312185	0.267207	0.308206	0.282763	0.364193	0.355083	0.342863	CON ONLY	NC
Klhl13	D	0.0686496	0.0599329	0.0509681	0.0925974	0.147935	0.146513	0.116952	0.104538	0.0751894	0.0800958	0.0660882	0.126228	0.111608	0.123079	0.178925	0.173501	BOTH	NC
Klhl20	B	0.474005	0.46255	0.40511	0.340176	0.313361	0.35895	0.359436	0.352144	0.403793	0.380078	0.403773	0.351554	0.41082	0.414303	0.43455	0.393497	CON ONLY	NC
Klhl3	C	0.300897	0.284373	0.305162	0.384935	0.313688	0.430011	0.41633	0.403122	0.421743	0.371006	0.338435	0.404313	0.371283	0.413922	0.421773	0.426415	CON ONLY	NC
Kmo	C	5.26743	5.84717	5.79852	6.02103	6.52688	6.74126	6.65309	6.54284	3.91914	4.05268	4.29619	4.39143	4.53792	4.6675	4.45731	4.48301	CON ONLY	NC
Kmt2e	A	3.10437	2.84145	2.75981	2.89743	2.73519	2.63665	2.66038	2.74488	3.46658	3.19446	3.23935	3.12062	3.12999	3.21532	3.29798	3.102	CON ONLY	NC
Kng1	C	12.0188	12.4684	12.9389	14.5631	17.0855	17.5622	16.6668	16.7246	9.23111	9.24093	9.13022	9.28659	9.75494	9.6351	9.40281	9.94486	CON ONLY	Suppressed
Kng2	B	7.48096	7.16128	7.39099	7.88261	8.33048	8.39333	7.91854	8.03645	5.73653	5.4819	5.31508	5.23969	5.02922	5.08509	4.79463	4.86301	L-KO ONLY	NC
Kpna4	B	1.9761	2.07192	1.94368	1.98719	1.76	1.74805	1.6244	1.73824	1.63376	1.62862	1.52414	1.65205	1.46086	1.5408	1.53858	1.50318	CON ONLY	NC
Krcc1	B	1.47182	1.42217	1.32542	1.25351	1.14386	1.28405	1.28131	1.2821	1.41027	1.21737	1.1946	1.10592	1.2396	1.17482	1.15556	1.13084	CON ONLY	NC
Kremen1	B	0.237278	0.227385	0.189405	0.146911	0.126365	0.178426	0.148507	0.139744	0.149484	0.171637	0.103032	0.150801	0.117314	0.123612	0.132689	0.135546	CON ONLY	NC
Krt18	C	1.50929	1.65065	1.6089	1.77869	1.96818	1.86346	1.96048	2.1473	0.824572	0.928912	1.01284	1.11439	1.09667	1.13884	1.16026	1.3365	L-KO ONLY	NC
Krt79	B	0.0546306	0.0560723	0.0402264	0.0163512	0.00178849	0	0.00400943	0.00366564	0.00860995	0.0146936	0.00680381	0.00484414	0.00385968	0.00397522	0.00166088	0.00252935	CON ONLY	NC
Kyat1	D	1.49777	1.62601	1.93124	2.36669	2.50979	2.61655	2.74853	2.73828	2.32553	2.53987	2.79476	3.15976	3.40176	3.13182	3.11843	2.98817	BOTH	NC
Kyat3	D	7.47269	7.06323	7.81855	7.71945	7.71166	7.93599	7.96261	7.94625	9.91281	10.5512	11.4889	11.3825	12.0356	12.196	11.978	11.4901	L-KO ONLY	NC
Kynu	D	7.78354	8.57339	9.69671	11.5043	12.0115	13.0242	12.9741	12.4457	9.60333	10.2839	11.0232	11.8954	11.9745	12.0402	12.5771	11.428	BOTH	Suppressed
L3hypdh	B	0.482926	0.481976	0.511846	0.425902	0.40008	0.362199	0.373442	0.409362	0.51937	0.609606	0.558691	0.404368	0.42051	0.440986	0.386752	0.426154	BOTH	NC
L3mbtl1	B	0.0216696	0.0158767	0.00161763	0	0	0	0.00111561	0	0	0	0	0	0	0	0	0	CON ONLY	NC
L3mbtl3	B	1.11942	1.00314	1.08515	1.10161	0.960886	1.00549	1.03487	0.797154	0.997809	0.946072	1.07724	1.00483	0.995808	1.00976	1.12179	1.05656	CON ONLY	NC
Lactb2	A	4.87702	5.16518	5.28842	4.86086	4.89555	4.97965	4.61277	4.94519	7.56697	7.46084	7.11253	6.99985	6.84949	6.74174	6.7081	6.95599	L-KO ONLY	NC
Larp1b	D	1.73802	1.80062	1.93435	2.0045	1.84966	2.13009	2.02797	1.93468	2.02258	2.06938	2.41057	2.34895	2.58006	2.3439	2.43476	2.64066	L-KO ONLY	NC
Larp4b	C	2.74283	2.75339	2.89077	3.30128	3.52391	3.40979	3.65193	3.55568	2.87137	2.74957	2.88392	2.93951	3.05683	2.94331	3.02652	3.05419	CON ONLY	NC
Lcorl	B	2.07977	2.03699	1.8911	1.73111	1.57519	1.66721	1.58644	1.46733	2.1555	1.98437	1.72429	1.81603	1.78656	2.00223	1.93981	1.84521	CON ONLY	NC
Ldb3	B	0.0556046	0.0426359	0.0517348	0.0252608	0.0169676	0.0160758	0.0102228	0.0185501	0.0192511	0.0117086	0.00992824	0.0226111	0.014209	0.0205363	0.00907187	0.00578854	CON ONLY	NC
Ldha	B	1.35357	1.20617	1.12552	0.997776	1.00327	0.9007	0.78439	1.03008	0.831806	0.885679	0.759483	0.767112	0.740541	0.718327	0.748473	0.895519	CON ONLY	NC
Ldlr	A	3.3314	3.4971	3.41467	3.35316	3.36492	3.0914	2.9945	3.0902	6.28722	5.98368	5.92733	5.73671	5.44559	5.30104	5.23282	5.33191	BOTH	NC
Ldlrad3	D	0.294326	0.30054	0.308986	0.482225	0.511728	0.610941	0.552836	0.473629	0.349627	0.410815	0.495043	0.525479	0.544835	0.601167	0.518992	0.596488	BOTH	NC
Ldlrad4	B	2.54926	2.4884	2.37047	2.00566	1.92616	1.78177	1.7038	1.7332	2.0253	1.97932	1.85153	1.83076	1.72953	1.8519	1.80862	1.72095	CON ONLY	NC
Leap2	C	0.411252	0.424299	0.446594	0.457236	0.501884	0.452903	0.505529	0.540707	0.358549	0.371111	0.41005	0.4708	0.576349	0.548012	0.548548	0.575212	L-KO ONLY	NC
Lect2	B	1.04535	1.09397	0.789395	0.480285	0.309737	0.21502	0.162708	0.147426	0.459811	0.349609	0.393077	0.425909	0.360244	0.309983	0.275283	0.322851	BOTH	Induced
Lepr	A	0.0886935	0.129925	0.124091	0.196813	0.254955	0.210543	0.327923	0.318709	0.578393	0.465033	0.407258	0.342657	0.274878	0.283371	0.242058	0.252731	BOTH	NC
Lgals1	B	0.183118	0.160757	0.136509	0.0771143	0.045585	0.0264581	0.0440619	0.0475903	0.0636981	0.0456797	0.0531177	0.0224444	0.0147341	0.0157304	0.0151758	0.0161651	BOTH	NC
Lgals4	B	0.666378	0.731488	0.695565	0.634247	0.571758	0.532391	0.520307	0.556793	0.716944	0.561579	0.615735	0.481729	0.475856	0.490042	0.433818	0.458806	BOTH	NC
Lgals9	C	1.71219	1.95104	1.87095	2.04758	2.03344	2.02529	2.22731	2.28529	1.84536	2.17918	2.00342	2.04968	1.82526	1.88391	2.17893	2.1606	CON ONLY	NC
Lgr4	D	0.956928	1.03223	1.04591	1.22048	1.23394	1.39882	1.45669	1.38372	1.52598	1.4233	1.53758	1.4602	1.51227	1.5222	1.42977	1.47603	CON ONLY	NC
Lgr5	B	1.96706	1.52298	0.817995	0.224914	0.040592	0.0170339	0.0148256	0.0159143	0.0118995	0.00835749	0.00395899	0	0.00477759	0.00380684	0	0	CON ONLY	Induced
Lhpp	B	1.1252	0.854325	0.359582	0.0909789	0.0212912	0.00691964	0.00516455	0.00245716	0.092975	0.0616751	0.0201362	0.0155437	0.00938812	0.00400659	0.00543745	0.00215045	BOTH	Induced
Lias	B	0.536579	0.556513	0.584303	0.463046	0.466686	0.402329	0.407243	0.443772	0.409091	0.468859	0.455917	0.443036	0.436039	0.45518	0.461915	0.479113	CON ONLY	NC
Lifr	B	6.21516	6.14083	5.76892	5.28603	5.09555	4.33393	4.109	3.66414	1.86278	1.95937	1.93433	1.85183	2.01804	1.65879	1.65626	1.64296	CON ONLY	NC
Lima1	B	3.07172	3.15906	2.83956	3.06932	2.98548	3.11821	3.05301	3.10791	3.036	2.78775	2.6992	2.34498	2.22513	2.18396	2.24897	2.22232	L-KO ONLY	NC
Limch1	D	0.00415978	0.00935527	0.0374441	0.0799607	0.0900947	0.0692424	0.0874767	0.0935484	0.0250103	0.0620364	0.0839993	0.120436	0.0827385	0.177013	0.227142	0.199773	BOTH	NC
Limk1	B	0.146193	0.0839479	0.100198	0.0287713	0.0197857	0.0207013	0.0239307	0.0104594	0.0248495	0.0196794	0.0181246	0.00253516	0.00686215	0	0.00141395	0.00280227	BOTH	Induced
Lims1	B	0.518263	0.482464	0.489979	0.40911	0.432424	0.44991	0.393185	0.414631	0.520633	0.40837	0.421196	0.350225	0.374915	0.343988	0.399283	0.339235	L-KO ONLY	NC
Lims2	A	1.39549	1.48865	1.35351	1.20451	1.06771	1.03852	1.04079	0.970081	1.45841	1.41768	1.43772	1.40308	1.30285	1.32335	1.20482	1.32519	CON ONLY	NC
Lin52	A	1.1783	1.17631	1.31404	1.14604	0.964869	1.13922	1.16234	0.960235	1.47991	1.48015	1.45177	1.51677	1.40586	1.45685	1.48183	1.40075	CON ONLY	NC
Lipa	A	1.19977	1.15819	1.12533	0.89653	0.827571	0.81392	0.761118	0.833709	1.63031	1.45262	1.37439	1.31402	1.31577	1.3362	1.34927	1.32149	CON ONLY	NC
Lipe	B	0.680254	0.770234	0.684072	0.604692	0.583022	0.547851	0.539261	0.563064	0.465477	0.537844	0.4496	0.395007	0.468264	0.409456	0.38926	0.438758	CON ONLY	NC
Lipg	A	1.00425	0.936763	1.01832	0.790701	0.561098	0.539731	0.479705	0.53141	1.00402	1.0104	0.999366	0.937154	0.813308	0.923116	1.11949	0.917579	CON ONLY	Induced
Lmbrd1	B	1.18828	1.21141	1.21851	1.11761	1.05634	1.15053	1.02594	1.03398	1.08288	1.12882	1.01788	0.992632	0.999842	0.941775	0.996447	1.01087	CON ONLY	NC
Lmo7	B	1.28028	1.21581	1.01505	0.971916	0.919344	0.874679	0.939493	0.855312	1.04438	0.996345	1.05161	1.04511	1.08859	1.17003	1.17155	1.12816	CON ONLY	NC
Lncbate1	D	0.12043	0.101303	0.108923	0.214196	0.265255	0.262207	0.217138	0.193319	0.124722	0.170963	0.194444	0.171299	0.240405	0.268178	0.25291	0.183699	CON ONLY	NC
Lncpint	B	4.92478	4.33034	4.3479	4.40666	4.10479	3.82667	4.10426	3.8344	5.0466	4.73048	4.64522	4.44652	4.25404	4.34295	4.17076	4.18796	BOTH	NC
Lnx1	C	0.0541673	0.0385568	0.071465	0.14221	0.216935	0.190723	0.26961	0.182325	0.0409478	0.0684674	0.072166	0.0665167	0.0849273	0.11746	0.0856511	0.102191	CON ONLY	NC
Lonp2	B	9.64392	9.76389	9.71822	9.44666	8.33818	8.20918	8.15767	8.07459	9.91501	9.64384	9.4791	8.55328	7.88307	8.14768	7.93463	7.80582	BOTH	NC
Lpcat3	A	3.50671	3.46599	3.35352	3.408	3.39785	3.01261	3.17289	3.0641	4.67948	4.68737	4.26729	4.3725	3.93409	4.08478	3.84024	3.88401	BOTH	NC
Lpin1	A	1.03244	0.919979	0.957444	0.913288	0.885588	0.9215	0.944146	0.932575	2.90474	2.62042	2.46365	2.21458	2.21366	2.37719	2.19109	2.25644	L-KO ONLY	Suppressed
Lpin2	A	13.9804	12.7395	11.7954	9.92999	8.41278	7.49271	7.70632	7.47061	22.1721	20.1598	18.2534	16.4104	15.3686	15.058	14.8484	14.0039	BOTH	NC
Lpl	B	0.149357	0.14505	0.0717466	0.0240538	0.00513113	0.00982408	0.00567956	0.00672042	0.0156324	0.00706945	0.00372059	0.00410405	0	0	0	0	CON ONLY	NC
Lpp	A	3.27401	3.19878	3.0718	3.10003	2.85112	2.88575	2.92159	2.69043	3.41527	3.58251	3.49248	3.46511	3.4094	3.13559	3.23982	2.95356	BOTH	NC
Lrg1	C	1.12263	1.09194	1.01041	1.16002	1.44736	1.38976	1.25074	1.45564	0.253324	0.271989	0.29764	0.335191	0.388794	0.405001	0.428085	0.54616	BOTH	NC
Lrig1	C	0.603271	0.619386	0.734233	0.839505	0.793419	0.892753	0.901947	0.905783	0.712149	0.763987	0.700558	0.785553	0.748235	0.877731	0.786537	0.868952	CON ONLY	NC
Lrmda	A	0.499779	0.259658	0.207855	0.119437	0.106288	0.124906	0.0913852	0.0851706	0.787215	0.59419	0.468245	0.300436	0.235155	0.227093	0.226002	0.233718	BOTH	NC
Lrp2bp	B	0.256955	0.216888	0.223764	0.107229	0.107689	0.14287	0.133093	0.121847	0.108564	0.112187	0.089186	0.118376	0.0774857	0.0818019	0.0749896	0.078252	CON ONLY	NC
Lrp4	A	1.0296	1.04455	1.08445	0.9275	0.861974	0.851394	0.840371	0.803923	1.50184	1.40704	1.34417	1.21418	1.26168	1.2745	1.2191	1.22645	BOTH	NC
Lrp5	B	0.449858	0.392138	0.304217	0.234497	0.193752	0.159519	0.187298	0.14967	0.232667	0.251046	0.243632	0.24095	0.192258	0.230513	0.212017	0.204259	CON ONLY	NC
Lrp6	C	1.58019	1.75539	1.82312	1.97202	2.00239	2.05093	2.07331	2.07736	1.96941	2.00474	1.83786	1.77682	1.83125	1.84843	1.76411	1.7884	CON ONLY	NC
Lrrc14b	B	0.0346706	0.0357592	0.045324	0.0161968	0.0244707	0.0157575	0.0197125	0.00744619	0.020324	0.00985147	0.0078112	0.0128436	0.00154649	0.0120505	0.00812607	0.0067618	CON ONLY	NC
Lrrc20	B	0.321243	0.346696	0.338554	0.345489	0.260248	0.275348	0.232457	0.211496	0.2856	0.311369	0.311703	0.335469	0.303522	0.251585	0.295555	0.309535	CON ONLY	NC
Lrrc39	B	0.248372	0.24239	0.198607	0.17983	0.130634	0.134821	0.151659	0.142363	0.272636	0.238163	0.24214	0.165642	0.144721	0.13995	0.143572	0.171863	BOTH	NC
Lrrc4c	B	0.0343159	0.0494829	0.026468	0.0143791	0.0129626	0.00665787	0.00644425	0.00914273	0.00641126	0.00319935	0.00494901	0.00756303	0.00645293	0.00928539	0.00218161	0.0115638	CON ONLY	NC
Lrrc8d	B	1.36625	1.35176	1.27956	1.17327	1.09407	1.10769	1.00731	1.01547	1.12321	1.12954	1.18891	1.09055	0.988228	1.12876	0.938615	0.983298	CON ONLY	NC
Lrrfip1	D	0.462627	0.489672	0.594445	0.616309	0.634201	0.608329	0.6622	0.731987	0.70487	0.691827	0.71379	0.800393	0.723427	0.788645	0.785202	0.723454	CON ONLY	NC
Lrrfip2	B	2.1955	2.14647	2.17965	1.84004	1.72112	1.69849	1.84266	1.64819	2.11728	2.10547	1.9327	1.92769	1.88188	2.0731	1.943	1.92377	CON ONLY	NC
Lrrn3	B	0.514465	0.499687	0.485524	0.441789	0.374711	0.393783	0.352465	0.36517	0.433349	0.451816	0.41506	0.438193	0.412195	0.426855	0.41653	0.448104	CON ONLY	NC
Lrtm1	D	0.0921081	0.155035	0.192165	0.198233	0.204709	0.228811	0.206038	0.165129	0.580244	0.669933	0.760367	0.887433	0.978709	0.8606	0.860528	0.780245	L-KO ONLY	NC
Lsm14a	B	0.764576	0.74852	0.631357	0.608289	0.645948	0.641336	0.621089	0.623127	0.717539	0.764788	0.628853	0.66867	0.670936	0.646979	0.634648	0.62418	CON ONLY	NC
Lsr	D	0.63803	0.660412	0.808287	0.888187	1.14814	1.11724	1.05251	1.00971	0.904272	0.989313	1.06519	1.04243	1.11494	1.19036	1.30992	1.27225	BOTH	NC
Lurap1l	C	1.75514	1.63955	1.721	1.96823	1.89533	2.09181	2.19437	2.00545	2.00184	1.82144	1.69049	1.9109	1.84811	1.86852	1.76917	1.82884	CON ONLY	NC
Ly6e	C	0.0244667	0.0400205	0.10204	0.245884	0.430986	0.459323	0.441232	0.456283	0.03752	0.066576	0.0633491	0.101522	0.124139	0.181136	0.150676	0.202473	BOTH	NC
Lypla2	C	0.420313	0.376826	0.436342	0.472838	0.524298	0.549728	0.524903	0.571943	0.396732	0.393763	0.398905	0.382976	0.41444	0.389679	0.456349	0.440639	CON ONLY	NC
Lysmd4	B	0.550143	0.595519	0.603415	0.424087	0.444923	0.428706	0.425446	0.42328	0.409338	0.432519	0.401705	0.373829	0.430264	0.378183	0.364315	0.4822	CON ONLY	NC
Mab21l3	B	0.0468695	0.0187696	0.0347026	0.00921609	0.00569082	0.0011929	0	0.00562187	0.00116907	0.00427855	0.00192178	0.00822356	0	0.00139506	0.00295367	0	CON ONLY	NC
Macf1	B	4.27101	4.12804	3.9217	3.80803	3.56702	3.553	3.55916	3.34949	4.38585	4.26397	4.35724	3.96755	3.83011	4.02473	4.00592	3.75209	BOTH	NC
Macir	D	0.0893665	0.0909656	0.11587	0.144008	0.151093	0.190147	0.187128	0.187651	0.124041	0.161144	0.15704	0.189475	0.223279	0.281983	0.25454	0.222351	BOTH	NC
Maco1	A	1.28479	1.10061	1.1442	1.06226	1.08233	0.94792	1.01424	0.97577	1.32746	1.31809	1.23721	1.30136	1.27976	1.16236	1.22773	1.18452	CON ONLY	NC
Mafb	C	2.18111	2.3146	2.83664	3.06171	3.35976	3.13057	3.5368	3.8123	0.87805	1.15428	1.36048	1.5457	1.97859	2.14724	2.17739	2.14439	BOTH	NC
Maff	B	0.0708332	0.0580749	0.0434356	0.0623287	0.0354387	0.0208692	0.0314522	0.0257926	0.0398513	0.0231608	0.0464182	0.0120233	0.0295729	0.0240108	0.0119422	0.0126102	CON ONLY	Induced
Mafg	C	1.80956	1.86936	1.94436	1.89473	2.05381	2.26861	2.18219	2.22856	1.71271	1.98664	1.89254	2.05528	2.19297	2.12002	2.20835	2.17103	L-KO ONLY	Induced
Magi1	B	6.40904	6.10776	6.05119	5.76483	5.12038	5.27441	5.04819	4.50817	6.66217	6.40484	6.50808	5.76656	5.4083	5.74341	5.34059	4.94491	BOTH	NC
Malat1	C	947.971	915.071	949.74	1019.45	1119.32	1105.33	1103.48	1079.85	692.224	696.365	707.626	728.398	763.44	753.562	784.144	777.526	BOTH	NC
Maml3	D	0.41578	0.384993	0.445378	0.653346	0.851658	0.872994	0.98727	0.877609	0.595762	0.542609	0.770432	0.735901	0.702933	0.775549	0.840853	0.975254	BOTH	NC
Man1a	A	4.2002	4.39569	4.32263	4.21418	3.9455	4.11875	4.06613	3.94809	5.90177	6.10001	5.91815	5.63261	5.47452	5.66115	5.66829	5.39804	CON ONLY	NC
Man2a1	D	4.02802	3.83494	4.07593	4.64732	4.43489	4.87078	4.79826	4.80096	5.54393	5.96759	5.87259	6.24041	6.28287	6.30711	6.25515	6.28257	CON ONLY	NC
Man2a2	B	0.21923	0.240676	0.242051	0.171436	0.185209	0.143067	0.174365	0.195431	0.290798	0.251113	0.19894	0.195431	0.185682	0.156277	0.161306	0.18101	L-KO ONLY	Suppressed
Manba	B	1.21924	1.10719	0.989254	0.799092	0.703276	0.775678	0.636644	0.642702	0.893866	0.824634	0.83635	0.712553	0.658343	0.703274	0.683522	0.636889	BOTH	Induced
Maob	D	1.58043	1.55621	1.7198	1.88836	1.78095	1.97031	2.15492	2.12631	2.08378	2.04506	2.09196	2.12524	2.12245	2.37021	2.34929	2.32809	CON ONLY	NC
Map2k1	A	0.636983	0.605914	0.587853	0.539577	0.511324	0.49405	0.483189	0.456208	0.67345	0.779067	0.743675	0.692717	0.647441	0.649968	0.67779	0.609429	CON ONLY	NC
Map2k5	A	2.15519	2.15202	2.12673	1.93583	1.89942	1.98575	1.89481	1.80056	2.32288	2.34685	2.26445	2.33544	2.24384	2.36714	2.05535	1.98342	CON ONLY	NC
Map2k6	D	0.370114	0.380681	0.406357	0.410228	0.514214	0.45439	0.493271	0.47469	0.436143	0.445181	0.490364	0.677812	0.7074	0.725489	0.740877	0.705544	L-KO ONLY	Induced
Map3k13	B	2.57478	2.29383	2.21089	1.93738	2.04613	1.81013	1.89103	2.01994	1.17395	1.14846	1.31437	1.20033	1.23455	1.24822	1.27066	1.41755	CON ONLY	Induced
Map3k15	B	0.116814	0.10943	0.0856998	0.065951	0.0390573	0.0698628	0.0412992	0.0468671	0.0373325	0.0425647	0.0318525	0.0319494	0.0228929	0.0218898	0.030907	0.0733625	CON ONLY	NC
Map3k5	B	2.79618	2.86569	2.61243	2.43651	2.29501	2.1467	2.22805	2.13027	2.61785	2.66615	2.48376	2.52233	2.39406	2.47893	2.4415	2.26618	CON ONLY	Induced
Map4k3	B	1.62942	1.62401	1.47914	1.43189	1.23619	1.32637	1.30073	1.3401	1.70761	1.67053	1.63667	1.54789	1.47108	1.44897	1.46286	1.55515	CON ONLY	NC
Map4k5	B	1.24788	1.20107	1.08219	1.09033	1.01463	0.987287	1.00916	0.967106	0.887656	0.932919	0.951917	0.951388	0.824853	0.948489	0.933629	0.826096	CON ONLY	NC
Mapk15	B	0.802875	0.891907	0.855693	0.733178	0.530252	0.49418	0.475044	0.497278	0.646345	0.626832	0.566167	0.503327	0.477822	0.417264	0.384741	0.392426	BOTH	NC
Mapkap1	A	2.06764	1.93633	1.92039	1.83593	1.70359	1.75628	1.74486	1.81421	2.07936	2.16959	2.08847	2.00924	1.97322	2.08019	2.0307	1.96666	CON ONLY	NC
Mapre2	D	0.0282528	0.0321757	0.0645231	0.200453	0.174103	0.254456	0.252006	0.311606	0.262945	0.258987	0.255074	0.269411	0.300154	0.347554	0.361278	0.353119	CON ONLY	NC
Mapre3	B	1.22092	1.30949	1.22917	1.07128	0.863305	0.943061	0.891122	0.899063	1.13372	1.16227	1.10024	0.99538	1.01942	0.975905	0.944494	0.814355	BOTH	NC
Marchf5	B	1.69014	1.60928	1.51774	1.48748	1.50088	1.42915	1.40007	1.2674	1.55915	1.56862	1.44205	1.5509	1.353	1.29864	1.37059	1.31568	BOTH	NC
Marchf6	B	1.89496	1.65472	1.68106	1.73688	1.55111	1.49653	1.59501	1.51122	1.55432	1.5221	1.67073	1.51193	1.40611	1.41263	1.4903	1.45392	CON ONLY	NC
Marchf7	B	1.16132	1.17042	1.1452	1.06542	1.00144	1.00911	0.951772	1.06595	1.27013	1.3077	1.20839	1.18778	1.08584	1.09564	1.02662	1.10234	CON ONLY	NC
Marchf8	B	1.35012	1.46105	1.32125	1.14303	1.11079	1.15929	1.05967	1.1509	1.57489	1.38495	1.30086	1.27604	1.1684	1.24783	1.20197	1.13674	BOTH	NC
Marf1	B	2.31144	2.46539	2.35107	2.2909	2.22466	2.02936	2.10355	2.09616	2.15831	2.1847	2.3634	2.13426	2.19458	2.22291	2.04486	2.20221	CON ONLY	NC
Marveld1	D	0.500147	0.577546	0.608345	0.599433	0.635319	0.613301	0.688133	0.732569	0.730697	0.660282	0.767417	0.762512	0.890101	0.951148	0.959422	0.950042	L-KO ONLY	NC
Mas1	B	0.0232162	0.024619	0.0147454	0.00605428	0.00182171	0.00259768	0.00297214	0.000690818	0.00330488	0.00161364	0.00279738	0.00350934	0.0026944	0.00240276	0.00596892	0.00140719	CON ONLY	NC
Mast2	B	1.03563	1.05379	0.964963	0.947588	0.847026	0.888623	0.94429	0.821066	1.09468	1.02317	0.934791	1.03365	0.950261	0.905525	1.06687	1.01271	CON ONLY	NC
Mast3	D	0.942697	0.972111	0.918576	1.16485	1.19286	1.28547	1.35697	1.32881	1.78099	1.79584	1.90248	2.05992	2.22147	2.0649	2.25136	2.26573	BOTH	NC
Mat1a	C	22.598	24.262	25.5375	25.9875	26.5316	27.2458	27.9877	28.9652	20.1869	20.1646	20.1268	20.3707	20.5257	21.237	21.8085	21.3247	CON ONLY	NC
Mbl1	B	1.17378	1.16319	1.05399	0.857456	0.917502	0.785918	0.80555	0.825216	0.725974	0.681413	0.623728	0.588081	0.598959	0.565604	0.625292	0.574115	CON ONLY	NC
Mbnl1	A	2.84187	2.70672	2.72112	2.72471	2.48764	2.62012	2.75905	2.72717	3.37164	3.15565	3.04334	3.08737	2.79864	3.00506	2.88083	2.9919	L-KO ONLY	NC
Mbnl2	B	3.33267	3.12918	2.73761	2.45795	2.18756	2.44029	2.2128	2.13154	2.1673	2.07295	2.05994	2.03166	2.00287	2.24104	2.15661	2.1009	CON ONLY	NC
Mbtd1	A	1.68142	1.69248	1.59601	1.49648	1.54192	1.51519	1.42725	1.3982	1.92694	1.90729	1.87168	1.74245	1.66985	1.65073	1.66358	1.56225	BOTH	NC
Mbtps1	B	0.521679	0.564857	0.471874	0.458086	0.507477	0.445071	0.399394	0.418602	0.452383	0.445742	0.461804	0.484715	0.44157	0.483331	0.424729	0.374694	CON ONLY	NC
Mcc	A	3.07102	2.99812	2.57645	2.26301	1.93605	1.86874	1.73886	1.62525	3.1415	3.23384	3.16933	3.33394	3.16504	3.12406	3.00259	2.8867	CON ONLY	NC
Mcm10	C	2.15836	2.09997	2.10409	2.45437	2.94008	2.91016	2.80421	2.71034	1.44699	1.413	1.4396	1.47491	1.57167	1.6885	1.51614	1.60627	CON ONLY	NC
Mcph1	B	0.510855	0.570402	0.456854	0.4438	0.361393	0.346088	0.345864	0.295685	0.486306	0.484286	0.484686	0.49519	0.440476	0.397674	0.386577	0.452895	CON ONLY	NC
Mdfic	B	0.988446	0.833408	0.753403	0.6807	0.604083	0.636404	0.577089	0.60188	0.478579	0.51395	0.500545	0.475996	0.474353	0.474678	0.421457	0.390984	CON ONLY	Induced
Mdfic2	D	0.0740076	0.133858	0.218268	0.231162	0.278433	0.268344	0.261612	0.201016	0.234974	0.328217	0.273107	0.243776	0.294051	0.25643	0.279644	0.256115	CON ONLY	NC
Mdh1	C	1.7475	2.00697	2.20288	2.25947	2.57249	2.36438	2.43188	2.55493	2.20175	2.51248	2.25512	2.36109	2.54837	2.36388	2.51174	2.43894	CON ONLY	NC
Me1	A	1.85284	1.58338	1.48608	1.2398	0.957137	0.970893	1.02031	0.944785	13.8815	11.3669	8.94978	7.42963	6.00781	4.95045	5.6582	5.12947	BOTH	NC
Med12l	B	0.158239	0.225683	0.184252	0.0867209	0.0856633	0.077968	0.0792808	0.113581	0.140202	0.11963	0.135336	0.10558	0.112019	0.120661	0.122522	0.0876474	CON ONLY	NC
Med13	A	1.51621	1.40521	1.42311	1.36909	1.27542	1.32387	1.2927	1.22424	1.64596	1.80299	1.65895	1.73868	1.60523	1.65259	1.67288	1.53458	CON ONLY	NC
Mef2a	B	2.48976	2.25526	2.22445	1.92978	1.75897	1.73292	1.79106	1.76231	2.20536	2.05994	2.08758	1.86328	1.90114	1.79506	1.74867	1.75021	BOTH	NC
Meig1	B	0.0921045	0.0780784	0.0686208	0.0319962	0.0206493	0.0104802	0.00366651	0.00867821	0.0321633	0.0231266	0.0185299	0.00754408	0.00332353	0.00353018	0.00486632	0.00119661	BOTH	NC
Meiob	C	0.553838	0.672775	0.664542	0.841056	0.917248	0.87819	0.738392	0.872329	0.763616	0.75352	0.797358	0.851419	0.825908	0.803237	0.835708	1.05199	CON ONLY	NC
Meis2	C	0.262624	0.21335	0.250983	0.312436	0.334504	0.330623	0.46267	0.36173	0.271116	0.261076	0.286837	0.345518	0.306723	0.272761	0.30413	0.287745	CON ONLY	NC
Mertk	B	1.04921	1.06439	0.94445	0.878334	0.796672	0.771349	0.946676	0.822093	0.659266	0.594504	0.654163	0.642279	0.703298	0.696072	0.739539	0.626735	CON ONLY	Induced
Metap1d	B	1.9698	2.02926	1.7741	1.73709	1.66869	1.64267	1.70041	1.59545	1.84726	1.6387	1.74927	1.74091	1.70383	1.67353	1.7195	1.805	CON ONLY	NC
Mettl27	B	0.646619	0.633522	0.56238	0.471609	0.425478	0.392863	0.324513	0.347193	0.329543	0.31145	0.318032	0.27031	0.263451	0.212098	0.186824	0.281233	CON ONLY	NC
Mettl7b	A	7.57222	7.58924	7.21019	6.23725	6.19823	5.23119	5.4972	5.95781	7.56388	7.48987	7.51301	7.07612	7.2917	6.43869	6.98155	7.44959	CON ONLY	NC
Mfsd2a	D	2.45117	2.86912	3.90383	4.54851	4.97629	4.80932	5.10717	5.47608	3.72551	4.6972	5.04602	5.53216	6.09785	6.80882	7.05032	7.45631	BOTH	NC
Mfsd8	A	0.37218	0.338113	0.292833	0.290637	0.242926	0.269864	0.27263	0.23132	0.293749	0.322925	0.316182	0.339444	0.329311	0.294804	0.269708	0.273119	CON ONLY	NC
Mgat5	B	0.680997	0.626721	0.586768	0.591659	0.576734	0.57026	0.516692	0.537431	0.770482	0.688215	0.678123	0.60259	0.582701	0.599988	0.563351	0.4947	BOTH	NC
Mgll	B	3.03977	2.99657	3.00057	2.59308	2.30483	2.14618	2.2048	2.31001	2.51965	2.20799	2.19703	2.13502	2.11246	2.06082	1.92742	1.99869	BOTH	NC
Mgmt	B	2.06971	2.32304	2.25951	2.09117	1.92572	1.79649	1.82543	1.50344	1.9805	2.00026	1.99321	1.80025	1.76356	1.72837	1.73013	1.58745	BOTH	NC
Mgst1	B	7.65763	7.89948	7.6474	6.23653	5.97183	5.58905	4.96155	5.4128	6.15981	6.03733	5.47298	5.26089	4.44586	4.2891	4.17317	4.56505	BOTH	NC
Mia2	A	7.42067	7.47357	7.69794	7.57635	7.28524	7.05296	7.31598	7.48859	9.65862	9.69021	9.70612	9.34341	9.01845	9.36935	8.98379	8.80352	L-KO ONLY	NC
Mia3	A	2.78384	2.71026	2.69419	2.49373	2.35453	2.22952	2.2439	2.16807	3.32068	3.38056	3.396	3.22905	3.19498	3.12331	3.0318	3.01071	CON ONLY	NC
Mical2	B	0.440655	0.426114	0.421566	0.414734	0.31105	0.42441	0.375309	0.366701	0.493693	0.495872	0.394557	0.373379	0.396091	0.348305	0.344104	0.301747	L-KO ONLY	NC
Mical3	B	1.9226	1.77439	1.72207	1.55498	1.29033	1.32734	1.4043	1.31036	1.49824	1.51762	1.4803	1.35662	1.36937	1.41901	1.45293	1.32026	CON ONLY	NC
Mid1	B	0.375579	0.319487	0.192442	0.0974733	0.08068	0.0732735	0.0568762	0.0451185	0.0502008	0.0283978	0.0380607	0.0207949	0.0125622	0.0193744	0.0150541	0.0187348	CON ONLY	NC
Miga2	A	1.4675	1.56182	1.65423	1.35605	1.18052	1.12124	1.16192	1.09879	2.06142	2.1489	1.79668	1.55771	1.39904	1.51083	1.56086	1.45489	BOTH	NC
Mindy2	A	0.684439	0.70671	0.588612	0.70716	0.630581	0.62904	0.588978	0.600255	1.39298	1.37701	1.25468	1.19025	1.08679	1.07483	1.18991	1.05132	L-KO ONLY	NC
Mindy3	D	0.775592	0.780547	0.794522	0.930264	0.877287	0.956831	0.968496	0.964767	0.868828	0.885907	0.902225	1.09973	1.07014	1.08719	1.15055	1.15124	L-KO ONLY	NC
Mipep	B	0.219077	0.241765	0.230011	0.200444	0.217172	0.205762	0.165229	0.153669	0.205518	0.170272	0.21387	0.197276	0.14277	0.170099	0.193163	0.17741	CON ONLY	NC
Mir670hg	B	0.305657	0.320682	0.244612	0.19304	0.137937	0.137936	0.112385	0.129944	0.278961	0.259998	0.188319	0.163325	0.128773	0.150979	0.121733	0.136973	BOTH	Induced
Mir99ahg	D	3.3617	3.23573	3.27391	3.93102	4.11416	4.50935	4.46176	4.41191	3.64389	3.6598	3.86963	3.90348	4.18247	4.26062	4.55064	4.30891	BOTH	NC
Mkln1	A	2.9961	3.1892	3.02425	3.02311	2.94064	2.88396	2.80072	2.8518	3.95783	3.6478	3.6888	3.65462	3.48	3.42295	3.50195	3.06941	BOTH	NC
Mkln1os	A	0.37125	0.277816	0.354873	0.304924	0.210503	0.228996	0.2547	0.212493	0.494426	0.469473	0.480339	0.391926	0.291531	0.373009	0.355204	0.341225	BOTH	NC
Mlxipl	A	20.3197	20.2885	19.1415	17.6047	16.5113	16.0042	15.9716	15.6013	20.3115	20.8282	20.0188	19.625	19.3759	18.194	18.2209	18.3091	BOTH	NC
Mmadhc	B	0.480154	0.441247	0.442519	0.395792	0.396849	0.410257	0.403789	0.331014	0.546855	0.475924	0.518915	0.458091	0.470175	0.406546	0.44464	0.470838	CON ONLY	NC
Mmd	B	0.51996	0.470781	0.456182	0.423692	0.376273	0.297997	0.331578	0.33335	0.473947	0.464958	0.5055	0.430092	0.414276	0.360628	0.385932	0.38716	CON ONLY	NC
Mmd2	C	0.00255231	0.00611168	0.0191483	0.0600664	0.0518164	0.0334087	0.0492018	0.0437265	0.00435281	0.0151373	0.0135982	0.0157597	0.00774117	0.0166365	0.0139022	0.00646531	CON ONLY	Suppressed
Mme	B	1.04874	0.90906	0.694673	0.427366	0.337807	0.250325	0.204364	0.229224	0.451002	0.411061	0.361082	0.324908	0.301822	0.278877	0.312028	0.242247	BOTH	NC
Mn1	A	0.171128	0.158375	0.194066	0.20836	0.203625	0.217628	0.164488	0.196667	0.31488	0.331332	0.287016	0.256385	0.260547	0.255533	0.232406	0.183062	L-KO ONLY	NC
Mogat1	B	0.071798	0.0614742	0.0577528	0.0208537	0.0237197	0.0159755	0.00300823	0.0103775	0.0298693	0.0465463	0.0261211	0.0215337	0.0219577	0.00736798	0.0191209	0.00799809	CON ONLY	NC
Morn1	B	0.265881	0.272816	0.240461	0.216634	0.212694	0.183099	0.193159	0.177891	0.200157	0.157548	0.193883	0.169261	0.159262	0.198744	0.172776	0.244155	CON ONLY	NC
Mospd2	B	0.511461	0.534729	0.486372	0.487953	0.363982	0.441759	0.352513	0.383301	0.518188	0.513658	0.465533	0.414815	0.351696	0.382439	0.350223	0.361625	BOTH	NC
Mpc1	A	1.23344	1.22733	1.22722	1.0765	0.987011	1.05235	0.896908	0.893663	1.57108	1.42276	1.49804	1.31519	1.23401	1.31582	1.36188	1.3528	CON ONLY	NC
Mpc2	A	1.18332	1.20944	1.10675	1.02877	1.02631	1.1348	1.03882	1.09038	1.50716	1.52433	1.37614	1.30045	1.27524	1.2072	1.20098	1.28802	L-KO ONLY	NC
Mpdu1	B	0.818825	0.677718	0.567317	0.549422	0.550044	0.568947	0.521235	0.556749	0.503547	0.499176	0.435862	0.477473	0.450712	0.468095	0.477039	0.473573	CON ONLY	NC
Mpp1	B	0.505651	0.381769	0.36016	0.34302	0.328029	0.384042	0.319087	0.345804	0.363375	0.359991	0.303318	0.348317	0.324495	0.341161	0.296277	0.364665	CON ONLY	NC
Mpp4	B	0.231657	0.233383	0.181658	0.124813	0.120184	0.119195	0.121628	0.134552	0.124362	0.114122	0.109896	0.1004	0.0743648	0.10852	0.0775401	0.0836891	CON ONLY	NC
Mpped2	B	0.312282	0.245662	0.150881	0.0811846	0.0473512	0.0819679	0.0801614	0.0744171	0.0637756	0.0519667	0.03283	0.0449449	0.0456151	0.044591	0.0364961	0.0530386	CON ONLY	NC
Mras	B	0.145255	0.102855	0.101795	0.0707262	0.0528802	0.0564568	0.0573742	0.0311345	0.0660753	0.0481146	0.0583918	0.0358676	0.0482749	0.0288735	0.042435	0.0481944	CON ONLY	Induced
Mrnip	B	0.479911	0.552761	0.523504	0.446363	0.371893	0.35853	0.425513	0.434447	0.398183	0.394368	0.380287	0.347741	0.366654	0.296799	0.33705	0.324545	CON ONLY	NC
Mroh1	B	0.359194	0.350837	0.330208	0.299236	0.287368	0.268781	0.270019	0.222436	0.270023	0.34473	0.290416	0.215875	0.223031	0.22512	0.237288	0.233127	CON ONLY	NC
Mrpl18	C	0.704863	0.685945	0.799668	0.86801	0.92612	1.03179	0.972348	1.03507	0.678334	0.683103	0.870673	0.838372	0.974083	0.946243	0.985262	0.95522	BOTH	NC
Mrpl45	B	0.341274	0.342909	0.331966	0.245103	0.245896	0.270016	0.242953	0.262276	0.239188	0.228094	0.232379	0.21948	0.210073	0.222175	0.221473	0.225318	CON ONLY	NC
Mrtfb	B	2.34061	2.27844	2.14432	2.03117	1.76292	1.72193	1.68464	1.77208	2.03026	1.85022	1.89018	1.85432	1.93855	2.06012	1.89875	1.80136	CON ONLY	NC
Msmo1	A	0.467009	0.403554	0.328447	0.271938	0.288892	0.279648	0.210971	0.220736	0.574707	0.619885	0.650159	0.566532	0.53488	0.401489	0.434	0.454186	BOTH	NC
Msra	B	3.75409	3.4902	3.57652	3.52276	3.19746	3.44615	3.44592	3.30866	3.74839	3.67031	3.63635	3.51387	3.44316	3.42498	3.4313	3.45167	CON ONLY	NC
mt-Cytb	C	0.271654	0.289133	0.312189	0.285371	0.209592	0.21181	0.322643	0.734867	0.177402	0.166621	0.160067	0.203403	0.180944	0.294591	0.258703	0.467299	L-KO ONLY	NC
Mt1	C	0.0258256	0.0194381	0.0713865	0.0907308	0.130966	0.0719651	0.102205	0.0998643	0.0188307	0.00160139	0.0115001	0.00371059	0.00244609	0.00634216	0.00752495	0.00311177	CON ONLY	Suppressed
Mtarc1	A	4.81064	5.1038	5.30739	5.29561	5.25625	5.00305	5.3494	5.28089	6.4228	6.59326	6.42133	6.41137	6.27895	6.01979	5.97183	5.92944	L-KO ONLY	NC
Mtarc2	B	1.85996	1.83171	1.89283	1.7359	1.71945	1.60971	1.58263	1.6744	1.68411	1.58285	1.61093	1.71906	1.75698	1.72003	1.73828	1.77914	CON ONLY	NC
Mthfd1l	B	0.280534	0.220902	0.310609	0.377349	0.362405	0.420846	0.456054	0.400084	0.632403	0.525024	0.42709	0.28565	0.246608	0.332423	0.347381	0.31419	BOTH	NC
Mtm1	B	0.923244	0.904467	0.973342	0.868475	0.819272	0.759005	0.677885	0.782696	0.866232	0.866818	0.829326	0.833216	0.885584	0.767443	0.662845	0.724029	CON ONLY	NC
Mtmr1	B	0.662003	0.719052	0.696453	0.595158	0.589851	0.517824	0.558907	0.545083	0.703235	0.689419	0.632196	0.647477	0.698263	0.605301	0.564101	0.566597	CON ONLY	NC
Mtor	B	0.977371	0.935252	0.862615	0.743941	0.766827	0.748895	0.699399	0.671402	0.952494	0.854265	0.758599	0.73309	0.6513	0.660883	0.723447	0.659524	BOTH	NC
Mtss1	D	7.26305	7.39507	7.59651	8.67416	8.44708	8.90499	9.18601	8.44685	11.8396	12.1442	11.9086	12.3336	12.1968	12.3536	12.4398	11.4818	CON ONLY	NC
Mttp	A	1.91537	1.83737	1.85288	1.77724	1.65913	1.61041	1.6562	1.67344	2.361	2.26716	2.34604	2.1421	1.9665	1.89563	2.08144	2.07781	BOTH	NC
Mtus1	B	8.31983	7.94589	6.99069	6.77286	6.02305	6.45404	6.03924	5.69291	6.12418	5.64696	5.65814	5.38407	5.28545	4.99954	5.12627	4.60063	BOTH	NC
Mug1	D	14.71	17.4079	17.9504	17.2566	14.8273	14.4713	15.1913	16.6897	24.2334	25.3334	27.7819	30.5845	29.7174	28.8642	28.6697	29.6113	L-KO ONLY	NC
Mug2	D	2.09882	2.41802	3.07045	4.34095	4.98345	5.38859	5.75297	5.73321	5.88345	6.36919	6.84678	7.66788	7.49282	7.6985	7.44955	7.72288	BOTH	NC
Mup1	C	0.677987	0.637595	0.781875	1.02894	1.0837	1.33611	1.29826	1.46243	0.596692	0.555877	0.638586	0.83451	0.828418	0.620913	0.701164	0.758887	CON ONLY	NC
Mup10	B	2.85947	2.96365	2.58571	1.75875	1.57173	1.33765	1.34508	1.25709	1.41011	1.17737	1.20688	1.09986	1.05386	0.951736	0.928768	0.974569	BOTH	NC
Mup11	B	7.0629	5.5737	4.69357	3.46104	2.36118	2.17389	1.89002	1.64997	3.86953	2.62119	1.7462	1.17803	0.93752	0.370193	0.328124	0.358345	BOTH	NC
Mup12	C	0.359063	0.403275	0.641773	0.64172	0.824804	0.753699	0.706792	0.678308	0.540824	0.532628	0.539175	0.380106	0.502159	0.436393	0.540998	0.485422	CON ONLY	NC
Mup13	B	0.142824	0.134155	0.113208	0.0897895	0.0638551	0.0484689	0.0337917	0.0337402	0.0749145	0.0549136	0.0334676	0.0345178	0.0380946	0.0255163	0.0456216	0.0242141	CON ONLY	NC
Mup14	B	3.935	4.61687	4.509	5.52862	4.05704	3.27511	2.74604	2.77532	4.10917	3.35479	3.36371	4.3141	2.21899	1.82067	1.7428	2.04713	BOTH	NC
Mup15	B	8.16029	5.60373	3.93599	2.40753	0.527271	0.424091	0.174032	0.136243	1.01495	0.306559	0.152986	0.0964597	0.0568993	0.0251432	0.0113767	0.0216576	BOTH	NC
Mup16	B	1.20678	1.02716	0.851336	0.879561	0.64075	0.498556	0.467912	0.457271	0.739318	0.402953	0.428615	0.397696	0.374043	0.345443	0.388623	0.396851	CON ONLY	NC
Mup17	B	12.3854	8.55321	6.04694	2.42435	0.783874	0.356992	0.196766	0.155689	1.21869	0.265594	0.183483	0.11797	0.0227149	0.00816699	0.0014612	0.0244596	BOTH	NC
Mup18	B	1.33458	1.04129	0.587718	0.243048	0.106915	0.0552643	0.0380259	0.0424413	0.29555	0.112533	0.0874794	0.076666	0.0195986	0.0106855	0.0161151	0.00380771	BOTH	NC
Mup19	B	3.11586	2.45154	1.69864	0.8168	0.2698	0.128508	0.0988669	0.0698377	1.15921	0.444016	0.187531	0.11152	0.0610474	0.0428027	0.0150535	0.0264001	BOTH	NC
Mup2	B	3.27174	2.42622	1.6319	1.07977	0.659072	0.589988	0.606224	0.632622	0.583979	0.455578	0.568506	0.57911	0.40592	0.408539	0.419806	0.402142	CON ONLY	NC
Mup20	C	4.0558	3.85605	5.58054	8.03471	7.92254	9.28062	10.177	18.4759	5.14802	5.52942	6.51893	6.99858	7.1243	9.04198	9.37767	17.613	BOTH	NC
Mup22	B	1.2366	1.32265	1.2251	0.899776	0.797723	0.683373	0.682886	0.646212	0.770575	0.590292	0.685413	0.606005	0.534114	0.550007	0.545023	0.56031	BOTH	NC
Mup3	D	9.77647	10.2958	11.1013	12.0691	13.1232	12.1902	13.4343	15.3737	30.3404	28.2861	31.4689	35.1633	35.2533	32.2578	32.9435	38.0972	BOTH	NC
Mup7	B	3.87833	4.00945	3.69211	2.91538	2.50243	2.07449	1.98716	1.90759	4.11576	3.39305	3.40285	3.23297	2.6054	1.72706	1.83653	2.16071	BOTH	NC
Mup8	B	0.0577244	0.0765383	0.0458247	0.0332499	0.0284359	0.0292876	0.0330902	0.0181255	0.0379836	0.0316887	0.02358	0.0318634	0.0163499	0.0200242	0.00740093	0.0193247	CON ONLY	NC
Mup9	B	3.90609	2.92842	2.04631	1.12973	0.551509	0.479553	0.431696	0.383554	1.31747	0.708287	0.630867	0.499797	0.38229	0.300261	0.293555	0.258108	BOTH	NC
Mvd	A	0.088684	0.0723684	0.0478965	0.0283411	0.0341801	0.0441418	0.0390959	0.0320137	0.174161	0.20106	0.163156	0.134954	0.122234	0.124936	0.123931	0.109105	CON ONLY	NC
Mycn	B	0.0150799	0.0280462	0.0128983	0.00299593	0.0017469	0.000886433	0	0.000839808	0.02346	0.0177352	0.00627773	0	0.00647861	0	0.00267324	0	BOTH	NC
Myh14	B	0.421686	0.419558	0.355153	0.345668	0.285593	0.344307	0.298513	0.282511	0.251418	0.225516	0.256907	0.192704	0.216307	0.185768	0.19226	0.181577	CON ONLY	NC
Myh9	C	0.829263	0.813848	0.925979	1.19158	1.30071	1.21788	1.27141	1.15865	0.815146	0.845538	0.861162	1.04285	1.09149	1.09644	1.12599	1.204	BOTH	NC
Mylk	B	3.66335	3.55276	3.22251	2.86948	2.68796	2.65963	2.42863	2.40706	2.9741	2.98493	2.83223	2.99364	3.06602	2.93587	3.05099	2.85803	CON ONLY	Induced
Myo10	D	1.02921	0.904487	1.16633	1.35383	1.28068	1.44264	1.53606	1.51083	1.86562	1.73139	1.73539	1.64887	1.7106	1.70598	1.71418	1.82467	CON ONLY	NC
Myo1d	B	0.845819	0.729475	0.658932	0.693199	0.648543	0.546846	0.580962	0.489707	0.803437	0.840592	0.758096	0.654856	0.599478	0.682657	0.635604	0.606187	BOTH	NC
Myo5b	A	1.22524	1.0933	1.01802	0.958244	0.808492	0.870271	0.766961	0.764234	1.12237	1.15886	1.17155	1.15361	1.12883	0.992039	0.973791	0.9522	CON ONLY	Induced
Myo9a	B	0.221823	0.183663	0.13162	0.0517126	0.0728469	0.0635038	0.0498783	0.0373788	0.0861857	0.0516032	0.0487001	0.0395201	0.0369318	0.0302478	0.0230393	0.0265096	BOTH	NC
Myo9b	B	0.634352	0.526408	0.504571	0.530414	0.459326	0.42737	0.43794	0.442574	0.567281	0.521853	0.529527	0.444959	0.411318	0.445846	0.406054	0.431012	CON ONLY	Induced
Myom1	A	0.253795	0.235216	0.202947	0.184477	0.135214	0.12536	0.112539	0.109943	0.289524	0.289464	0.31461	0.242689	0.180693	0.219885	0.200433	0.208158	CON ONLY	NC
N4bp2l2	A	1.98547	2.04507	1.95501	1.87707	1.69669	1.70782	1.73494	1.74692	2.14186	2.15269	2.10672	2.09694	2.05	1.94735	1.97392	1.94353	CON ONLY	NC
Naa35	B	0.76354	0.823428	0.75209	0.624025	0.750317	0.652858	0.602918	0.65324	0.636591	0.676133	0.628745	0.667465	0.651037	0.626796	0.565164	0.658366	CON ONLY	NC
Naaladl2	D	6.1185	6.72798	7.85825	9.13905	9.55001	10.1506	10.1694	9.79445	12.1822	12.11	12.5215	12.873	12.9135	13.6129	13.1397	12.8013	CON ONLY	NC
Nadk2	A	1.07344	1.07505	1.07576	1.00008	0.907354	0.863452	0.92396	0.959988	1.24879	1.29462	1.31033	1.37393	1.37989	1.36673	1.35582	1.2298	CON ONLY	NC
Nagk	B	0.850184	0.700584	0.613272	0.564168	0.580451	0.541987	0.510022	0.49734	0.28233	0.2832	0.30625	0.281351	0.317766	0.27881	0.256172	0.277848	CON ONLY	NC
Naip2	D	0.0253022	0.0320114	0.0618327	0.0894604	0.0768578	0.0734954	0.0823601	0.0973037	0.0947935	0.0846694	0.074331	0.0668577	0.0623323	0.0837321	0.0771237	0.0638039	CON ONLY	NC
Nampt	D	0.537555	0.553769	0.624119	0.804454	0.781945	0.795994	0.848197	0.825654	0.975413	0.991095	0.911513	0.946651	1.00427	0.921373	0.979351	0.921845	CON ONLY	NC
Nap1l1	D	0.314704	0.288492	0.325725	0.301134	0.274199	0.332334	0.282883	0.371389	0.295849	0.301961	0.282915	0.351957	0.369208	0.376792	0.458772	0.448973	L-KO ONLY	Induced
Nat8	A	0.120709	0.0854013	0.104296	0.0814433	0.0626424	0.0778132	0.0582455	0.0660124	0.0558422	0.080677	0.0971227	0.114341	0.128987	0.124894	0.142547	0.147824	L-KO ONLY	Induced
Nat8f1	C	1.73202	1.91443	2.02212	2.64193	3.06749	2.88394	2.89761	3.1057	1.54601	1.66714	1.80545	2.12939	2.51617	2.51035	2.66891	2.87667	BOTH	NC
Nat8f2	A	1.88862	2.00095	1.71013	1.70419	1.74278	1.69446	1.59759	1.54959	1.45759	1.61066	1.92392	2.06773	2.23258	2.18068	1.89109	2.27198	BOTH	NC
Nat8f5	B	0.0577429	0.073159	0.0371784	0.0348382	0.0406013	0.0151937	0.0110805	0.0222419	0.0359884	0.0940346	0.0312059	0.0528381	0.0343945	0.0355163	0.0275206	0.0364747	CON ONLY	NC
Nat8f6	A	0.0841196	0.0613294	0.0388781	0.0499783	0.0162101	0.0200379	0.00761082	0.0225072	0.0826594	0.0636744	0.0793197	0.081775	0.0656164	0.0679808	0.0751491	0.0507828	CON ONLY	NC
Nav2	B	5.82122	5.16574	4.65199	3.88723	3.59937	3.57692	3.51981	3.35324	3.7028	3.47035	3.50712	3.20879	2.95611	3.33309	3.41714	3.20221	CON ONLY	Induced
Nbas	B	1.07641	1.06223	1.01145	0.921694	0.87618	0.846147	0.821462	0.793898	1.02506	0.992597	1.05357	1.00819	1.04233	0.988876	0.904222	0.967151	CON ONLY	NC
Nbea	B	0.102338	0.0805759	0.0672955	0.0441735	0.0392294	0.0443481	0.0415082	0.0467027	0.0491944	0.0472017	0.0326884	0.0333459	0.0442205	0.0443488	0.0340874	0.039853	CON ONLY	NC
Nbeal1	A	2.87792	2.90542	2.88304	2.74044	2.62179	2.70534	2.79581	2.69135	2.89232	2.98931	2.92535	3.11837	3.04224	3.17769	2.88908	2.88196	CON ONLY	Induced
Ncald	B	0.309082	0.279215	0.181621	0.146059	0.13107	0.125415	0.116928	0.0843309	0.0424165	0.0428253	0.0418508	0.0529915	0.0370319	0.0438129	0.0548684	0.0341484	CON ONLY	NC
Ncam2	D	0.174965	0.264603	0.684586	2.05454	2.99505	3.79796	3.7562	3.84523	0.557988	1.03536	1.37878	2.39504	3.04182	3.83767	3.89117	3.83973	BOTH	NC
Ncapd3	B	1.00022	0.919809	1.01198	0.900273	0.814914	0.829561	0.819631	0.713935	0.831762	0.893993	0.867971	0.853978	0.789976	0.84282	0.818896	0.875065	CON ONLY	NC
Nceh1	B	1.39962	1.37087	1.14434	0.853781	0.699655	0.612752	0.587817	0.488481	0.594181	0.594751	0.539074	0.42594	0.424557	0.358355	0.361599	0.297044	BOTH	NC
Nckap1	B	1.64455	1.69567	1.64642	1.68574	1.54171	1.52341	1.51929	1.44602	1.71038	1.76183	1.70233	1.66387	1.58801	1.61715	1.70915	1.64304	CON ONLY	NC
Ncoa1	B	2.27557	2.12686	2.15302	2.0551	2.14667	2.06204	1.97207	1.9757	2.57059	2.42949	2.25082	2.20174	2.1657	2.12818	2.20871	2.13158	BOTH	NC
Ncoa6	B	1.49568	1.29258	1.30574	1.28897	1.23355	1.25316	1.31487	1.17781	1.42503	1.44386	1.3285	1.23624	1.2334	1.26658	1.15489	1.23263	CON ONLY	NC
Ncor1	B	5.26384	5.05314	5.22519	4.99536	4.66248	4.66779	4.91849	4.77454	5.03895	4.72567	4.6334	4.71707	4.61734	4.5538	4.35145	4.43995	BOTH	NC
Ndfip1	B	3.76548	4.00359	3.90575	3.39596	3.68125	3.38934	3.19276	3.27298	2.77903	2.76414	2.92182	2.91961	3.02773	2.80454	2.87393	2.67522	CON ONLY	NC
Ndrg2	D	2.92497	3.32832	3.34908	3.34941	3.47927	3.72298	3.60608	3.61022	2.97409	3.25207	3.43537	3.83267	3.91742	3.78003	3.97522	4.08816	BOTH	NC
Ndufb3	B	0.772763	0.800092	0.740525	0.740834	0.671142	0.657372	0.651952	0.615328	0.588543	0.640338	0.683254	0.559022	0.553436	0.56917	0.557707	0.508357	CON ONLY	NC
Neat1	B	13.7543	13.0692	12.5094	12.6667	12.1984	12.3059	12.3479	11.8174	12.2017	12.2491	11.9071	12.2903	11.9149	12.2476	12.2705	12.2905	CON ONLY	NC
Neb	D	0.720363	0.845804	0.982434	1.21006	1.48629	1.7316	1.59589	1.50407	0.867171	1.01549	1.26874	1.28017	1.52102	1.74751	1.63208	1.58872	BOTH	NC
Nebl	D	0.0844985	0.0956746	0.0711685	0.114919	0.116756	0.11843	0.152119	0.121204	0.0677627	0.0799629	0.0800521	0.105179	0.132751	0.134924	0.142886	0.153308	L-KO ONLY	NC
Necab1	C	2.59369	2.8012	3.1981	3.9244	3.89583	4.49915	4.41236	4.44632	2.84013	2.97673	3.31738	3.63236	3.5693	3.86629	3.71461	3.80738	BOTH	NC
Nectin3	C	0.915379	0.78358	1.05407	1.11992	1.26226	1.33155	1.30004	1.29867	1.0172	1.1055	1.14371	1.09713	1.15182	1.21791	1.2421	1.16288	CON ONLY	NC
Nedd4	A	2.1321	2.03791	2.04231	2.04068	1.79935	1.8028	1.75368	1.84774	2.36755	2.30075	2.34095	2.26719	2.12121	2.17276	2.2668	2.19006	CON ONLY	NC
Nedd9	B	0.134891	0.13545	0.0961348	0.15083	0.076525	0.086141	0.0786858	0.0732585	0.0978645	0.084441	0.0854244	0.0823021	0.059205	0.0550438	0.0299094	0.0357135	BOTH	NC
Neil2	B	0.0637403	0.0651479	0.0312917	0.0227287	0.0205488	0.0265981	0.0120659	0.019436	0.0268925	0.0390547	0.0376644	0.0208171	0.0184793	0.0135894	0.00274892	0.0137785	CON ONLY	NC
Nek7	B	1.74026	1.73667	1.85178	1.7583	1.65111	1.5949	1.59028	1.54519	1.89029	1.95729	1.81705	1.84641	1.68607	1.69486	1.7446	1.64028	CON ONLY	NC
Neo1	B	1.03845	1.05376	0.960366	0.938698	0.870135	0.806286	0.788368	0.783366	0.945499	0.960005	0.953707	0.94526	0.948963	0.967009	0.849723	0.919946	CON ONLY	NC
Net1	B	0.78087	0.775465	0.729035	0.588886	0.542479	0.610675	0.662397	0.652905	0.627541	0.630756	0.629504	0.650029	0.587749	0.566767	0.573929	0.637407	CON ONLY	Induced
Neto2	B	0.402689	0.470105	0.470404	0.448202	0.391699	0.39241	0.326154	0.297237	0.268428	0.342177	0.3144	0.332694	0.333928	0.31158	0.235934	0.253775	CON ONLY	NC
Neurl2	A	0.0170224	0.0238355	0.0162131	0.00502847	0.00776441	0.0058537	0	0.00402979	0.0918034	0.0572884	0.0490098	0.0208636	0.00994354	0.00617834	0.0138886	0.0114801	BOTH	NC
Nf1	A	1.7702	1.75012	1.769	1.83525	1.54691	1.64689	1.57305	1.49928	2.18126	2.20344	2.04435	2.06679	1.89556	1.88099	1.93434	1.89104	BOTH	NC
Nfe2l2	A	3.53027	3.55899	3.50115	2.99654	2.64126	2.49065	2.2374	2.3516	4.07201	4.38343	4.02075	3.63578	3.34322	3.33069	3.2007	3.09557	BOTH	Induced
Nfia	A	8.5094	8.75621	8.51233	8.89173	8.14659	8.83778	8.88715	8.696	11.7914	11.4397	11.3102	11.0179	10.5247	10.4977	10.4815	9.97742	L-KO ONLY	NC
Nfix	D	0.485754	0.501402	0.504513	0.588065	0.654474	0.79581	0.726748	0.720681	0.532928	0.611328	0.545685	0.612393	0.703206	0.653686	0.725438	0.703648	CON ONLY	NC
Nfyb	B	0.38886	0.403255	0.352745	0.324208	0.336075	0.295145	0.284263	0.268077	0.40599	0.39447	0.382064	0.398615	0.354923	0.294019	0.327268	0.291341	CON ONLY	NC
Nhlrc2	A	1.38177	1.40837	1.41091	1.2961	1.29169	1.17801	1.06183	1.18947	1.50075	1.44784	1.51561	1.38982	1.45907	1.46422	1.37306	1.33397	CON ONLY	Induced
Nhs	B	0.208461	0.177064	0.166929	0.129209	0.115197	0.115131	0.116417	0.109357	0.146665	0.142274	0.112968	0.117219	0.0927907	0.0890649	0.0708266	0.0987177	CON ONLY	NC
Nhsl1	B	0.975691	0.901922	0.824926	0.794016	0.726194	0.695382	0.793485	0.64689	0.633899	0.709268	0.725715	0.740145	0.685251	0.655645	0.635588	0.700078	CON ONLY	NC
Nid2	D	0.0242701	0.0161506	0.025379	0.0518838	0.0617471	0.0704899	0.0493676	0.0646173	0.0984396	0.125936	0.103892	0.127122	0.120902	0.11014	0.101772	0.156473	CON ONLY	NC
Nkd1	B	0.0445543	0.0291788	0.00964625	0	0.00596129	0	0.00078911	0	0	0.00238534	0	0	0	0	0	0	CON ONLY	Induced
Nlk	B	1.19517	1.01701	1.05686	0.951249	0.86706	0.886118	0.817926	0.810583	0.933522	0.852949	0.865468	0.903207	0.830394	0.944772	0.924914	0.873425	CON ONLY	Induced
Nln	B	0.869274	0.829301	0.701205	0.572688	0.502355	0.501557	0.438879	0.522233	0.612513	0.571154	0.480412	0.432233	0.393985	0.429673	0.410688	0.454774	BOTH	NC
Nlrc5	C	1.08406	1.11524	1.17801	1.31044	1.33014	1.33532	1.46527	1.442	1.29227	1.23059	1.33051	1.30144	1.39031	1.3671	1.37091	1.36826	CON ONLY	NC
Nlrp12	B	1.50694	1.42798	1.50081	1.16509	0.839788	0.838086	0.86593	0.945401	0.92631	0.743453	0.639494	0.503719	0.446863	0.340524	0.378522	0.382488	BOTH	Suppressed
Nlrp9c	B	0.0202484	0.0214528	0.0184322	0.00602919	0.00583117	0.00285137	0.00209573	0.00332064	0.0300452	0.012685	0.0091993	0.0041338	0.00124048	0	0.0019881	0	BOTH	NC
Nmnat2	A	0.33982	0.287839	0.347815	0.230603	0.21249	0.151846	0.141765	0.168406	0.53741	0.576623	0.499159	0.467446	0.501561	0.467987	0.52674	0.437847	CON ONLY	NC
Nmrk1	C	2.84859	2.91048	3.10712	3.45334	3.8884	3.66849	3.72622	3.99484	2.29809	2.24837	2.44065	2.45847	2.44001	2.60982	2.58006	2.66963	CON ONLY	NC
Nmt2	B	0.728105	0.665422	0.630687	0.518134	0.472571	0.452754	0.471266	0.45544	0.691606	0.610953	0.560921	0.528256	0.577605	0.55094	0.574611	0.490693	CON ONLY	NC
Nnmt	C	0.56789	0.649061	0.887887	1.42535	2.00649	2.27575	2.326	1.8848	0.284207	0.410856	0.535219	0.725661	0.778759	0.87887	0.996278	0.962861	BOTH	NC
Noct	D	0.521409	0.609338	0.732743	1.19649	1.61526	1.55593	1.60703	1.50882	1.29366	1.26764	1.46892	1.68936	1.88041	1.9869	2.0412	2.12483	BOTH	NC
Nos1ap	C	1.03471	0.98001	1.07577	1.32769	1.31467	1.40867	1.55178	1.37174	0.878522	1.11449	0.979077	1.12302	1.18549	1.20183	1.23866	1.26201	BOTH	NC
Nostrin	C	0.85462	0.882278	0.970438	1.03581	1.21114	1.21778	1.22778	1.26435	0.764366	0.738485	0.902977	0.9994	1.00721	1.07568	0.982483	1.02955	BOTH	NC
Notch1	B	0.16709	0.152983	0.145372	0.0945181	0.0869289	0.0840321	0.0970122	0.0519266	0.135653	0.130303	0.115731	0.0907034	0.0552726	0.0650931	0.057116	0.0777964	BOTH	NC
Notch2	D	0.454652	0.480489	0.591215	0.632866	0.61615	0.675178	0.672208	0.64246	0.769799	0.759329	0.831735	0.77189	0.895493	0.873497	0.848685	0.82056	CON ONLY	NC
Notum	B	0.635483	0.702587	0.499438	0.218397	0.17758	0.129233	0.106242	0.111509	0.0732983	0.0721197	0.0500233	0.0678709	0.0654036	0.0494889	0.0383944	0.041715	CON ONLY	Induced
Nox4	C	2.05003	2.05622	2.09837	2.49024	2.60196	2.65948	2.75711	2.63969	1.76937	1.79291	1.79058	1.84495	1.87618	1.87593	1.92397	1.89026	CON ONLY	NC
Npc1	A	2.66301	2.75369	2.62687	2.31629	2.31012	2.02979	2.18959	2.21514	2.85974	2.8531	2.86345	2.69562	2.62215	2.57734	2.78918	2.59018	CON ONLY	Induced
Npepps	B	1.36597	1.31117	1.26956	1.24568	1.17137	1.0495	1.24376	1.11307	1.32445	1.46885	1.24975	1.16803	1.25985	1.22063	1.20101	1.11847	CON ONLY	NC
Nploc4	B	1.10817	1.17941	1.20003	1.01617	0.982829	0.935046	0.948783	0.897626	1.24058	1.25185	1.22668	1.13419	1.1245	1.1618	1.22084	1.03365	CON ONLY	NC
Npr2	B	0.706376	0.544005	0.339756	0.137622	0.0641445	0.0320023	0.0382881	0.0191858	0.124822	0.0972193	0.0779494	0.0594381	0.071141	0.026595	0.0342912	0.0224702	BOTH	Induced
Nr0b2	A	2.11864	2.2144	2.02316	1.65708	1.30358	1.18732	1.33025	1.38495	2.01469	2.26731	2.22033	2.17356	2.3632	2.53185	2.82669	3.26141	BOTH	NC
Nr1h4	A	10.2869	9.99793	10.1994	10.4219	10.3836	10.5286	10.7745	10.9283	14.2281	14.1753	13.4901	13.5497	13.4658	13.477	13.3394	12.9382	L-KO ONLY	NC
Nr1i2	A	1.8505	1.86527	1.85529	1.82397	1.49687	1.61174	1.72455	1.73243	2.46945	2.45265	2.27492	2.29439	2.34615	2.35812	2.24483	2.20971	CON ONLY	NC
Nr1i3	B	9.52751	9.73	8.4544	5.44176	4.22953	3.22976	2.68471	2.64053	5.96409	5.83491	5.58637	4.82379	4.64451	4.69672	4.51076	4.80938	BOTH	Induced
Nr3c2	B	5.68041	5.63679	5.29635	4.97005	4.45191	4.62211	4.58957	4.16308	5.78768	5.28117	4.93089	4.52205	4.13218	4.23579	4.01215	3.96443	BOTH	NC
Nr4a1	C	0.055932	0.0403954	0.0225573	0.0702945	0.0845069	0.120471	0.0954066	0.0936544	0.0244888	0.0248159	0.00697632	0.0322499	0.0219278	0.0226355	0.0191902	0.0294621	CON ONLY	NC
Nr4a2	B	0.28903	0.239001	0.158806	0.108854	0.078311	0.061785	0.0586445	0.0511597	0.0759302	0.0645372	0.0526291	0.0419134	0.0442428	0.0373155	0.0403889	0.0496723	CON ONLY	NC
Nr6a1	B	3.39332	3.26015	3.18764	3.11891	2.98946	3.15731	3.05843	2.82109	3.34033	3.42738	3.37913	3.2846	3.10408	3.22373	3.40079	3.09268	CON ONLY	NC
Nrbf2	B	0.546074	0.563877	0.492626	0.448195	0.328376	0.375108	0.370958	0.407057	0.471311	0.516608	0.49254	0.479508	0.467757	0.40543	0.395034	0.414569	CON ONLY	NC
Nrbp2	C	0.359364	0.410159	0.460236	0.558096	0.71205	0.624168	0.675944	0.645325	0.4976	0.615142	0.639554	0.561969	0.606108	0.523868	0.601311	0.608229	CON ONLY	NC
Nrg1	C	0.284904	0.194785	0.403814	0.576162	0.482017	0.48606	0.426299	0.480616	0.174249	0.145624	0.200322	0.223447	0.173227	0.1447	0.195163	0.287484	CON ONLY	Induced
Nrg4	D	0.678359	0.823579	1.20207	1.5588	1.88022	2.03089	2.15254	1.97884	2.57478	2.71189	2.84843	2.8781	3.20983	3.32013	3.44827	3.38399	BOTH	NC
Nrn1	B	1.04922	0.896368	0.764375	0.533331	0.44471	0.415889	0.412345	0.343262	0.641108	0.587323	0.629715	0.595123	0.616213	0.516939	0.576626	0.480003	CON ONLY	NC
Nrp1	B	9.01801	8.31148	6.68471	6.50017	5.96349	5.63325	5.66404	5.48355	1.71295	1.65975	1.59877	1.49189	1.56	1.42505	1.3357	1.39331	BOTH	NC
Nrp2	B	0.891061	0.72582	0.521538	0.214249	0.114544	0.0885	0.0825519	0.068064	0.862201	0.628142	0.460566	0.387655	0.291753	0.206658	0.200652	0.188032	BOTH	NC
Nsmce2	B	1.49961	1.31583	1.36018	1.43163	1.28775	1.27103	1.26701	1.26763	1.40303	1.45821	1.40072	1.40929	1.32599	1.35343	1.27252	1.28755	CON ONLY	NC
Nsun6	B	1.13307	1.05436	1.02358	1.03004	0.913155	0.885521	0.831319	0.982258	0.844277	0.859549	0.832112	0.858665	0.844707	0.79075	0.82347	0.751807	CON ONLY	NC
Nt5c2	A	1.09344	0.99287	0.912031	0.805625	0.772664	0.823765	0.759991	0.76308	1.2347	1.18496	1.15402	1.16589	1.03766	1.07379	0.982895	1.00833	CON ONLY	Induced
Nt5dc1	B	0.995579	1.00863	0.994837	0.903459	0.809829	0.817373	0.861178	0.731685	0.845464	0.820683	0.784127	0.873369	0.740357	0.789126	0.857119	0.855897	CON ONLY	NC
Nt5e	B	0.103672	0.0606669	0.0349839	0.021099	0.0236339	0.00545992	0	0.0036187	0.0118941	0.0121258	0.00230987	0.00241625	0.00172347	0.00123908	0	0.00303922	CON ONLY	NC
Ntrk1	B	0.028831	0.0289097	0.0181583	0.0049689	0.00218733	0.00240753	0.00250847	0.00317219	0.0366158	0.0189423	0.014022	0.009928	0.00152073	0.00180195	0	0.00248725	BOTH	NC
Nuak2	B	0.335518	0.316869	0.303515	0.213969	0.205052	0.192142	0.180356	0.211462	0.142008	0.108962	0.121809	0.14785	0.119387	0.159386	0.154216	0.158593	CON ONLY	Induced
Nudt18	B	0.101839	0.0727272	0.0487401	0.0522776	0.0394629	0.0355955	0.0467857	0.0373494	0.0228239	0.0477397	0.031744	0.0407253	0.0135339	0.0491912	0.034189	0.0201642	CON ONLY	NC
Nudt19	D	0.106445	0.146619	0.18655	0.17748	0.167782	0.209407	0.206417	0.270113	0.14391	0.159339	0.173902	0.201474	0.224037	0.202153	0.268446	0.264682	BOTH	NC
Numa1	B	1.00784	1.04507	0.983205	0.93	0.87323	0.902873	0.883772	0.82092	1.06523	0.996362	1.1333	0.995746	0.930776	1.09395	1.04707	0.930536	CON ONLY	NC
Nup54	A	0.57227	0.602907	0.501165	0.464929	0.412745	0.422561	0.46859	0.468478	0.572244	0.616328	0.527946	0.566798	0.514034	0.545214	0.501342	0.456701	CON ONLY	NC
Nup93	B	0.209767	0.210829	0.149215	0.165481	0.134071	0.156626	0.120326	0.136892	0.16621	0.150397	0.137297	0.163314	0.144678	0.148221	0.139341	0.115438	CON ONLY	Induced
Nxpe2	B	0.534671	0.433132	0.361186	0.206037	0.1043	0.0538339	0.0184706	0.0135653	0.273853	0.204661	0.174425	0.122428	0.0769926	0.0604565	0.0331393	0.0187088	BOTH	NC
Nxpe4	B	0.209029	0.227027	0.151852	0.060817	0.0530566	0.0343763	0.0122503	0.0097112	0.0608583	0.0796484	0.0586763	0.0455906	0.0280713	0.0142318	0.0065995	0.00496009	BOTH	NC
Nxph1	B	0.39915	0.531688	0.474902	0.280471	0.181175	0.134937	0.0942	0.075675	0.348154	0.373062	0.305716	0.240143	0.181458	0.152504	0.105837	0.131965	BOTH	NC
Oasl1	C	0.0586227	0.081406	0.121722	0.152482	0.17137	0.184192	0.162037	0.198866	0.0896181	0.116267	0.113933	0.12227	0.107227	0.120867	0.1203	0.125191	CON ONLY	NC
Oat	B	0.961401	0.750807	0.307692	0.078945	0.0224802	0.0102812	0.00443668	0.00423157	0.0218093	0.0229822	0.0177403	0.0129963	0.00507475	0.00182794	0	0	BOTH	Induced
Ocln	D	0.295359	0.23253	0.27138	0.366125	0.434285	0.476425	0.480939	0.50021	0.418249	0.447602	0.464675	0.404361	0.46659	0.431732	0.466845	0.447258	CON ONLY	NC
Ocstamp	B	0.0296554	0.0391218	0.0216385	0.0137646	0.0195539	0.00941597	0.00492297	0.00795851	0.0183294	0.0237183	0.00952514	0.00456871	0.00559833	0.00527977	0.0112995	0.00146297	CON ONLY	NC
Odf3b	C	0.198947	0.219136	0.250097	0.389899	0.396909	0.361169	0.39228	0.447349	0.0810887	0.0938295	0.114331	0.127322	0.0799651	0.10521	0.115294	0.151583	CON ONLY	NC
Oga	B	1.24921	1.28052	1.23448	1.17961	1.11879	1.07767	1.1049	1.07551	1.22868	1.32625	1.30402	1.17423	1.14976	1.20572	1.16666	1.21002	CON ONLY	NC
Olfm3	D	0.0304182	0.0267929	0.047225	0.172257	0.220478	0.215844	0.231575	0.290457	0.0846411	0.12881	0.149721	0.221777	0.260523	0.298867	0.317798	0.388842	BOTH	NC
Olfml1	B	1.53811	1.52683	1.48087	1.37161	1.30227	1.27825	1.22872	1.24191	1.45211	1.41614	1.37932	1.31916	1.24095	1.32176	1.24623	1.37274	CON ONLY	NC
Olfr45	B	0.0187223	0.0208218	0.0104604	0.010183	0.00425157	0.00273308	0.000951492	0.000811564	0.00173891	0.0018392	0.0019103	0	0	0	0	0	CON ONLY	NC
Olfr539	B	0.024941	0.0280045	0.015153	0.0237118	0	0.000919114	0	0	0.00988004	0	0	0	0	0	0	0	CON ONLY	NC
Olig1	B	0.0488793	0.0580394	0.0356279	0.0145251	0.0175641	0.00838046	0.00612265	0.00810127	0.0111322	0.0125163	0	0.00924488	0.00991263	0.0067444	0.00609468	0.00450255	CON ONLY	Induced
Onecut1	C	0.750385	0.736977	0.767696	0.99983	1.07143	1.1768	1.07505	1.13073	0.440169	0.409788	0.383528	0.392837	0.501686	0.450273	0.432562	0.417199	CON ONLY	NC
Onecut2	B	5.83367	5.65786	5.60543	5.3809	4.97377	4.98188	4.73651	4.60259	4.37099	4.38137	4.36024	4.11363	4.26023	4.389	4.34453	4.41006	CON ONLY	NC
Ophn1	B	0.325931	0.24055	0.222208	0.229927	0.223031	0.189878	0.216937	0.178619	0.168475	0.193418	0.209765	0.141943	0.196869	0.169279	0.19495	0.196796	CON ONLY	NC
Optn	A	3.53123	3.63406	3.57421	3.5252	3.22705	3.41391	3.23924	3.2294	4.14885	3.86324	3.93236	3.82207	3.50328	3.78268	3.56738	3.4795	BOTH	NC
Orc2	B	0.429083	0.39021	0.391487	0.325272	0.364647	0.339215	0.337527	0.271652	0.310688	0.392753	0.40077	0.397928	0.376773	0.388352	0.385991	0.37425	CON ONLY	NC
Orc5	B	0.659628	0.625831	0.571879	0.558989	0.459502	0.470495	0.474887	0.436991	0.564905	0.558734	0.572112	0.590231	0.501294	0.515034	0.478725	0.544852	CON ONLY	NC
Orm1	C	1.26952	1.37604	1.65767	2.21381	2.77879	2.75732	2.66127	3.04533	0.898081	0.956836	1.0448	1.10125	1.17974	1.35061	1.39997	1.72205	BOTH	NC
Orm3	B	0.325791	0.38573	0.372813	0.417097	0.278818	0.304811	0.235042	0.209729	0.130366	0.130907	0.149532	0.185932	0.164552	0.122721	0.154795	0.165877	CON ONLY	NC
Os9	D	0.724291	0.728177	0.847275	0.878147	0.858792	0.873002	0.894771	0.939259	0.760256	0.859795	0.870287	0.867104	0.920048	1.01777	0.947664	1.04454	L-KO ONLY	NC
Osbp2	C	0.0171126	0.0170383	0.0248593	0.0485503	0.0952904	0.05701	0.0580806	0.0707592	0.00507032	0.00895783	0.0152252	0.0205015	0.0556116	0.0268756	0.0508544	0.0245997	CON ONLY	Suppressed
Osbpl11	B	0.68771	0.72275	0.576605	0.531355	0.521249	0.544456	0.537542	0.470371	0.721825	0.646952	0.693639	0.589775	0.555928	0.557247	0.605878	0.479556	BOTH	NC
Osbpl1a	B	3.62334	3.55541	3.64381	3.81596	3.71281	3.85842	3.74185	3.73236	4.01613	3.94979	3.71544	3.54566	3.3796	3.20655	3.14894	3.20161	L-KO ONLY	NC
Osbpl3	B	1.42823	1.28317	1.07909	0.709284	0.521389	0.362344	0.276562	0.241432	1.47422	1.07562	0.920517	0.559117	0.445243	0.446549	0.431524	0.45072	BOTH	NC
Osbpl8	A	4.02897	3.87588	3.69598	3.39036	3.22241	3.17104	3.06425	3.21024	3.81032	3.67975	4.18279	4.20902	4.20866	4.15208	4.36459	4.37375	CON ONLY	Induced
Osbpl9	B	4.96671	4.52033	4.20462	4.26762	4.19144	4.40706	4.20931	4.38008	4.18569	4.07289	4.06532	3.89515	3.91095	3.8623	3.72412	3.81445	CON ONLY	NC
Osgin1	C	2.23281	2.60336	2.49333	2.54409	2.11609	2.459	2.44688	2.65515	1.28976	1.42506	1.6405	1.83328	1.81757	1.83942	2.06102	2.30615	L-KO ONLY	NC
Ostm1	B	0.220291	0.220858	0.240054	0.18345	0.173033	0.212191	0.150899	0.145283	0.196575	0.180422	0.16549	0.202136	0.175065	0.187208	0.165639	0.166718	CON ONLY	NC
Otc	D	1.77871	2.31517	2.46205	3.09794	3.21941	3.43142	3.49312	3.47538	2.86969	2.88906	3.05285	3.13959	3.22194	3.45538	3.37054	3.58304	BOTH	Suppressed
Oxr1	B	1.60908	1.62163	1.46189	1.3908	1.32512	1.37061	1.28765	1.35315	1.52081	1.6038	1.43434	1.38831	1.36474	1.38681	1.33138	1.38487	CON ONLY	NC
P2ry12	B	0.0438648	0.0393231	0.0231218	0.0102875	0.00944688	0.00522367	0.0105284	0.00405651	0.0339536	0.028271	0.0262825	0.0138147	0.00548096	0.0158092	0.0271414	0.0165135	CON ONLY	NC
P2ry14	B	0.106187	0.131322	0.162201	0.0827098	0.0801388	0.0468609	0.0440019	0.0597505	0.0939004	0.0812748	0.0818264	0.0885427	0.0763914	0.071865	0.0693489	0.0604626	CON ONLY	NC
P4ha1	A	0.693777	0.692868	0.682064	0.61976	0.55657	0.597324	0.627251	0.571526	1.43739	1.50007	1.54492	1.35063	1.37672	1.35766	1.5316	1.36829	CON ONLY	NC
P4hb	A	1.67369	1.7278	1.64658	1.56422	1.36036	1.33489	1.37577	1.39293	2.18638	2.41459	2.54475	2.48601	2.40852	2.32791	2.63886	2.507	CON ONLY	NC
Pacsin2	A	0.702455	0.664927	0.715628	0.630707	0.537585	0.598591	0.567259	0.56464	0.855555	0.684386	0.734759	0.745013	0.833893	0.810519	0.767013	0.80169	CON ONLY	NC
Pafah1b1	B	2.37857	2.32375	2.31485	2.23413	2.11658	2.0326	2.1525	2.18054	2.12628	2.31352	2.16861	2.15184	2.14763	2.17006	2.16349	1.95882	CON ONLY	NC
Pafah2	B	0.547283	0.665231	0.576629	0.414583	0.44731	0.439575	0.48733	0.352324	0.537299	0.482157	0.516987	0.47722	0.472184	0.477931	0.455447	0.431932	CON ONLY	NC
Pag1	B	0.418523	0.442148	0.37809	0.289117	0.304496	0.295703	0.232848	0.297934	0.379702	0.400455	0.420578	0.373159	0.39425	0.376637	0.291462	0.334493	CON ONLY	Induced
Pah	C	11.0417	11.3544	11.0313	10.8859	10.6202	10.8005	11.1775	10.6471	7.95224	8.79356	9.16609	10.4664	10.8176	11.1248	10.8352	10.8688	L-KO ONLY	NC
Paics	D	0.438476	0.496423	0.563821	0.657312	0.700221	0.704397	0.789813	0.790939	0.600012	0.646212	0.572555	0.663021	0.624079	0.693165	0.709681	0.721318	CON ONLY	NC
Palld	A	1.36711	1.48297	1.59968	1.51704	1.36797	1.47469	1.49941	1.60732	3.36701	3.56024	3.77572	3.14345	2.97367	3.16878	3.23113	2.92114	L-KO ONLY	NC
Palmd	B	3.17794	2.89276	2.5394	2.27996	2.08005	2.05526	2.04065	1.95619	2.02666	1.96549	1.68098	1.45793	1.46392	1.43894	1.3239	1.38558	BOTH	Induced
Pals1	B	0.973206	0.96155	1.05699	0.979286	0.8654	0.863562	0.860832	0.816763	0.841508	0.883328	0.849955	0.89741	0.866424	0.866452	0.927621	0.92852	CON ONLY	NC
Pals2	A	1.12526	1.03156	1.25241	1.28046	1.22119	1.36626	1.27051	1.26283	1.75441	1.63304	1.64177	1.40144	1.3474	1.32608	1.38746	1.37543	L-KO ONLY	NC
Pank1	B	3.85693	3.39431	3.33402	3.08628	2.87784	2.91913	2.94551	2.96923	3.71017	3.90971	3.65916	3.39398	3.17077	3.0698	3.18994	2.97158	BOTH	NC
Pank3	B	0.374083	0.366002	0.302099	0.374272	0.3423	0.189943	0.280863	0.287311	0.465443	0.38428	0.40787	0.350492	0.354866	0.301844	0.290492	0.313248	BOTH	NC
Papln	B	0.0400316	0.0165167	0.0192725	0.00499004	0.00362545	0.00378482	0.00109411	0	0.00973347	0.00164439	0.00558224	0.00819436	0.00264979	0.00159657	0	0.00162782	CON ONLY	NC
Papss2	A	2.35164	2.52579	2.6726	2.58301	2.40679	2.24202	2.1787	2.12581	3.47272	3.80212	3.86188	3.93953	3.76499	3.69841	3.73423	3.5014	CON ONLY	Induced
Paqr7	B	0.496801	0.486394	0.400028	0.33453	0.243235	0.163507	0.196161	0.229261	0.320444	0.32566	0.273115	0.204113	0.190224	0.145454	0.174751	0.130026	BOTH	NC
Paqr9	B	0.844154	0.741803	0.735739	0.618211	0.602648	0.616834	0.542978	0.574478	0.718679	0.750389	0.608648	0.570809	0.569962	0.543553	0.504012	0.666554	CON ONLY	NC
Pard3	A	6.86099	6.64575	6.38956	6.5449	5.8102	6.12321	6.24746	5.69022	6.87649	6.85175	6.81516	6.76393	6.61933	6.72652	6.70287	6.24828	CON ONLY	NC
Pard3b	D	1.85528	2.05419	2.15506	2.45638	2.71544	2.83156	3.03569	2.71518	3.88163	3.95562	4.01856	4.00719	3.77047	3.9022	4.11331	4.13703	CON ONLY	NC
Parp16	C	0.858263	0.893383	0.954543	1.09045	1.10665	1.22548	1.31318	1.24015	0.699003	0.910538	0.796044	0.736554	0.798331	0.89415	0.876037	0.883605	CON ONLY	NC
Paxx	D	0.183554	0.191162	0.170879	0.217591	0.201586	0.176236	0.236325	0.213775	0.148554	0.161893	0.180575	0.208567	0.238078	0.232656	0.314207	0.310691	L-KO ONLY	NC
Pbld1	B	7.15782	7.0681	6.69004	6.4052	6.14804	6.05101	6.2543	6.55195	6.99953	7.13577	7.17648	6.72876	6.65196	6.7641	6.65668	6.67346	CON ONLY	NC
Pbld2	D	1.55786	1.65296	1.83027	1.79772	1.86585	1.96053	2.18709	2.10284	2.07679	1.99992	2.09568	2.14246	2.18794	2.29112	2.25348	2.38629	CON ONLY	NC
Pbx1	B	2.77197	2.16842	1.8056	1.50068	1.41253	1.38986	1.37875	1.34447	1.60751	1.57908	1.4063	1.33159	1.27157	1.30303	1.18965	1.25368	BOTH	NC
Pbx3	D	0.371788	0.396246	0.394979	0.502039	0.557191	0.586592	0.497741	0.54674	0.37251	0.429317	0.47256	0.510758	0.468869	0.52408	0.56849	0.612691	BOTH	Induced
Pbx4	A	0.0701792	0.0584586	0.0601939	0.0580062	0.0313759	0.0285616	0.0215063	0.0272079	0.0741751	0.0739132	0.0972417	0.0650235	0.0385591	0.0510645	0.083476	0.0404453	CON ONLY	NC
Pcca	D	2.08705	2.23539	2.27828	2.41208	2.35453	2.5129	2.6056	2.67908	2.50503	2.64927	2.89625	2.93145	2.91958	3.03383	3.14516	3.15678	L-KO ONLY	NC
Pced1b	B	1.29202	1.33052	1.1804	0.834283	0.662687	0.450701	0.448869	0.353079	1.1676	0.978214	0.848256	0.74982	0.52858	0.466902	0.405463	0.381783	BOTH	NC
Pcgf5	A	1.46695	1.46173	1.38035	1.32039	1.30558	1.26665	1.29914	1.27464	1.76373	1.64688	1.63197	1.75069	1.59291	1.52839	1.67789	1.41383	CON ONLY	NC
Pck1	D	14.6523	17.2203	20.3041	24.9572	27.2937	27.4563	30.9308	32.1243	14.4563	16.4853	17.7252	20.7409	24.8197	27.1375	27.8689	29.0874	BOTH	Suppressed
Pcnx	B	1.01099	0.963526	0.994605	0.882858	0.766569	0.859049	0.825705	0.729064	0.876213	0.923368	0.775963	0.876838	0.864682	0.811429	0.793126	0.758147	CON ONLY	NC
Pcp4l1	B	0.0248686	0.0295366	0.0207725	0.00584027	0.00263767	0.000969488	0	0.000557304	0.0201879	0.00472863	0.00776983	0.0142188	0.015196	0.0109861	0.00359112	0.00577338	CON ONLY	Induced
Pcsk4	B	0.498895	0.541232	0.515076	0.44552	0.487189	0.358458	0.419773	0.358951	0.519935	0.480094	0.547776	0.438528	0.51021	0.493058	0.455687	0.422745	CON ONLY	NC
Pcsk6	B	2.78511	2.75121	2.47097	2.11309	1.63846	1.72031	1.74978	1.63877	3.15847	2.90907	2.61154	2.22409	2.02097	2.2258	2.07042	2.04147	BOTH	Suppressed
Pctp	B	0.35331	0.339415	0.362169	0.243662	0.209796	0.203046	0.144244	0.192747	0.371067	0.328007	0.34131	0.273636	0.18401	0.137488	0.188254	0.142409	BOTH	NC
Pcx	A	2.16884	2.15764	2.16597	2.00789	1.84263	1.84684	1.91136	1.84455	2.6961	2.56518	2.48221	2.22709	2.20558	2.18208	2.23619	1.90856	BOTH	NC
Pcyt1a	A	0.803247	0.766863	0.718619	0.721152	0.662248	0.62956	0.651006	0.662975	1.02091	0.896117	0.98472	0.862242	0.829856	0.884265	0.833982	0.86431	CON ONLY	NC
Pdcd4	C	2.03626	2.32907	2.41472	2.83632	3.10468	3.25788	3.1368	3.23947	2.43923	2.36384	2.44716	2.30766	2.24933	2.3805	2.37392	2.3034	CON ONLY	NC
Pde3b	A	2.94027	3.02499	2.90798	2.59369	2.36032	2.477	2.47073	2.30672	4.74385	4.42375	4.14309	3.77472	3.35605	3.37937	3.22766	3.0612	BOTH	NC
Pde4a	D	0.108053	0.159537	0.233139	0.201114	0.215129	0.285627	0.324178	0.274958	0.310738	0.2936	0.365474	0.316483	0.356247	0.382242	0.403197	0.416935	CON ONLY	NC
Pde4b	B	2.16287	1.85028	1.49149	1.23822	1.279	1.15562	1.06623	0.918726	1.15664	1.18918	1.13692	1.16953	1.09258	0.967898	0.775288	0.774656	BOTH	Induced
Pde4d	B	9.32458	7.85029	7.1809	5.97576	4.74945	4.68873	4.56052	4.3357	8.65767	7.83162	7.27412	5.96461	5.22372	5.88584	5.91808	5.14819	BOTH	Induced
Pde5a	B	0.123886	0.0998064	0.0607164	0.0456152	0.0172548	0.0116237	0.00965566	0.0200706	0.0436469	0.0421988	0.025842	0.0138606	0.0150794	0.0131633	0.00885724	0.0131074	CON ONLY	NC
Pde7b	D	0.92396	0.919734	1.02785	1.10526	1.2584	1.30954	1.35701	1.45152	1.13435	1.04214	1.20161	1.14778	1.18773	1.24217	1.27298	1.29885	CON ONLY	NC
Pde8a	A	1.38498	1.48172	1.41731	1.40743	1.15326	1.29218	1.21931	1.15868	2.03201	2.08164	2.02908	1.90187	1.77237	1.90274	1.81961	1.78117	CON ONLY	NC
Pde9a	D	0.288409	0.325229	0.364945	0.36536	0.407722	0.47268	0.428725	0.426952	0.333957	0.31967	0.461927	0.43373	0.444506	0.451736	0.457637	0.398222	CON ONLY	NC
Pdgfc	B	0.674986	0.576187	0.412996	0.178796	0.120048	0.0870051	0.0651545	0.0651316	0.181875	0.15976	0.129682	0.0831893	0.0610782	0.03235	0.0466273	0.0351599	BOTH	Induced
Pdgfrl	D	0.0464085	0.0643083	0.0619296	0.151541	0.190114	0.246253	0.253572	0.317606	0.142969	0.204239	0.24549	0.258311	0.295629	0.4604	0.372584	0.396019	BOTH	Induced
Pdha1	B	0.337037	0.292505	0.274751	0.255793	0.201397	0.171607	0.187186	0.177231	0.206458	0.180552	0.194507	0.169928	0.163777	0.156304	0.161068	0.143935	CON ONLY	NC
Pdia4	A	0.556925	0.542119	0.510938	0.427106	0.362179	0.379311	0.359233	0.366126	0.869215	0.762302	0.798261	0.894596	0.856105	0.875444	0.82189	0.977258	CON ONLY	NC
Pdia5	C	1.20521	1.22052	1.39224	1.71202	1.80301	2.03598	2.02304	1.98678	1.15936	1.33849	1.46467	1.71711	1.7082	1.72773	1.88559	1.96223	BOTH	NC
Pdia6	D	0.528806	0.566577	0.568922	0.598059	0.489566	0.534568	0.631911	0.582832	0.798012	0.867322	0.98871	1.06996	1.01906	1.07094	1.14946	1.18018	L-KO ONLY	NC
Pdilt	B	0.742969	0.60179	0.522334	0.474622	0.420195	0.424899	0.36645	0.368902	0.39597	0.381318	0.319174	0.284368	0.290318	0.266787	0.254329	0.286183	CON ONLY	Induced
Pdk1	A	0.581385	0.633401	0.572988	0.449532	0.461376	0.415866	0.452076	0.480705	1.14238	1.08337	0.996496	0.894988	0.88241	0.84372	0.735279	0.863306	BOTH	NC
Pdk4	B	0.15636	0.10379	0.0772129	0.0358626	0.0194742	0.013662	0.00711814	0.00248733	0.0682257	0.0493236	0.0244371	0.00881685	0.0196698	0.00122797	0.00679335	0.00653943	BOTH	Induced
Pdlim1	C	0.502318	0.556877	0.608146	0.63784	0.60107	0.719645	0.644175	0.585591	0.330272	0.408547	0.413162	0.387751	0.479424	0.510055	0.487638	0.534457	L-KO ONLY	NC
Pdlim5	A	2.07887	2.02324	1.96033	1.68249	1.62636	1.67782	1.78124	1.58881	2.17421	2.16937	2.0094	1.96672	1.82215	1.94183	1.90541	1.84867	BOTH	NC
Pdp2	B	0.262246	0.246049	0.25003	0.185281	0.165418	0.153217	0.198354	0.186871	0.160862	0.179204	0.222865	0.176093	0.192557	0.147365	0.196353	0.150747	CON ONLY	NC
Pdxk	B	0.269122	0.210424	0.203188	0.17686	0.155795	0.139178	0.132671	0.142161	0.169257	0.177547	0.18561	0.201043	0.17494	0.216016	0.185748	0.193278	CON ONLY	Induced
Pdzd8	B	0.506998	0.534559	0.492951	0.459672	0.370699	0.363608	0.344685	0.316687	0.462911	0.43983	0.411169	0.315933	0.393628	0.358829	0.334857	0.399508	CON ONLY	NC
Pdzk1	A	0.446632	0.420147	0.390517	0.324193	0.321282	0.242576	0.270591	0.24896	0.502153	0.55865	0.451027	0.399693	0.410341	0.442169	0.422545	0.423753	CON ONLY	NC
Pdzrn3	B	1.31519	1.19635	1.01341	0.595692	0.495533	0.479044	0.586798	0.448606	0.764872	0.700461	0.835177	0.621442	0.635999	0.686664	0.791921	0.637815	CON ONLY	Induced
Pecr	C	2.33062	2.45058	2.58753	2.62595	2.60444	2.61314	2.60522	2.5791	2.24373	2.27889	2.40142	2.59382	2.84504	2.75772	2.97517	2.81182	L-KO ONLY	Suppressed
Pex1	B	1.03816	1.00701	0.963984	0.967507	0.91987	0.932077	0.835164	0.894982	1.25445	1.12145	1.14794	1.02633	0.940161	0.943457	0.989555	0.960361	BOTH	NC
Pex11a	B	1.43951	1.27135	1.02264	0.691574	0.495762	0.461379	0.422198	0.377853	1.38302	1.13315	0.934074	0.690445	0.561748	0.595724	0.49278	0.496903	BOTH	NC
Pex14	A	1.62865	1.62367	1.5659	1.52685	1.28218	1.33157	1.36145	1.32464	2.15922	2.12195	1.98995	1.80026	1.62593	1.60505	1.70365	1.52386	BOTH	NC
Pex19	B	1.60691	1.69666	1.59724	1.4036	1.40207	1.26338	1.26762	1.24141	1.41258	1.4623	1.32486	1.2766	1.37852	1.25355	1.21253	1.18059	CON ONLY	NC
Pex3	B	1.16244	1.32342	1.28125	1.09455	0.968834	0.883673	0.906125	0.992566	1.03924	0.94701	1.01334	0.914211	0.916707	0.76583	0.864798	0.837091	BOTH	NC
Pfkfb1	A	1.41496	1.32158	1.18789	0.969223	0.799689	0.682916	0.689492	0.620684	1.93518	1.73059	1.47975	1.43581	1.12729	1.03714	1.06607	0.921587	BOTH	NC
Pfkfb3	B	0.407967	0.364738	0.308553	0.141583	0.0689229	0.0434543	0.0497319	0.044757	0.138331	0.0905668	0.0744974	0.0730458	0.0718339	0.0850849	0.0735918	0.0708728	CON ONLY	NC
Pgap1	B	0.96382	0.901723	0.780091	0.775295	0.737027	0.687825	0.730647	0.710571	0.650884	0.659123	0.634506	0.662935	0.701075	0.657534	0.596753	0.603215	CON ONLY	NC
Pgm1	B	1.36365	1.36173	1.36487	1.3374	1.15826	1.24697	1.27103	1.17772	1.51033	1.54961	1.49542	1.26922	1.20563	1.18467	1.21138	1.23305	BOTH	NC
Pgm3	A	0.827804	0.893617	0.922583	0.83361	0.737013	0.687503	0.737091	0.637634	3.12672	2.60425	2.20739	1.98151	1.6786	1.67778	1.64715	1.70176	BOTH	NC
Pgpep1l	D	0.0269045	0.0202256	0.0451451	0.0517113	0.0728824	0.0801288	0.123025	0.0855318	0.0644485	0.0685905	0.0883928	0.0817749	0.118031	0.105526	0.0836475	0.0876328	CON ONLY	NC
Phaf1	B	1.66016	1.6823	1.41068	1.43649	1.35276	1.47567	1.41533	1.36117	1.45223	1.34899	1.27217	1.29101	1.25917	1.26561	1.15821	1.25232	CON ONLY	NC
Phc2	B	1.18907	1.10979	1.14574	1.03554	0.908328	0.892099	0.751756	0.908696	0.95955	0.94031	0.952726	0.807516	0.980679	0.820938	0.960924	0.951715	CON ONLY	NC
Phf1	B	0.439499	0.499822	0.454462	0.450063	0.415628	0.40928	0.35106	0.347678	0.394523	0.377057	0.41323	0.336744	0.42144	0.403323	0.383652	0.401664	CON ONLY	NC
Phka2	B	1.53236	1.52533	1.42397	1.17772	1.02373	1.06665	0.965732	0.897503	1.0464	1.13211	1.07035	1.10167	1.05829	0.955838	0.900319	0.905325	BOTH	NC
Phkb	B	2.47535	2.51181	2.41057	2.00853	2.12971	2.08917	1.95569	1.84684	2.52233	2.33708	2.42469	2.3114	2.14368	2.29687	2.12712	1.99896	BOTH	NC
Phlda1	C	4.46869	4.7464	4.44735	4.34968	4.72032	4.28972	3.72029	4.04905	1.28618	1.4689	1.46097	1.67029	2.12622	1.97458	2.00697	2.01325	BOTH	Induced
Phldb1	B	0.0860644	0.071423	0.0496367	0.027416	0.0259202	0.0205328	0.0199885	0.00821882	0.0103301	0.0127228	0.0122862	0.00819586	0.00386282	0.00753831	0.00132648	0.00127583	CON ONLY	NC
Phldb2	B	7.99948	7.90518	7.03417	5.89943	4.88103	4.3816	4.22015	4.1982	6.16756	6.18352	5.45386	5.09891	4.72189	4.38337	4.10144	4.17427	BOTH	Induced
Phlpp1	A	2.22627	2.1978	2.13626	2.14633	1.95827	1.83695	2.0062	1.92889	2.3376	2.38419	2.38071	2.26491	2.37404	2.41732	2.09992	2.30318	CON ONLY	NC
Phyh	C	6.71838	6.6485	6.48853	6.27114	6.38995	6.25094	6.5746	6.60298	5.24869	5.76223	5.83001	6.18129	6.63962	6.67519	6.46107	6.68324	L-KO ONLY	NC
Pi4k2b	A	0.479671	0.480975	0.366869	0.375908	0.350058	0.386242	0.403113	0.33035	0.542635	0.589152	0.515705	0.486267	0.476456	0.476003	0.456165	0.438042	CON ONLY	NC
Pi4ka	C	1.05007	1.11793	1.12567	1.16127	1.13596	1.3505	1.41238	1.32857	1.17685	1.29954	1.21449	1.21795	1.29201	1.35408	1.24581	1.37668	CON ONLY	NC
Picalm	A	1.3864	1.32679	1.37091	1.30654	1.20531	1.17518	1.19152	1.18444	1.54333	1.61549	1.65672	1.55905	1.48354	1.44759	1.47681	1.52361	CON ONLY	NC
Pid1	A	12.022	11.6559	11.1087	9.9574	9.44696	9.22987	9.29783	9.57765	11.4534	11.6545	11.8105	11.3701	11.0027	10.8567	10.6237	10.4767	CON ONLY	NC
Piezo1	B	0.130019	0.101029	0.079821	0.0541751	0.0394303	0.0378414	0.0334496	0.0481478	0.0495651	0.0775397	0.0522882	0.047961	0.0426502	0.0364805	0.0556055	0.0375579	CON ONLY	NC
Pigp	B	0.216567	0.201405	0.194561	0.159799	0.0841162	0.105344	0.0795624	0.0953745	0.164027	0.168946	0.0873437	0.0941981	0.0882873	0.0928719	0.0812609	0.0980129	BOTH	NC
Pigr	D	0.218062	0.2759	0.611818	0.889922	1.21063	1.36441	1.29212	1.37935	0.510226	0.634977	0.727591	0.806549	1.00058	1.044	0.970459	1.1255	BOTH	Suppressed
Pik3ap1	B	0.859065	0.912576	0.81651	0.915537	0.761741	0.691821	0.707538	0.652934	0.867239	0.785779	0.808374	0.736247	0.762427	0.809014	0.716631	0.716301	CON ONLY	Induced
Pik3c2a	D	2.14433	1.94599	1.97091	2.18376	1.99213	1.97764	2.21446	1.95376	2.38534	2.57299	2.5359	2.60181	2.57939	2.99104	2.90108	2.95242	L-KO ONLY	NC
Pik3c2g	A	1.75457	1.85851	2.10689	2.41387	2.31052	2.53556	2.60142	2.48571	3.64739	3.34783	3.25674	3.00311	2.75452	2.8181	2.98204	2.63982	BOTH	NC
Pik3ca	A	1.17222	1.1791	1.13666	1.02855	0.945582	1.06295	1.0849	1.02628	1.55795	1.42723	1.44689	1.30369	1.25826	1.23779	1.33813	1.26835	L-KO ONLY	NC
Pik3cb	B	0.74805	0.736683	0.682192	0.5959	0.54352	0.546567	0.640323	0.567257	0.686741	0.629043	0.620748	0.691714	0.607506	0.565968	0.625548	0.555845	CON ONLY	NC
Pik3r1	A	3.23935	3.11883	2.94282	2.79958	2.68097	2.51237	2.53477	2.77662	3.31976	3.34147	3.13732	3.25675	3.30488	3.29579	3.22825	2.91687	CON ONLY	Induced
Pim1	B	1.12895	1.27179	1.38061	1.18187	1.11979	1.0703	0.962094	0.931057	1.19354	1.0071	1.00382	0.798092	0.742972	0.692207	0.723954	0.722128	BOTH	Induced
Pim3	B	1.08176	1.19318	1.11104	0.867642	0.937261	0.842687	0.823745	0.782557	0.536388	0.509476	0.582518	0.561372	0.650072	0.616452	0.638267	0.595228	CON ONLY	NC
Pipox	C	1.93879	1.94898	2.07449	2.11986	2.26238	2.36395	2.35144	2.40396	1.8303	1.86358	1.91674	1.96795	2.17754	2.11922	2.09704	1.91933	CON ONLY	NC
Pir	B	0.507452	0.3982	0.399204	0.388603	0.328428	0.333711	0.301955	0.293652	0.446528	0.371868	0.441878	0.401652	0.342277	0.426019	0.310863	0.421587	CON ONLY	NC
Pitpnc1	A	3.61022	3.29052	3.1737	3.0153	2.64424	2.78424	2.96282	2.87719	3.84424	3.92275	4.0424	4.40227	4.39694	4.44425	4.48942	4.17995	CON ONLY	NC
Pitpnm2	B	0.930784	0.881951	0.855152	0.749337	0.629003	0.585947	0.555485	0.558249	0.797531	0.758115	0.765899	0.752696	0.677584	0.746276	0.769639	0.738585	CON ONLY	Induced
Pitpnm2os1	B	0.0434781	0.0373582	0.031996	0.0210783	0.019586	0.0200199	0.0151169	0.00326851	0.0232024	0.0334097	0.0304067	0.0246421	0.0345413	0.0178921	0.0398761	0.010848	CON ONLY	NC
Pkhd1	D	0.732513	0.785229	0.918497	1.05367	1.10231	1.19988	1.19089	1.15143	1.04109	1.01896	1.17273	1.27512	1.32593	1.52766	1.53709	1.39661	BOTH	NC
Pklr	D	3.13913	3.0983	3.41765	3.88977	4.30799	4.06983	4.10541	4.35998	5.24594	5.08324	5.22313	5.1197	5.31193	5.42719	5.41727	5.65085	CON ONLY	NC
Pknox2	B	0.128394	0.097394	0.0281935	0.00286117	0.00369134	0.00308025	0.00233378	0.00952613	0.00257815	0.00432085	0.00242458	0	0	0.00310723	0.00180909	0	CON ONLY	NC
Pkp2	A	0.935243	0.945717	0.98179	0.824502	0.765118	0.81816	0.804975	0.776096	1.37911	1.22791	1.20727	1.1423	1.04771	1.01818	1.03145	0.970646	BOTH	NC
Pla1a	D	0.211643	0.26769	0.269856	0.426213	0.393579	0.460446	0.504176	0.457638	0.314481	0.267636	0.375869	0.403414	0.462331	0.396648	0.438289	0.457074	CON ONLY	NC
Pla2g12a	B	0.0781596	0.0646336	0.0701555	0.0786095	0.0378313	0.0538296	0.0326737	0.035373	0.0700609	0.0811602	0.0539371	0.0548998	0.0313817	0.0547001	0.0512048	0.0339013	CON ONLY	Induced
Pla2g6	B	0.600899	0.506832	0.489508	0.332807	0.293636	0.241043	0.250838	0.244373	0.341585	0.415949	0.294901	0.257622	0.216954	0.22859	0.270592	0.310665	CON ONLY	Induced
Plaa	B	0.743474	0.70444	0.671257	0.708372	0.65314	0.631386	0.582183	0.587904	0.685419	0.739468	0.653639	0.688926	0.673106	0.665018	0.599392	0.601151	CON ONLY	NC
Plaat3	B	0.0315351	0.0139006	0.0106124	0.0105189	0.00480511	0.00327744	0.00853489	0.0054873	0.0223491	0.0151582	0.008944	0.0208876	0.00285097	0	0.00446856	0	L-KO ONLY	NC
Platr19	B	0.053083	0.0131791	0.0159671	0.0153732	0.0109174	0.0025605	0	0.000839808	0.032239	0.0216443	0.0115241	0.00836654	0	0	0.00121501	0.00464667	BOTH	NC
Platr22	C	0.260965	0.273388	0.269766	0.387445	0.47263	0.456561	0.480584	0.445263	0.164725	0.227165	0.281513	0.288611	0.350833	0.380692	0.426191	0.419702	BOTH	NC
Platr4	D	0.544804	0.620074	1.05281	1.60244	2.0939	1.95736	2.12944	2.24918	0.84175	1.08188	1.2982	1.49307	1.51839	1.49882	1.682	1.67343	BOTH	NC
Plbd1	B	0.870935	0.758975	0.600029	0.334923	0.202834	0.108193	0.0775716	0.0621795	0.131442	0.0718241	0.0349375	0.0235207	0.00542629	0.0119524	0.00809165	0.00337458	BOTH	Induced
Plbd2	D	0.0934371	0.139261	0.150414	0.219122	0.231631	0.177719	0.231654	0.23804	0.257609	0.368668	0.311245	0.320836	0.329223	0.306256	0.260893	0.284005	CON ONLY	Suppressed
Plcb1	A	8.55569	8.07983	7.44437	6.59073	5.98982	6.0776	6.22723	6.11959	9.92795	9.42474	9.32429	9.07899	8.58786	8.98862	8.53418	8.77934	BOTH	Induced
Plce1	D	0.62302	0.636294	0.704776	0.841602	1.02222	1.06589	1.06323	0.946846	0.874433	0.906483	0.958362	0.947904	0.919211	1.05805	1.12259	0.993346	CON ONLY	NC
Plcg1	B	0.457696	0.387341	0.344979	0.340028	0.318355	0.255663	0.264166	0.248282	0.200927	0.209608	0.271595	0.256713	0.234058	0.215596	0.25749	0.268321	CON ONLY	NC
Plcl1	C	0.0491913	0.039792	0.0715901	0.0706013	0.0581823	0.0953453	0.0867201	0.0838346	0.0240982	0.0281435	0.0406515	0.0633765	0.0689314	0.111038	0.121622	0.10212	L-KO ONLY	NC
Plcxd2	B	4.71928	4.7257	4.36445	4.00208	3.9063	3.77024	3.53138	3.33521	2.2692	2.33264	2.31946	2.51181	2.37037	2.27698	2.17971	2.11456	CON ONLY	NC
Plekha1	B	0.496517	0.450716	0.467486	0.403053	0.316981	0.318483	0.377681	0.302239	0.497789	0.455566	0.384225	0.324567	0.303415	0.311753	0.320819	0.281018	BOTH	NC
Plekha6	B	1.20123	1.17554	1.15187	0.995928	0.897513	0.898522	0.931786	0.96354	1.05051	0.977925	0.968821	1.00479	0.904464	0.852039	0.80616	0.784393	BOTH	NC
Plekha7	B	0.925794	0.836744	0.773437	0.635782	0.534374	0.527813	0.559672	0.517928	0.830253	0.733368	0.707029	0.637208	0.622153	0.598374	0.638585	0.573811	BOTH	Induced
Plg	C	5.50334	5.72538	5.76419	6.36795	6.6584	6.85742	6.98292	6.99965	6.03014	5.86531	6.44626	6.46516	6.42061	6.36448	6.32024	6.4463	CON ONLY	NC
Plgrkt	B	0.557512	0.55341	0.435505	0.383026	0.411131	0.419303	0.323603	0.276951	0.414117	0.384008	0.344716	0.347186	0.290663	0.316014	0.295039	0.279548	BOTH	NC
Plin2	B	5.95636	5.66434	4.93068	4.00648	3.63808	3.42282	3.23573	3.56205	5.04532	4.5696	4.05692	3.28638	3.14694	3.04497	3.05887	3.10236	BOTH	NC
Plin4	B	0.500552	0.437179	0.256513	0.144918	0.069325	0.0541454	0.087848	0.0458647	0.30951	0.231543	0.154342	0.0670382	0.0587879	0.0497759	0.0500888	0.0484948	BOTH	NC
Plk3	B	3.72768	3.27856	2.76598	2.87531	3.0023	2.92266	2.69443	2.58184	1.6511	1.69498	1.61816	1.47112	1.61549	1.59745	1.54166	1.54643	CON ONLY	NC
Plod1	B	0.636594	0.588232	0.525884	0.35593	0.353163	0.40754	0.337936	0.364806	0.487638	0.462659	0.438576	0.457295	0.430234	0.458631	0.416981	0.397993	CON ONLY	Induced
Plpp3	A	4.75385	4.66758	3.80621	2.98971	2.30368	2.17013	2.04003	2.00295	4.93708	4.73572	4.41367	3.63327	3.18558	3.27489	2.93705	2.83996	BOTH	NC
Plpp5	B	0.544719	0.593057	0.525004	0.436601	0.408984	0.394543	0.369477	0.355947	0.483676	0.562676	0.507282	0.417986	0.414832	0.390041	0.440487	0.408736	CON ONLY	NC
Plscr4	B	0.31656	0.247078	0.198943	0.165343	0.103817	0.0937919	0.101974	0.0626119	0.0333468	0.0420801	0.0350263	0.0210047	0.0295574	0.018783	0.0422764	0.0258828	CON ONLY	NC
Pltp	A	0.240661	0.137087	0.115191	0.0910004	0.0850854	0.024819	0.0135319	0.030753	0.906257	0.554614	0.38907	0.19967	0.154655	0.116761	0.0738301	0.0769029	BOTH	NC
Plxna2	D	0.25899	0.2817	0.460422	0.955728	1.26053	1.5066	1.53626	1.52546	0.677134	0.86345	0.972826	0.994292	1.10833	1.30634	1.28268	1.17859	BOTH	Suppressed
Plxnb1	C	0.0475733	0.0500547	0.0598146	0.177049	0.306599	0.321314	0.272468	0.312556	0.0984273	0.077132	0.114427	0.117911	0.167165	0.192678	0.145577	0.189769	BOTH	NC
Pnldc1	B	0.683664	0.688195	0.622134	0.393632	0.303441	0.24756	0.254611	0.213259	0.33508	0.340201	0.311277	0.188126	0.214453	0.235914	0.196679	0.248707	BOTH	NC
Pnpla3	A	0.382902	0.303782	0.486773	0.6441	0.328184	0.272542	0.240484	0.227473	4.75477	3.95926	3.28001	2.41586	1.41886	1.1285	1.01692	0.867355	L-KO ONLY	NC
Pnpla5	A	0.0385471	0.0189355	0.0495086	0.0411258	0.039218	0.0251567	0.0259095	0.0337842	0.271277	0.20349	0.128436	0.114001	0.0727657	0.0467527	0.053401	0.0604729	L-KO ONLY	NC
Pnpla7	B	1.47246	1.57514	1.52746	1.46299	1.46985	1.32226	1.22534	1.4083	1.5273	1.48993	1.42791	1.33623	1.30133	1.35295	1.36528	1.3655	CON ONLY	NC
Pnpla8	A	2.38578	2.21536	2.20823	2.13546	2.2818	2.01971	1.98486	2.06716	2.68859	2.58942	2.56344	2.36363	2.22551	2.33216	2.27445	2.13011	BOTH	NC
Pnrc2	C	0.251904	0.240089	0.192737	0.249739	0.253967	0.330019	0.316858	0.36963	0.221145	0.175325	0.199671	0.296451	0.272317	0.236377	0.288229	0.308461	CON ONLY	NC
Poc1b	B	0.234123	0.221046	0.178521	0.150895	0.109367	0.133353	0.123686	0.127175	0.195564	0.177893	0.120251	0.158338	0.145423	0.157281	0.189575	0.119643	CON ONLY	NC
Pola1	D	0.378995	0.424908	0.51695	0.58322	0.507762	0.586989	0.602083	0.57055	0.460917	0.516848	0.595562	0.641792	0.610979	0.768713	0.768233	0.745388	BOTH	NC
Polr3gl	B	0.313448	0.249152	0.30044	0.257449	0.212465	0.21972	0.191908	0.197815	0.224265	0.25924	0.207405	0.183269	0.210566	0.176863	0.204841	0.150921	CON ONLY	NC
Pomc	B	0.057226	0.0386422	0.0239785	0	0.0122842	0.0135141	0.00224504	0.00357995	0.0127936	0.00447868	0.012826	0.00121984	0.00455155	0.00203866	0.0042029	0.0133698	CON ONLY	NC
Pon1	B	2.38119	2.25125	1.96565	1.21654	0.928421	0.716812	0.651282	0.642437	1.56322	1.50171	1.49542	1.52635	1.41346	1.3162	1.2423	1.1873	BOTH	Induced
Pon3	A	0.984857	0.907378	0.827626	0.690934	0.645077	0.644988	0.652162	0.696888	1.0151	1.02978	0.957946	0.950916	0.957722	0.990576	0.961649	0.944644	CON ONLY	NC
Pop1	D	0.190578	0.20813	0.192106	0.238386	0.315686	0.302747	0.351698	0.402205	0.349762	0.400893	0.447605	0.433413	0.486144	0.485032	0.49964	0.483579	CON ONLY	NC
Popdc3	D	0	0.00616794	0.00377567	0.0060934	0.0205101	0.0270545	0.0419843	0.0344284	0.0113857	0.0199834	0.00838258	0.0285246	0.0263261	0.0550063	0.0146351	0.0301642	CON ONLY	NC
Por	B	6.40904	6.17471	5.49706	4.65885	4.59976	4.04949	3.65229	3.47553	3.57263	3.71051	3.6117	3.65422	3.82235	3.65433	3.44913	3.09276	CON ONLY	Induced
Ppa1	D	0.385383	0.503265	0.522144	0.513527	0.624034	0.612238	0.692771	0.661012	0.564977	0.569324	0.667526	0.69615	0.663547	0.764332	0.77001	0.792033	CON ONLY	NC
Ppara	A	14.1658	13.9814	13.8938	12.8582	11.392	10.5851	11.2585	10.7483	18.4596	17.5983	16.5592	15.6866	14.8448	14.9307	14.6383	13.8515	BOTH	NC
Pparg	B	3.50102	3.06326	2.57238	1.68782	0.96743	0.722496	0.628601	0.481377	2.20972	1.9426	1.21024	0.651775	0.33251	0.277532	0.277427	0.20763	BOTH	NC
Ppargc1a	D	0.480664	0.42095	0.445035	0.529527	0.68092	0.646366	0.638825	0.736278	0.573337	0.602507	0.63479	0.663734	0.677646	0.784951	0.812408	0.845317	BOTH	NC
Ppargc1b	D	0.602828	0.664345	0.836012	0.870649	0.879942	0.980058	0.938061	0.987764	1.03975	0.919683	1.02742	0.932751	0.988807	0.86632	1.02237	0.908139	CON ONLY	NC
Ppl	C	0.0696625	0.0800804	0.0896363	0.109885	0.167942	0.165181	0.178102	0.149969	0.0553002	0.062235	0.102791	0.105927	0.139549	0.197493	0.140132	0.135759	BOTH	NC
Ppm1a	B	1.49733	1.38909	1.35064	1.27693	1.30335	1.20389	1.14872	1.19637	1.5649	1.46036	1.42199	1.36204	1.36669	1.24632	1.36433	1.22826	BOTH	NC
Ppm1b	A	1.4944	1.38358	1.44525	1.38925	1.34977	1.39502	1.29137	1.37329	2.02523	1.97838	1.99448	1.84682	1.74096	1.75845	1.78071	1.64592	L-KO ONLY	NC
Ppm1k	B	1.5484	1.39908	1.36423	1.07656	0.958553	0.920207	0.884409	0.896157	1.2747	1.19597	1.17366	0.944008	0.929105	0.866403	0.849501	0.82098	BOTH	NC
Ppm1m	B	0.133639	0.181755	0.154853	0.111111	0.082654	0.0922434	0.0891518	0.099827	0.108325	0.0869739	0.0660341	0.105466	0.0969339	0.0863357	0.0947011	0.108921	CON ONLY	NC
Ppp1r37	B	0.654745	0.527472	0.563891	0.512122	0.523856	0.491432	0.489511	0.466557	0.58103	0.458354	0.412715	0.474638	0.463514	0.430631	0.4666	0.435405	CON ONLY	NC
Ppp1r3b	D	1.41928	1.48732	1.64679	1.66843	1.70609	1.81973	1.87467	2.03201	4.52235	4.43428	4.29218	4.40439	4.0228	3.90868	4.13356	4.08563	CON ONLY	NC
Ppp1r3g	B	0.0906077	0.0723233	0.0478555	0.0374382	0.0218799	0.0104453	0.0130638	0.0187408	0.0994365	0.0639385	0.0679675	0.0628946	0.0161925	0.054364	0.0434585	0.0423884	CON ONLY	NC
Ppp1r9a	C	1.4945	1.44486	1.54624	1.68434	1.70345	1.71097	1.90148	1.85317	1.31372	1.39975	1.44995	1.59206	1.7185	2.07272	2.32994	2.23892	BOTH	NC
Ppp2ca	B	0.594986	0.583314	0.599032	0.585247	0.490245	0.559427	0.510789	0.476506	0.584171	0.609868	0.627636	0.595611	0.517107	0.551758	0.549558	0.507453	CON ONLY	NC
Ppp2r1b	B	0.628018	0.631557	0.548792	0.392438	0.290503	0.276692	0.25199	0.28567	0.639534	0.470842	0.356828	0.268425	0.212005	0.237426	0.234071	0.244361	BOTH	NC
Ppp2r2d	B	0.771446	0.729944	0.672369	0.608864	0.58712	0.568572	0.599621	0.6549	0.682349	0.658674	0.497838	0.422938	0.431328	0.424746	0.40181	0.393386	BOTH	NC
Ppp2r5a	A	1.88134	1.80499	1.86549	1.80351	1.58773	1.51125	1.4506	1.56855	2.80178	2.57028	2.59436	2.40458	2.19904	2.26169	2.16457	2.22121	BOTH	NC
Prdm9	B	0.309482	0.350003	0.31412	0.291104	0.286271	0.250113	0.204467	0.232919	0.29453	0.298812	0.275363	0.252079	0.246731	0.236426	0.206715	0.186472	CON ONLY	NC
Prdx1	B	1.48886	1.57789	1.6321	1.45713	1.31226	1.37962	1.3166	1.26434	1.29008	1.30176	1.27641	1.38425	1.30262	1.24757	1.21136	1.33935	CON ONLY	Induced
Prdx3	B	0.2759	0.227134	0.221523	0.188768	0.161224	0.162408	0.176892	0.203695	0.226685	0.19555	0.213172	0.146559	0.205628	0.209162	0.213465	0.162083	CON ONLY	Induced
Prdx6	A	3.51344	3.37284	3.42566	3.32449	3.15318	2.93469	2.9401	3.15353	3.0257	3.1075	3.26932	3.18707	3.36304	3.07798	3.05469	3.57215	CON ONLY	NC
Preb	A	3.11551	3.27111	3.26505	3.00094	3.10196	2.79248	2.78766	2.92815	3.16191	3.05424	3.41341	3.32913	3.4205	3.24381	3.35424	3.59669	CON ONLY	NC
Prex2	B	0.936011	0.791202	0.48957	0.150225	0.0904628	0.0579436	0.0616265	0.0251187	0.425563	0.200144	0.178745	0.101691	0.0901156	0.067304	0.0702163	0.0689561	BOTH	NC
Prg4	C	0.954368	1.06531	1.16469	1.51763	1.95247	2.11294	2.10083	2.04134	0.580364	0.677261	0.656384	0.751622	0.848376	0.83855	0.772189	0.802318	CON ONLY	NC
Prkab1	D	0.143864	0.168708	0.168355	0.197163	0.231115	0.311225	0.280162	0.308026	0.157412	0.192809	0.213114	0.286514	0.259338	0.230004	0.322592	0.313616	BOTH	NC
Prkca	A	1.69783	1.78627	1.88405	1.83904	1.7114	1.83382	1.85944	1.65021	2.44019	2.35313	2.2175	1.9291	1.83657	1.88695	1.85482	1.96697	L-KO ONLY	NC
Prkce	A	2.12586	1.93101	1.80755	1.76459	1.32336	1.35282	1.4774	1.34924	3.56162	3.08486	2.88203	2.62664	2.18519	2.15211	2.19968	2.02464	BOTH	NC
Prkcz	B	0.951525	0.893566	0.91579	0.799412	0.752041	0.736107	0.711929	0.630489	0.607982	0.658567	0.626239	0.63068	0.608174	0.613759	0.509186	0.655754	CON ONLY	NC
Prkdc	B	0.9348	0.920675	0.988483	0.731416	0.722913	0.73728	0.712125	0.692879	0.624138	0.64662	0.729635	0.664697	0.645948	0.719361	0.663959	0.713645	CON ONLY	NC
Prkg1	B	0.402028	0.351268	0.218952	0.092336	0.0520146	0.0366538	0.0423037	0.028546	0.044502	0.0499325	0.0158347	0.011211	0.0296876	0.0294378	0.0291436	0.0131751	CON ONLY	NC
Prkg2	B	0.0690457	0.0475149	0.0189988	0.0271861	0.00618746	0.00593934	0.0109372	0.00826764	0.0350967	0.0239042	0.0231251	0.00784319	0.00742253	0.0207692	0.00273501	0.0147376	CON ONLY	NC
Prkn	A	4.72859	4.73595	4.7162	4.38331	3.90329	4.14897	4.13437	3.67985	5.01201	5.07186	4.84253	4.77553	4.52005	4.79246	4.86155	4.48722	CON ONLY	NC
Prlr	B	1.94978	1.9738	1.71251	1.55229	1.56731	1.5398	1.40227	1.3402	1.73976	1.74534	1.62362	1.48332	1.2313	1.16904	0.927159	0.94951	BOTH	NC
Proca1	B	0.0998808	0.0774364	0.0891263	0.0539857	0.0538763	0.0490553	0.036883	0.0437767	0.0868782	0.0584054	0.0513827	0.0598971	0.03654	0.0333034	0.0338247	0.0458942	CON ONLY	NC
Prodh	B	1.71389	1.56367	1.43129	1.19	1.34036	1.15656	1.1043	1.0619	1.17909	1.19398	1.26509	1.25128	1.40002	1.28373	1.28222	1.30746	CON ONLY	NC
Prodh2	C	2.76229	3.10295	3.37998	3.71015	4.62817	4.94233	4.32462	4.17956	2.76762	3.00106	2.96572	3.45258	3.71074	3.5685	3.53888	3.68054	BOTH	Suppressed
Pros1	B	1.63519	1.59211	1.43058	1.34806	1.23251	1.32009	1.15957	1.11517	1.03317	0.988646	1.04816	1.05261	1.08335	0.947943	1.02682	1.06994	CON ONLY	Induced
[truncated: 775 more rows]
