# Supplementary material for: The diabetes gene Tcf7l2 organizes gene expression in the liver and regulates amino acid metabolism
Source: Mol Metab. 2025 Jul 15;99:102208. doi: 10.1016/j.molmet.2025.102208 (PMC12318266; doi:10.1016/j.molmet.2025.102208)
Supplement: Multimedia component 10 [file mmc10.xlsx]

## Sheet: ST4
Figure 2F
Module	Effect of β-catenin	# of Genes in Group	# of Genes in β-catenin Set	# of Overlapping Genes	P (unadjusted)	P (adjusted)
A	Induced	476	673	50	5.78589e-14	1.15718e-13
A	Suppressed	476	261	22	8.79826e-08	8.79826e-08
B	Induced	1427	673	209	3.21859e-86	6.43718e-86
B	Suppressed	1427	261	24	0.0630537	0.0630537
C	Induced	455	673	16	0.344887	0.344887
C	Suppressed	455	261	55	6.70345e-39	1.34069e-38
D	Induced	415	673	7	0.975582	0.975582
D	Suppressed	415	261	75	4.50106e-67	9.00212e-67
