# Supplementary material for: The diabetes gene Tcf7l2 organizes gene expression in the liver and regulates amino acid metabolism
Source: Mol Metab. 2025 Jul 15;99:102208. doi: 10.1016/j.molmet.2025.102208 (PMC12318266; doi:10.1016/j.molmet.2025.102208)
Supplement: Multimedia component 11 [file mmc11.xlsx]

## Sheet: Metabolites
Figure 4
Analytes
3-hydroxybutyrate
Acetate
Acetoacetate
Acetone
Alanine
Albumin
Apolipoprotein A1
Apolipoprotein B
Citrate
Clinical low-density lipoprotein cholesterol
Creatinine
Degree of unsaturation
Docosahexaenoic acid (DHA)
Extra extra large very low-density lipoprotein cholesterol
Extra extra large very low-density lipoprotein cholesteryl esters
Extra extra large very low-density lipoprotein free cholesterol
Extra extra large very low-density lipoprotein lipids
Extra extra large very low-density lipoprotein phospholipids
Extra extra large very low-density lipoprotein phospholipids
Extra extra large very low-density lipoprotein triglycerides
Extra large high-density lipoprotein cholesterol
Extra large high-density lipoprotein cholesteryl esters
Extra large high-density lipoprotein free cholesterol
Extra large high-density lipoprotein lipids
Extra large high-density lipoprotein phospholipids
Extra large high-density lipoprotein phospholipids
Extra large high-density lipoprotein triglycerides
Extra large very low-density lipoprotein cholesterol
Extra large very low-density lipoprotein cholesteryl esters
Extra large very low-density lipoprotein free cholesterol
Extra large very low-density lipoprotein lipids
Extra large very low-density lipoprotein phospholipids
Extra large very low-density lipoprotein phospholipids
Extra large very low-density lipoprotein triglycerides
Extra small very low-density lipoprotein cholesterol
Extra small very low-density lipoprotein cholesteryl esters
Extra small very low-density lipoprotein free cholesterol
Extra small very low-density lipoprotein lipids
Extra small very low-density lipoprotein phospholipids
Extra small very low-density lipoprotein phospholipids
Extra small very low-density lipoprotein triglycerides
Glucose
Glutamine
Glycine
Glycoprotein acetyls (GlycA)
High-density lipoprotein cholesterol
High-density lipoprotein cholesteryl esters
High-density lipoprotein free cholesterol
High-density lipoprotein lipids
High-density lipoprotein particles
High-density lipoprotein phospholipids
High-density lipoprotein size
High-density lipoprotein triglycerides
Histidine
Intermediate-density lipoprotein cholesterol
Intermediate-density lipoprotein cholesteryl esters
Intermediate-density lipoprotein free cholesterol
Intermediate-density lipoprotein lipids
Intermediate-density lipoprotein phospholipids
Intermediate-density lipoprotein phospholipids
Intermediate-density lipoprotein triglycerides
Isoleucine
Lactate
Large high-density lipoprotein cholesterol
Large high-density lipoprotein cholesteryl esters
Large high-density lipoprotein free cholesterol
Large high-density lipoprotein lipids
Large high-density lipoprotein phospholipids
Large high-density lipoprotein phospholipids
Large high-density lipoprotein triglycerides
Large low-density lipoprotein cholesterol
Large low-density lipoprotein cholesteryl esters
Large low-density lipoprotein free cholesterol
Large low-density lipoprotein lipids
Large low-density lipoprotein particles
Large low-density lipoprotein phospholipids
Large low-density lipoprotein triglycerides
Large very low-density lipoprotein cholesterol
Large very low-density lipoprotein cholesteryl esters
Large very low-density lipoprotein free cholesterol
Large very low-density lipoprotein lipids
Large very low-density lipoprotein particles
Large very low-density lipoprotein phospholipids
Large very low-density lipoprotein triglycerides
Leucine
Linoleic acid (LA)
Low-density lipoprotein cholesterol
Low-density lipoprotein cholesteryl esters
Low-density lipoprotein free cholesterol
Low-density lipoprotein lipids
Low-density lipoprotein particles
Low-density lipoprotein phospholipids
Low-density lipoprotein size
Low-density lipoprotein triglycerides
Medium high-density lipoprotein cholesterol
Medium high-density lipoprotein cholesteryl esters
Medium high-density lipoprotein free cholesterol
Medium high-density lipoprotein lipids
Medium high-density lipoprotein particles
Medium high-density lipoprotein phospholipids
Medium high-density lipoprotein triglycerides
Medium low-density lipoprotein cholesterol
Medium low-density lipoprotein cholesteryl esters
Medium low-density lipoprotein free cholesterol
Medium low-density lipoprotein lipids
Medium low-density lipoprotein particles
Medium low-density lipoprotein phospholipids
Medium low-density lipoprotein triglycerides
Medium very low-density lipoprotein cholesterol
Medium very low-density lipoprotein cholesteryl esters
Medium very low-density lipoprotein free cholesterol
Medium very low-density lipoprotein lipids
Medium very low-density lipoprotein particles
Medium very low-density lipoprotein phospholipids
Medium very low-density lipoprotein triglycerides
Monounsaturated fatty acids (MUFA)
Non-HDL cholesterol
Omega-3 fatty acids
Omega-6 fatty acids
Phenylalanine
Phosphatidylcholines
Phosphoglycerides
Polyunsaturated fatty acids (PUFA)
Pyruvate
Remnant cholesterol
Saturated fatty acids
Small high-density lipoprotein cholesterol
Small high-density lipoprotein cholesteryl esters
Small high-density lipoprotein free cholesterol
Small high-density lipoprotein lipids
Small high-density lipoprotein phospholipids
Small high-density lipoprotein phospholipids
Small high-density lipoprotein triglycerides
Small low-density lipoprotein cholesterol
Small low-density lipoprotein cholesteryl esters
Small low-density lipoprotein free cholesterol
Small low-density lipoprotein lipids
Small low-density lipoprotein phospholipids
Small low-density lipoprotein phospholipids
Small low-density lipoprotein triglycerides
Small very low-density lipoprotein cholesterol
Small very low-density lipoprotein cholesteryl esters
Small very low-density lipoprotein free cholesterol
Small very low-density lipoprotein lipids
Small very low-density lipoprotein phospholipids
Small very low-density lipoprotein phospholipids
Small very low-density lipoprotein triglycerides
Sphingomyelins
Total branched-chain amino acids
Total cholesterol
Total cholesteryl esters
Total cholines
Total fatty acids
Total free cholesterol
Total lipids
Total particles
Total phospholipids
Total triglycerides
Tyrosine
Valine
Very low-density lipoprotein cholesterol
Very low-density lipoprotein cholesteryl esters
Very low-density lipoprotein free cholesterol
Very low-density lipoprotein lipids
Very low-density lipoprotein particles
Very low-density lipoprotein phospholipids
Very low-density lipoprotein size
Very low-density lipoprotein triglycerides

## Sheet: Associations
Figure 4	Associations of all measured analytes with the TCF7L2 rs7903146 variant
Analyte	Estimated beta-coefficient	Std. Error	-LOG10(p-VALUE)
Ile	-1.95e-06	8.12e-05	0.00841302
Phe	-7.85e-06	5.1e-05	0.0566081
Leu	2.05e-05	0.000126113	0.0600645
Total BCAA	0.000148672	0.000384699	0.155427
Val	0.00012614	0.00019314	0.289297
His	-5.39e-05	4.91e-05	0.564065
DHA	-0.000583047	0.000375092	0.920495
Gly	-0.000602446	0.000283793	1.47147
Ala	0.00108724	0.00035887	2.61097
Gln	-2.1367	0.376338	7.8635
ApoB nmr	-0.00290316	0.000937699	2.70737
Sphingomyelins	-0.000996108	0.000317515	2.76798
MUFA	-6.67e-05	0.00383679	0.00606751
SFA	-0.0021425	0.00445034	0.20051
ApoA1 nmr	-0.00095599	0.00105113	0.43998
Total FA	-0.0106007	0.0112066	0.46321
Omega 3	-0.0012385	0.00100409	0.662719
LA	-0.00612807	0.00319059	1.26141
Omega 6	-0.00682529	0.00315687	1.51404
Unsaturation	-0.000783198	0.000362097	1.51503
PUFA	-0.00806344	0.0036971	1.53485
BOHbutyrate	-5.43e-05	0.000280026	0.0724578
Citrate	1.55e-05	5.62e-05	0.106569
Pyruvate	0.00018976	0.000154968	0.656079
Acetate	-0.000237664	0.000156104	0.893151
Tyr	-0.000150023	6.55e-05	1.65692
Lactate	0.0139538	0.00512656	2.18758
Glucose	0.0551175	0.0053721	23.9602
Acetone	-1.59e-05	2.63e-05	0.264322
Acetoacetate	-5.7e-05	5.72e-05	0.496438
Creatinine	7.39e-05	6.52e-05	0.589863
M HDL PL	2.03e-05	0.000441894	0.0162324
S HDL CE	1.09e-05	0.000220733	0.017378
VLDL L	-0.000230548	0.00398093	0.0205345
S HDL P	-4.41e-07	6.1e-06	0.0257869
LDL TG	-1.39e-05	0.000190812	0.0259767
XL VLDL C	-1.08e-05	0.000131689	0.0292792
L VLDL C	-2.93e-05	0.000218344	0.0490804
L HDL TG	-7.73e-06	5.55e-05	0.0509989
S HDL C	-3.99e-05	0.000284361	0.0514314
M LDL TG	7.68e-06	4.8e-05	0.0591199
IDL TG	-2.29e-05	0.000121314	0.0705659
M HDL L	-0.000210107	0.000983595	0.0804772
L LDL TG	-3.74e-05	0.000118951	0.123162
L VLDL FC	4.64e-05	0.000113304	0.166271
XL HDL TG	-5.2e-06	1.25e-05	0.168591
M VLDL TG	0.000241043	0.000527627	0.188569
XL VLDL FC	3.32e-05	6.6e-05	0.211206
M HDL P	-2.04e-06	4.03e-06	0.213179
S HDL L	0.000375012	0.000735321	0.214632
L VLDL P	1.37e-08	2.53e-08	0.230351
M HDL CE	-0.000232855	0.000427543	0.232098
L VLDL L	0.000459451	0.000803196	0.246185
XS VLDL TG	5.71e-05	9.91e-05	0.248156
S LDL TG	1.59e-05	2.64e-05	0.260671
VLDL PL	-0.00050706	0.000841869	0.262033
M HDL C	-0.000342679	0.000531153	0.28498
XL VLDL CE	-4.4e-05	6.78e-05	0.287146
L VLDL PL	0.000117669	0.000179517	0.29059
S HDL PL	0.000286211	0.000431841	0.294581
S HDL FC	-5.08e-05	7.42e-05	0.307047
L VLDL CE	-7.58e-05	0.000107966	0.316142
S VLDL P	-4.25e-08	5.95e-08	0.32332
XL VLDL PL	8.65e-05	0.000119379	0.329283
S VLDL L	-0.000480691	0.000605134	0.369581
Albumin	0.0128708	0.0157535	0.383081
L VLDL TG	0.000371086	0.00041941	0.424493
S VLDL TG	0.000251993	0.000277412	0.439275
XL VLDL L	0.000564268	0.000613966	0.446033
HDL PL	-0.0012699	0.00136684	0.45241
XL VLDL P	9.68e-09	1.04e-08	0.453347
Total TG	0.00250246	0.00264928	0.462338
HDL P	-1.02e-05	1.08e-05	0.46608
XXL VLDL CE	0.000103263	0.000108026	0.469648
HDL TG	0.000228105	0.000220879	0.520368
M HDL FC	-0.000109843	0.000106295	0.520814
VLDL FC	-0.000520328	0.000500817	0.524581
VLDL TG	0.00231138	0.00220937	0.529465
XXL VLDL C	0.000226697	0.000196654	0.603788
M VLDL L	-0.0011566	0.000956039	0.645193
HDL L	-0.00338583	0.00273493	0.666106
M HDL TG	0.000112284	8.88e-05	0.685593
XL VLDL TG	0.000488491	0.000373101	0.720232
VLDL P	-2.8e-07	2.07e-07	0.753367
XXL VLDL FC	0.000123434	8.97e-05	0.772548
Total P	-1.59e-05	1.12e-05	0.802083
XXL VLDL L	0.00135344	0.000945116	0.817765
XXL VLDL P	1.01e-08	7.02e-09	0.820585
XXL VLDL TG	0.000901532	0.000609934	0.855772
VLDL size	0.00901055	0.00598882	0.877981
XXL VLDL PL	0.0002252	0.000146961	0.901597
HDL CE	-0.00171703	0.00108713	0.942167
S HDL TG	0.000128737	8.07e-05	0.956527
HDL C	-0.00234342	0.00138556	1.04201
L HDL PL	-0.00109041	0.000642174	1.04813
S VLDL CE	-0.000268947	0.000154706	1.08546
VLDL C	-0.0020346	0.00115842	1.1022
S VLDL PL	-0.000247253	0.000140123	1.1099
M VLDL P	-1.05e-07	5.74e-08	1.16395
GlycA	0.00103543	0.000547773	1.23116
L HDL L	-0.00260371	0.00136693	1.24557
M VLDL PL	-0.000438151	0.000222806	1.30766
L HDL P	-6.54e-06	3.25e-06	1.35419
S VLDL C	-0.000485423	0.000240952	1.35706
HDL FC	-0.000626558	0.000310093	1.36322
XS VLDL PL	-0.000251079	0.000122113	1.40041
L HDL CE	-0.0011456	0.000554686	1.41009
L HDL C	-0.00150555	0.000712281	1.46163
VLDL CE	-0.00151425	0.00067381	1.60865
L HDL FC	-0.000359918	0.000159271	1.62276
M VLDL FC	-0.000324195	0.000138177	1.72203
LDL size	-0.000952492	0.000403736	1.73716
XS VLDL L	-0.0009702	0.000409111	1.75157
M LDL CE	-0.000972228	0.000408692	1.76027
Total L	-0.0185613	0.00763986	1.82045
Total PL	-0.00516953	0.0021161	1.83657
S VLDL FC	-0.000216487	8.8e-05	1.85612
XL HDL PL	-0.000486201	0.000192686	1.93449
S LDL CE	-0.00039613	0.000154892	1.97695
M LDL P	-9.11e-07	3.56e-07	1.98231
S LDL P	-4.55e-07	1.76e-07	2.01629
M LDL L	-0.00201266	0.000771937	2.03964
XS VLDL P	-1.66e-07	6.38e-08	2.03989
XS VLDL FC	-0.000182719	6.84e-05	2.11943
M LDL C	-0.00148323	0.000549286	2.15934
M LDL PL	-0.000537069	0.000196206	2.20788
XL HDL L	-0.000946969	0.000344576	2.22235
XL HDL P	-1.19e-06	4.12e-07	2.42002
XL HDL CE	-0.000349551	0.000120119	2.44195
S LDL L	-0.000897206	0.000304813	2.48861
LDL P	-3.89e-06	1.32e-06	2.48867
S LDL C	-0.000614754	0.000207061	2.52449
XL HDL C	-0.000455555	0.000151029	2.59194
LDL CE	-0.0045959	0.00150301	2.65165
L LDL P	-2.53e-06	8.24e-07	2.66656
M VLDL C	-0.000959539	0.000308114	2.73407
LDL L	-0.00890981	0.00279622	2.84132
Remnant C	-0.00627911	0.00194757	2.89818
LDL C	-0.00670913	0.00204445	2.98615
XL HDL FC	-0.000106004	3.23e-05	2.98987
Non HDL C	-0.0129889	0.00392216	3.03258
LDL PL	-0.00218651	0.00065716	3.05676
L LDL CE	-0.00322759	0.000967126	3.07249
M LDL FC	-0.00051101	0.000150956	3.14774
Total FC	-0.00420495	0.00123876	3.16251
L LDL L	-0.00599996	0.00175477	3.20188
S LDL PL	-0.000298314	8.69e-05	3.22051
XS VLDL C	-0.000776198	0.000226098	3.22394
L LDL C	-0.00461145	0.00131578	3.33983
L LDL PL	-0.00135113	0.000384964	3.34806
M VLDL CE	-0.000635335	0.000178556	3.42762
Total C	-0.0153324	0.00429291	3.44978
Clinical LDL C	-0.0122162	0.00341794	3.45404
Total CE	-0.0111275	0.00307845	3.52156
XS VLDL CE	-0.000593515	0.000160391	3.66685
S LDL FC	-0.000218628	5.85e-05	3.72719
LDL FC	-0.00211342	0.00056201	3.77037
L LDL FC	-0.00138379	0.000357903	3.95652
IDL PL	-0.00120586	0.000301188	4.2048
IDL L	-0.00547382	0.00131844	4.48123
IDL FC	-0.00107086	0.000257746	4.48686
IDL P	-1.48e-06	3.57e-07	4.50169
IDL C	-0.00424487	0.000978301	4.84392
IDL CE	-0.00317399	0.000726368	4.90465
HDL size	-0.00124497	0.00103437	0.640647
Phosphoglyc	-0.00284889	0.0017777	0.962444
Phosphatidylc	-0.00294956	0.00165939	1.12211
Total cholines	-0.00363813	0.00182378	1.33664
